# Supplementary material for: Effects of post-adulthood environmental hygiene improvement on gut microbiota and immune tolerance in mice
Source: Appl Environ Microbiol. 2025 Mar 6;91(4):e02477-24. doi: 10.1128/aem.02477-24 (PMC12016539; doi:10.1128/aem.02477-24)
Supplement: Table S1 — Description of soil added to bedding of mice in the general animal room. [file aem.02477-24-s0002.xlsx]

## Sheet: a. bedding
Table S1. Description of soil added to bedding of mice in the general animal room.
(a) Soil was only used for mice housed in the general animal room. The bedding was changed once a week. Only sterile bedding was used for the mice housed in the SPF animal room.
Sterile bedding was made of sterile sawdust, which was bought for SPF mouse.
composition	percent
soil	0.35
sterile bedding	0.55
decayed plants	0.05
chicken feces	0.05

## Sheet: b. soil composition
Table S1. Description of soil added to bedding of mice in the general animal room.
(b) Soil composition analysis.
The analysis was using the instrument of Wavelength Dispersive X-Ray Fluorescence (ThermoFisher) spectrometer.
Reporting Level is that the weight is more than 10ppm and the wt% is more than Est.Error.
Sum Weight% before normalization to 100% = 98.4 %. Total Weight% Oxygen is 42.28.
Compound	Wt%	Est.Error	Element	Wt%	Est.Error
SiO2	60.34	.24	Si	28.21	.11
Al2O3	11.73	.16	Al	6.21	.09
CaO	5.73	.12	Ca	4.10	.08
Fe2O3	2.93	.08	Fe	2.05	.06
Na2O	2.26	.07	Na	1.67	.06
K2O	2.07	.07	K	1.72	.06
MgO	2.07	.07	Mg	1.25	.04
TiO2	.521	.026	Ti	.312	.016
P2O5	.169	.0084	Px	.0735	.0037
MnO	.0539	.0027	Mn	.0418	.0021
SO3	.0391	.0020	Sx	.0157	.0008
ZrO2	.0264	.0013	Zr	.0195	.0010
SrO	.0186	.0009	Sr	.0157	.0008
V2O5	.0099	.0008	V	.0055	.0004
CeO2	.0078	.0020	Ce	.0063	.0016
Cr2O3	.0068	.0006	Cr	.0047	.0004
Rb2O	.0062	.0004	Rb	.0056	.0004
ZnO	.0047	.0004	Zn	.0037	.0003
ThO2	.0036	.0018	Th	.0031	.0016
Nb2O5	.0035	.0008	Nb	.0024	.0006
Er2O3	.0033	.0010	Er	.0029	.0008
NiO	.0031	.0004	Ni	.0025	.0003
Y2O3	.0028	.0007	Y	.0022	.0005
CuO	.0013	.0004	Cu	.0011	.0003

## Sheet: c. soil-microbes
Table S1. Description of soil added to bedding of mice in the general animal room.
(c) 16S rDNA sequencing of the soil microbes.
OTU ID	soil	taxonomy
OTU1	3	d__Bacteria; p__Proteobacteria; c__Gammaproteobacteria; o__Pseudomonadales; f__Pseudomonadaceae; g__Pseudomonas
OTU6	1832	d__Bacteria; p__Acidobacteria; c__Subgroup 6; o__norank; f__norank; g__norank; s__uncultured bacterium
OTU10	816	d__Bacteria; p__Acidobacteria; c__Blastocatellia (Subgroup 4); o__Pyrinomonadales; f__Pyrinomonadaceae; g__RB41; s__uncultured Acidobacteria bacterium
OTU13	530	d__Bacteria; p__Acidobacteria; c__Thermoanaerobaculia; o__Thermoanaerobaculales; f__Thermoanaerobaculaceae; g__Subgroup 10; s__uncultured bacterium
OTU14	501	d__Bacteria; p__Chloroflexi; c__Anaerolineae; o__Anaerolineales; f__Anaerolineaceae; g__uncultured; s__uncultured bacterium
OTU15	450	d__Bacteria; p__Actinobacteria; c__Thermoleophilia; o__Gaiellales; f__uncultured; g__norank; s__uncultured bacterium
OTU16	410	d__Bacteria; p__Proteobacteria; c__Alphaproteobacteria; o__Rhizobiales; f__KF-JG30-B3; g__norank; s__uncultured bacterium
OTU18	383	d__Bacteria; p__Chloroflexi; c__Anaerolineae; o__Anaerolineales; f__Anaerolineaceae; g__UTCFX1; s__uncultured bacterium
OTU19	348	d__Bacteria; p__Proteobacteria; c__Gammaproteobacteria; o__CCD24; f__norank; g__norank; s__uncultured bacterium
OTU22	327	d__Bacteria; p__Acidobacteria; c__Subgroup 6; o__norank; f__norank; g__norank; s__uncultured Acidobacteria bacterium
OTU23	303	d__Bacteria; p__Acidobacteria; c__Subgroup 6; o__norank; f__norank; g__norank
OTU25	303	d__Bacteria; p__Acidobacteria; c__Subgroup 6; o__norank; f__norank; g__norank; s__uncultured Acidobacteria bacterium
OTU24	292	d__Bacteria; p__Rokubacteria; c__NC10; o__Rokubacteriales; f__norank; g__norank; s__uncultured bacterium
OTU27	277	d__Bacteria; p__Proteobacteria; c__Alphaproteobacteria; o__Dongiales; f__Dongiaceae; g__Dongia; s__uncultured bacterium
OTU29	271	d__Bacteria; p__Proteobacteria; c__Deltaproteobacteria; o__Myxococcales; f__bacteriap25; g__norank; s__uncultured bacterium
OTU30	264	d__Bacteria; p__Chloroflexi; c__KD4-96; o__norank; f__norank; g__norank; s__uncultured bacterium
OTU28	258	d__Bacteria; p__Rokubacteria; c__NC10; o__Rokubacteriales; f__norank; g__norank; s__uncultured bacterium
OTU31	252	d__Bacteria; p__Proteobacteria; c__Gammaproteobacteria; o__Betaproteobacteriales; f__TRA3-20; g__norank; s__uncultured bacterium
OTU32	240	d__Bacteria; p__Acidobacteria; c__Subgroup 6; o__norank; f__norank; g__norank; s__uncultured Acidobacteria bacterium
OTU35	238	d__Bacteria; p__Acidobacteria; c__Subgroup 6; o__norank; f__norank; g__norank; s__uncultured Acidobacteriales bacterium
OTU33	234	d__Bacteria; p__Acidobacteria; c__Thermoanaerobaculia; o__Thermoanaerobaculales; f__Thermoanaerobaculaceae; g__Subgroup 10; s__uncultured bacterium
OTU34	220	d__Bacteria; p__Proteobacteria; c__Gammaproteobacteria; o__Betaproteobacteriales; f__Nitrosomonadaceae; g__MND1
OTU36	218	d__Bacteria; p__Actinobacteria; c__Thermoleophilia; o__Gaiellales; f__Gaiellaceae; g__Gaiella; s__uncultured bacterium
OTU38	216	d__Bacteria; p__Proteobacteria; c__Gammaproteobacteria; o__Betaproteobacteriales; f__Nitrosomonadaceae; g__MND1; s__uncultured bacterium
OTU37	216	d__Bacteria; p__Acidobacteria; c__Subgroup 6; o__norank; f__norank; g__norank; s__uncultured bacterium
OTU39	203	d__Bacteria; p__Actinobacteria; c__Thermoleophilia; o__Solirubrobacterales; f__Solirubrobacteraceae; g__Solirubrobacter; s__uncultured bacterium
OTU43	198	d__Bacteria; p__Proteobacteria; c__Gammaproteobacteria; o__Gammaproteobacteria Incertae Sedis; f__Unknown Family; g__Acidibacter; s__uncultured bacterium
OTU40	193	d__Bacteria; p__Actinobacteria; c__Thermoleophilia; o__Gaiellales; f__uncultured; g__norank
OTU41	192	d__Bacteria; p__Acidobacteria; c__Subgroup 17; o__norank; f__norank; g__norank; s__uncultured Acidobacteria bacterium
OTU44	188	d__Bacteria; p__Acidobacteria; c__Subgroup 6; o__norank; f__norank; g__norank; s__uncultured Acidobacteria bacterium
OTU46	183	d__Bacteria; p__Bacteroidetes; c__Bacteroidia; o__Cytophagales; f__Microscillaceae; g__uncultured; s__uncultured bacterium
OTU47	180	d__Bacteria; p__Acidobacteria; c__Subgroup 6; o__norank; f__norank; g__norank; s__uncultured bacterium
OTU48	178	d__Bacteria; p__Gemmatimonadetes; c__Gemmatimonadetes; o__Gemmatimonadales; f__Gemmatimonadaceae; g__uncultured
OTU45	174	d__Bacteria; p__Actinobacteria; c__MB-A2-108; o__norank; f__norank; g__norank; s__uncultured bacterium
OTU49	174	d__Bacteria; p__Acidobacteria; c__Holophagae; o__Subgroup 7; f__norank; g__norank; s__uncultured bacterium
OTU54	155	d__Bacteria; p__Rokubacteria; c__NC10; o__Rokubacteriales; f__norank; g__norank
OTU52	153	d__Bacteria; p__Acidobacteria; c__Thermoanaerobaculia; o__Thermoanaerobaculales; f__Thermoanaerobaculaceae; g__Subgroup 10
OTU53	152	d__Bacteria; p__Acidobacteria; c__Subgroup 6; o__norank; f__norank; g__norank; s__uncultured Acidobacteria bacterium
OTU55	152	d__Bacteria; p__Rokubacteria; c__NC10; o__Rokubacteriales; f__norank; g__norank; s__uncultured bacterium
OTU51	149	d__Bacteria; p__Proteobacteria; c__Alphaproteobacteria; o__Rhizobiales; f__Xanthobacteraceae; g__uncultured; s__uncultured bacterium
OTU58	142	d__Bacteria; p__Actinobacteria; c__Thermoleophilia; o__Solirubrobacterales; f__67-14; g__norank; s__uncultured bacterium
OTU57	140	d__Bacteria; p__Proteobacteria; c__Alphaproteobacteria; o__Rhizobiales; f__Hyphomicrobiaceae; g__Pedomicrobium; s__uncultured bacterium
OTU60	140	d__Bacteria; p__Acidobacteria; c__Subgroup 5; o__norank; f__norank; g__norank; s__uncultured Acidobacteria bacterium
OTU59	131	d__Bacteria; p__Proteobacteria; c__Alphaproteobacteria; o__Rhizobiales; f__Xanthobacteraceae; g__Pseudolabrys; s__uncultured bacterium
OTU61	130	d__Bacteria; p__Acidobacteria; c__Subgroup 6; o__norank; f__norank; g__norank; s__uncultured bacterium
OTU66	122	d__Bacteria; p__Acidobacteria; c__Subgroup 17; o__norank; f__norank; g__norank; s__uncultured Acidobacteria bacterium
OTU68	119	d__Bacteria; p__Acidobacteria; c__Subgroup 6; o__norank; f__norank; g__norank; s__uncultured bacterium
OTU73	118	d__Bacteria; p__Latescibacteria; c__norank; o__norank; f__norank; g__norank; s__uncultured bacterium
OTU72	117	d__Bacteria; p__Proteobacteria; c__Gammaproteobacteria; o__Betaproteobacteriales; f__Nitrosomonadaceae; g__Ellin6067; s__uncultured bacterium
OTU65	117	d__Bacteria; p__Nitrospirae; c__Nitrospira; o__Nitrospirales; f__Nitrospiraceae; g__Nitrospira; s__uncultured bacterium
OTU64	115	d__Bacteria; p__Rokubacteria; c__NC10; o__Rokubacteriales; f__norank; g__norank; s__uncultured bacterium
OTU70	115	d__Bacteria; p__Chloroflexi; c__Chloroflexia; o__Chloroflexales; f__Roseiflexaceae; g__uncultured; s__uncultured bacterium
OTU69	113	d__Bacteria; p__Proteobacteria; c__Alphaproteobacteria; o__Rhizobiales; f__Methyloligellaceae; g__uncultured; s__uncultured bacterium
OTU76	112	d__Bacteria; p__Gemmatimonadetes; c__Gemmatimonadetes; o__Gemmatimonadales; f__Gemmatimonadaceae; g__uncultured; s__uncultured soil bacterium
OTU71	111	d__Bacteria; p__Latescibacteria; c__Latescibacteria; o__Latescibacterales; f__Latescibacteraceae; g__norank; s__uncultured bacterium
OTU74	110	d__Bacteria; p__Proteobacteria; c__Deltaproteobacteria; o__Myxococcales; f__Haliangiaceae; g__Haliangium; s__uncultured bacterium
OTU75	107	d__Bacteria; p__Rokubacteria; c__NC10; o__Rokubacteriales; f__norank; g__norank; s__uncultured bacterium
OTU78	106	d__Bacteria; p__Planctomycetes; c__OM190; o__norank; f__norank; g__norank; s__uncultured bacterium
OTU79	106	d__Bacteria; p__Proteobacteria; c__Gammaproteobacteria; o__PLTA13; f__norank; g__norank; s__uncultured bacterium
OTU81	106	d__Bacteria; p__Acidobacteria; c__Subgroup 6; o__norank; f__norank; g__norank; s__uncultured Acidobacteria bacterium
OTU77	103	d__Bacteria; p__Planctomycetes; c__Planctomycetacia; o__Pirellulales; f__Pirellulaceae; g__Pirellula; s__uncultured bacterium
OTU80	103	d__Bacteria; p__Chloroflexi; c__Gitt-GS-136; o__norank; f__norank; g__norank; s__uncultured bacterium
OTU84	100	d__Bacteria; p__Actinobacteria; c__Thermoleophilia; o__Gaiellales; f__Gaiellaceae; g__Gaiella; s__uncultured bacterium
OTU85	96	d__Bacteria; p__Actinobacteria; c__Acidimicrobiia; o__Microtrichales; f__Ilumatobacteraceae; g__Ilumatobacter; s__metagenome
OTU83	96	d__Bacteria; p__Acidobacteria; c__Subgroup 22; o__norank; f__norank; g__norank; s__uncultured Acidobacteria bacterium
OTU86	93	d__Bacteria; p__Actinobacteria; c__Actinobacteria; o__Micromonosporales; f__Micromonosporaceae; g__Micromonospora
OTU91	93	d__Bacteria; p__Proteobacteria; c__Alphaproteobacteria; o__Reyranellales; f__Reyranellaceae; g__Reyranella
OTU96	92	d__Bacteria; p__Entotheonellaeota; c__Entotheonellia; o__Entotheonellales; f__Entotheonellaceae; g__norank; s__uncultured bacterium
OTU82	92	d__Bacteria; p__Acidobacteria; c__Blastocatellia (Subgroup 4); o__Pyrinomonadales; f__Pyrinomonadaceae; g__RB41; s__uncultured bacterium
OTU90	92	d__Bacteria; p__Proteobacteria; c__Alphaproteobacteria; o__Rhizobiales; f__Xanthobacteraceae; g__Rhodoplanes
OTU93	91	d__Bacteria; p__Proteobacteria; c__Gammaproteobacteria; o__Betaproteobacteriales; f__TRA3-20; g__norank; s__uncultured bacterium
OTU92	90	d__Bacteria; p__Planctomycetes; c__Planctomycetacia; o__Pirellulales; f__Pirellulaceae; g__Pirellula
OTU88	90	d__Bacteria; p__Planctomycetes; c__OM190; o__norank; f__norank; g__norank; s__uncultured bacterium
OTU94	89	d__Bacteria; p__Acidobacteria; c__Subgroup 22; o__norank; f__norank; g__norank; s__uncultured bacterium
OTU98	87	d__Bacteria; p__Actinobacteria; c__Thermoleophilia; o__Solirubrobacterales; f__67-14; g__norank
OTU102	87	d__Bacteria; p__Chloroflexi; c__TK10; o__norank; f__norank; g__norank; s__uncultured bacterium
OTU108	86	d__Bacteria; p__Gemmatimonadetes; c__Gemmatimonadetes; o__Gemmatimonadales; f__Gemmatimonadaceae; g__uncultured; s__uncultured bacterium
OTU87	84	d__Bacteria; p__Proteobacteria; c__Alphaproteobacteria; o__Rhizobiales; f__Xanthobacteraceae; g__uncultured
OTU99	83	d__Bacteria; p__Proteobacteria; c__Deltaproteobacteria; o__Myxococcales; f__BIrii41; g__norank; s__uncultured bacterium
OTU101	82	d__Bacteria; p__Acidobacteria; c__Subgroup 17; o__norank; f__norank; g__norank; s__uncultured Acidobacteriales bacterium
OTU105	82	d__Bacteria; p__Acidobacteria; c__Subgroup 6; o__norank; f__norank; g__norank; s__uncultured Acidobacteria bacterium
OTU104	81	d__Bacteria; p__Gemmatimonadetes; c__Gemmatimonadetes; o__Gemmatimonadales; f__Gemmatimonadaceae; g__uncultured; s__uncultured Gemmatimonadetes bacterium
OTU97	81	d__Bacteria; p__Entotheonellaeota; c__Entotheonellia; o__Entotheonellales; f__Entotheonellaceae; g__norank; s__uncultured bacterium
OTU100	80	d__Bacteria; p__Acidobacteria; c__Subgroup 6; o__norank; f__norank; g__norank; s__uncultured bacterium
OTU103	80	d__Bacteria; p__Proteobacteria; c__Alphaproteobacteria; o__Reyranellales; f__Reyranellaceae; g__uncultured; s__uncultured bacterium
OTU109	79	d__Bacteria; p__Acidobacteria; c__Subgroup 6; o__norank; f__norank; g__norank; s__uncultured bacterium
OTU107	79	d__Bacteria; p__Proteobacteria; c__Deltaproteobacteria; o__NB1-j; f__norank; g__norank; s__uncultured bacterium
OTU111	79	d__Bacteria; p__Proteobacteria; c__Deltaproteobacteria; o__NB1-j; f__norank; g__norank; s__uncultured bacterium
OTU113	78	d__Bacteria; p__Verrucomicrobia; c__Verrucomicrobiae; o__Opitutales; f__Opitutaceae; g__Opitutus
OTU110	77	d__Bacteria; p__Acidobacteria; c__Subgroup 6; o__norank; f__norank; g__norank; s__uncultured Acidobacteria bacterium
OTU117	75	d__Bacteria; p__Actinobacteria; c__Actinobacteria; o__Propionibacteriales; f__Nocardioidaceae; g__Nocardioides; s__uncultured bacterium
OTU112	74	d__Bacteria; p__Latescibacteria; c__norank; o__norank; f__norank; g__norank; s__uncultured Latescibacteria bacterium
OTU121	73	d__Bacteria; p__Actinobacteria; c__Thermoleophilia; o__Solirubrobacterales; f__Solirubrobacteraceae; g__Conexibacter; s__uncultured bacterium
OTU129	73	d__Bacteria; p__Proteobacteria; c__Alphaproteobacteria; o__uncultured; f__norank; g__norank; s__uncultured bacterium
OTU118	70	d__Bacteria; p__Proteobacteria; c__Gammaproteobacteria; o__Steroidobacterales; f__Steroidobacteraceae; g__Steroidobacter; s__uncultured bacterium
OTU123	70	d__Bacteria; p__Acidobacteria; c__Subgroup 6; o__norank; f__norank; g__norank; s__uncultured Acidobacteria bacterium
OTU114	68	d__Bacteria; p__Planctomycetes; c__Planctomycetacia; o__Pirellulales; f__Pirellulaceae; g__Pirellula; s__uncultured bacterium
OTU119	68	d__Bacteria; p__Acidobacteria; c__Subgroup 11; o__norank; f__norank; g__norank; s__uncultured Acidobacteria bacterium
OTU125	67	d__Bacteria; p__Chloroflexi; c__Gitt-GS-136; o__norank; f__norank; g__norank; s__uncultured bacterium
OTU124	67	d__Bacteria; p__Acidobacteria; c__Subgroup 17; o__norank; f__norank; g__norank; s__uncultured bacterium
OTU131	66	d__Bacteria; p__Proteobacteria; c__Gammaproteobacteria; o__Steroidobacterales; f__Steroidobacteraceae; g__uncultured; s__uncultured bacterium
OTU122	66	d__Bacteria; p__Acidobacteria; c__Subgroup 6; o__norank; f__norank; g__norank; s__uncultured bacterium
OTU120	66	d__Bacteria; p__Acidobacteria; c__Subgroup 6; o__norank; f__norank; g__norank
OTU127	65	d__Bacteria; p__Actinobacteria; c__Acidimicrobiia; o__Microtrichales; f__uncultured; g__norank; s__uncultured bacterium
OTU139	65	d__Bacteria; p__Nitrospirae; c__Nitrospira; o__Nitrospirales; f__Nitrospiraceae; g__Nitrospira; s__uncultured bacterium
OTU128	63	d__Bacteria; p__Actinobacteria; c__Acidimicrobiia; o__Microtrichales; f__Iamiaceae; g__Iamia; s__uncultured bacterium
OTU126	63	d__Bacteria; p__Chloroflexi; c__Anaerolineae; o__SBR1031; f__norank; g__norank; s__uncultured bacterium
OTU130	63	d__Bacteria; p__Bacteroidetes; c__Bacteroidia; o__Cytophagales; f__Microscillaceae; g__uncultured
OTU133	63	d__Bacteria; p__Actinobacteria; c__Actinobacteria; o__Pseudonocardiales; f__Pseudonocardiaceae; g__Pseudonocardia; s__uncultured bacterium
OTU132	62	d__Bacteria; p__Actinobacteria; c__Actinobacteria; o__Micromonosporales; f__Micromonosporaceae; g__uncultured; s__uncultured bacterium
OTU142	62	d__Bacteria; p__Acidobacteria; c__Subgroup 6; o__norank; f__norank; g__norank; s__uncultured bacterium
OTU136	61	d__Bacteria; p__Bacteroidetes; c__Bacteroidia; o__Chitinophagales; f__Saprospiraceae; g__uncultured; s__uncultured bacterium
OTU138	61	d__Bacteria; p__Acidobacteria; c__Thermoanaerobaculia; o__Thermoanaerobaculales; f__Thermoanaerobaculaceae; g__Subgroup 10; s__uncultured bacterium
OTU150	61	d__Bacteria; p__Acidobacteria; c__Subgroup 17; o__norank; f__norank; g__norank; s__uncultured bacterium
OTU140	59	d__Bacteria; p__Acidobacteria; c__Blastocatellia (Subgroup 4); o__11-24; f__norank; g__norank; s__uncultured bacterium
OTU148	59	d__Bacteria; p__Acidobacteria; c__Subgroup 6; o__norank; f__norank; g__norank; s__uncultured bacterium
OTU135	58	d__Bacteria; p__Chloroflexi; c__Anaerolineae; o__Ardenticatenales; f__uncultured; g__norank; s__uncultured bacterium
OTU146	58	d__Bacteria; p__Acidobacteria; c__Subgroup 17; o__norank; f__norank; g__norank; s__uncultured bacterium
OTU151	57	d__Bacteria; p__Acidobacteria; c__Thermoanaerobaculia; o__Thermoanaerobaculales; f__Thermoanaerobaculaceae; g__Subgroup 10; s__uncultured bacterium
OTU134	55	d__Bacteria; p__Proteobacteria; c__Deltaproteobacteria; o__NB1-j; f__norank; g__norank
OTU143	55	d__Bacteria; p__Proteobacteria; c__Alphaproteobacteria; o__Rhizobiales; f__Xanthobacteraceae; g__uncultured
OTU152	55	d__Bacteria; p__Proteobacteria; c__Alphaproteobacteria; o__Reyranellales; f__Reyranellaceae; g__uncultured; s__uncultured bacterium
OTU154	54	d__Bacteria; p__Acidobacteria; c__Acidobacteriia; o__Solibacterales; f__Solibacteraceae (Subgroup 3); g__Candidatus Solibacter; s__uncultured bacterium
OTU147	53	d__Bacteria; p__Chloroflexi; c__Anaerolineae; o__SBR1031; f__A4b; g__norank; s__uncultured bacterium
OTU153	53	d__Bacteria; p__Actinobacteria; c__Thermoleophilia; o__Gaiellales; f__uncultured; g__norank; s__uncultured bacterium
OTU156	53	d__Bacteria; p__Planctomycetes; c__Planctomycetacia; o__Isosphaerales; f__Isosphaeraceae; g__Singulisphaera
OTU167	52	d__Bacteria; p__Acidobacteria; c__Blastocatellia (Subgroup 4); o__11-24; f__norank; g__norank; s__uncultured Acidobacteria bacterium
OTU159	51	d__Bacteria; p__Proteobacteria; c__Gammaproteobacteria; o__Betaproteobacteriales; f__Nitrosomonadaceae; g__MND1; s__uncultured bacterium
OTU149	51	d__Bacteria; p__Planctomycetes; c__OM190; o__norank; f__norank; g__norank; s__uncultured bacterium
OTU155	51	d__Bacteria; p__Proteobacteria; c__Gammaproteobacteria; o__Betaproteobacteriales; f__B1-7BS; g__norank; s__uncultured bacterium
OTU164	51	d__Bacteria; p__Actinobacteria; c__Actinobacteria; o__Propionibacteriales; f__Propionibacteriaceae; g__Microlunatus; s__uncultured bacterium
OTU170	51	d__Bacteria; p__Planctomycetes; c__Planctomycetacia; o__Pirellulales; f__Pirellulaceae; g__Pir4 lineage; s__uncultured bacterium
OTU163	50	d__Bacteria; p__Latescibacteria; c__norank; o__norank; f__norank; g__norank; s__uncultured bacterium
OTU162	49	d__Bacteria; p__Proteobacteria; c__Alphaproteobacteria; o__Reyranellales; f__Reyranellaceae; g__Reyranella
OTU175	48	d__Bacteria; p__Acidobacteria; c__Subgroup 6; o__norank; f__norank; g__norank; s__uncultured bacterium
OTU161	47	d__Bacteria; p__Chloroflexi; c__Anaerolineae; o__SBR1031; f__A4b; g__norank; s__uncultured bacterium
OTU169	47	d__Bacteria; p__Acidobacteria; c__Subgroup 22; o__norank; f__norank; g__norank; s__uncultured bacterium
OTU180	47	d__Bacteria; p__Planctomycetes; c__OM190; o__norank; f__norank; g__norank; s__uncultured microorganism
OTU165	46	d__Bacteria; p__Bacteroidetes; c__Bacteroidia; o__Cytophagales; f__Microscillaceae; g__uncultured; s__uncultured bacterium
OTU158	46	d__Bacteria; p__Actinobacteria; c__Thermoleophilia; o__Gaiellales; f__uncultured; g__norank; s__uncultured bacterium
OTU199	46	d__Bacteria; p__Planctomycetes; c__Planctomycetacia; o__Gemmatales; f__Gemmataceae; g__Gemmata; s__uncultured bacterium
OTU212	46	d__Bacteria; p__Planctomycetes; c__Pla4 lineage; o__norank; f__norank; g__norank; s__metagenome
OTU166	45	d__Bacteria; p__Proteobacteria; c__Alphaproteobacteria; o__Reyranellales; f__Reyranellaceae; g__Reyranella; s__metagenome
OTU171	45	d__Bacteria; p__Actinobacteria; c__Thermoleophilia; o__Gaiellales; f__uncultured; g__norank; s__uncultured bacterium
OTU173	45	d__Bacteria; p__Actinobacteria; c__Thermoleophilia; o__Solirubrobacterales; f__67-14; g__norank; s__uncultured bacterium
OTU178	45	d__Bacteria; p__Actinobacteria; c__Acidimicrobiia; o__Actinomarinales; f__uncultured; g__norank; s__uncultured bacterium
OTU184	44	d__Bacteria; p__Planctomycetes; c__Planctomycetacia; o__Gemmatales; f__Gemmataceae; g__uncultured; s__uncultured bacterium
OTU160	44	d__Bacteria; p__Planctomycetes; c__Planctomycetacia; o__Pirellulales; f__Pirellulaceae; g__Pirellula; s__uncultured bacterium
OTU168	44	d__Bacteria; p__Latescibacteria; c__norank; o__norank; f__norank; g__norank; s__uncultured bacterium
OTU185	44	d__Bacteria; p__Acidobacteria; c__Subgroup 25; o__norank; f__norank; g__norank; s__uncultured bacterium
OTU201	44	d__Bacteria; p__Planctomycetes; c__OM190; o__norank; f__norank; g__norank; s__uncultured bacterium
OTU204	44	d__Bacteria; p__Acidobacteria; c__Subgroup 6; o__norank; f__norank; g__norank
OTU176	43	d__Bacteria; p__Actinobacteria; c__Actinobacteria; o__Frankiales; f__uncultured; g__norank; s__uncultured bacterium
OTU177	43	d__Bacteria; p__Planctomycetes; c__Planctomycetacia; o__Pirellulales; f__Pirellulaceae; g__uncultured; s__uncultured bacterium
OTU189	43	d__Bacteria; p__Planctomycetes; c__Planctomycetacia; o__Gemmatales; f__Gemmataceae; g__Gemmata; s__uncultured bacterium
OTU172	43	d__Bacteria; p__Actinobacteria; c__Thermoleophilia; o__Gaiellales; f__uncultured; g__norank; s__uncultured bacterium
OTU183	43	d__Bacteria; p__Planctomycetes; c__OM190; o__norank; f__norank; g__norank; s__uncultured bacterium
OTU187	43	d__Bacteria; p__Acidobacteria; c__Subgroup 6; o__norank; f__norank; g__norank; s__uncultured bacterium
OTU182	42	d__Bacteria; p__Actinobacteria; c__Actinobacteria; o__Propionibacteriales; f__Nocardioidaceae; g__Nocardioides
OTU203	42	d__Bacteria; p__Proteobacteria; c__Deltaproteobacteria; o__Myxococcales; f__Phaselicystidaceae; g__Phaselicystis; s__uncultured bacterium
OTU209	41	d__Bacteria; p__Actinobacteria; c__Thermoleophilia; o__Gaiellales; f__uncultured; g__norank
OTU188	41	d__Bacteria; p__Acidobacteria; c__Subgroup 22; o__norank; f__norank; g__norank
OTU190	41	d__Bacteria; p__Planctomycetes; c__Planctomycetacia; o__Planctomycetales; f__Rubinisphaeraceae; g__SH-PL14; s__uncultured bacterium
OTU196	41	d__Bacteria; p__Acidobacteria; c__Holophagae; o__Subgroup 7; f__norank; g__norank; s__uncultured bacterium
OTU207	41	d__Bacteria; p__Planctomycetes; c__Planctomycetacia; o__Gemmatales; f__Gemmataceae; g__uncultured; s__uncultured bacterium
OTU213	41	d__Bacteria; p__Proteobacteria; c__Gammaproteobacteria; o__Betaproteobacteriales; f__TRA3-20; g__norank; s__metagenome
OTU144	40	d__Bacteria; p__Actinobacteria; c__Actinobacteria; o__Streptomycetales; f__Streptomycetaceae; g__Streptomyces
OTU192	40	d__Bacteria; p__Actinobacteria; c__Thermoleophilia; o__Gaiellales; f__Gaiellaceae; g__Gaiella; s__uncultured bacterium
OTU193	40	d__Bacteria; p__Proteobacteria; c__Alphaproteobacteria; o__Elsterales; f__uncultured; g__norank; s__metagenome
OTU194	40	d__Bacteria; p__Proteobacteria; c__Alphaproteobacteria; o__Rhizobiales; f__Xanthobacteraceae; g__uncultured; s__uncultured bacterium
OTU195	40	d__Bacteria; p__Acidobacteria; c__Thermoanaerobaculia; o__Thermoanaerobaculales; f__Thermoanaerobaculaceae; g__Subgroup 10; s__uncultured bacterium
OTU197	40	d__Bacteria; p__Planctomycetes; c__Planctomycetacia; o__Pirellulales; f__Pirellulaceae; g__Pir4 lineage; s__uncultured bacterium
OTU198	40	d__Bacteria; p__Actinobacteria; c__Thermoleophilia; o__Gaiellales; f__Gaiellaceae; g__Gaiella; s__uncultured bacterium
OTU205	40	d__Bacteria; p__Proteobacteria; c__Gammaproteobacteria; o__EPR3968-O8a-Bc78; f__norank; g__norank; s__uncultured gamma proteobacterium
OTU218	40	d__Bacteria; p__Proteobacteria; c__Deltaproteobacteria; o__Myxococcales; f__Polyangiaceae; g__Sorangium; s__uncultured bacterium
OTU202	39	d__Bacteria; p__Proteobacteria; c__Alphaproteobacteria; o__Rhizobiales; f__Rhizobiaceae; g__Mesorhizobium; s__uncultured bacterium
OTU236	39	d__Bacteria; p__Actinobacteria; c__Thermoleophilia; o__Gaiellales; f__uncultured; g__norank; s__uncultured bacterium
OTU234	39	d__Bacteria; p__Actinobacteria; c__Actinobacteria; o__Micrococcales; f__Microbacteriaceae; g__Agromyces
OTU214	38	d__Bacteria; p__Actinobacteria; c__MB-A2-108; o__norank; f__norank; g__norank; s__uncultured bacterium
OTU215	38	d__Bacteria; p__Proteobacteria; c__Gammaproteobacteria; o__Xanthomonadales; f__Rhodanobacteraceae; g__uncultured; s__uncultured Xanthomonadaceae bacterium
OTU219	38	d__Bacteria; p__Planctomycetes; c__Planctomycetacia; o__Pirellulales; f__Pirellulaceae; g__Pirellula
OTU229	38	d__Bacteria; p__Planctomycetes; c__Planctomycetacia; o__Pirellulales; f__Pirellulaceae; g__Pir4 lineage; s__uncultured bacterium
OTU216	37	d__Bacteria; p__Patescibacteria; c__Saccharimonadia; o__Saccharimonadales; f__norank; g__norank; s__uncultured bacterium
OTU227	37	d__Bacteria; p__Proteobacteria; c__Alphaproteobacteria; o__Rhizobiales; f__Xanthobacteraceae; g__uncultured; s__uncultured bacterium
OTU211	37	d__Bacteria; p__Planctomycetes; c__OM190; o__norank; f__norank; g__norank; s__uncultured bacterium
OTU238	36	d__Bacteria; p__Actinobacteria; c__Thermoleophilia; o__Solirubrobacterales; f__67-14; g__norank; s__uncultured bacterium
OTU240	36	d__Bacteria; p__Latescibacteria; c__norank; o__norank; f__norank; g__norank
OTU210	36	d__Bacteria; p__Planctomycetes; c__Planctomycetacia; o__Gemmatales; f__Gemmataceae; g__uncultured; s__uncultured bacterium
OTU221	36	d__Bacteria; p__Proteobacteria; c__Deltaproteobacteria; o__Myxococcales; f__BIrii41; g__norank; s__metagenome
OTU223	36	d__Bacteria; p__Acidobacteria; c__Subgroup 6; o__norank; f__norank; g__norank; s__uncultured bacterium
OTU224	36	d__Bacteria; p__Acidobacteria; c__Subgroup 6; o__norank; f__norank; g__norank; s__uncultured Acidobacteria bacterium
OTU228	36	d__Bacteria; p__Nitrospirae; c__Nitrospira; o__Nitrospirales; f__Nitrospiraceae; g__Nitrospira; s__uncultured bacterium
OTU233	36	d__Bacteria; p__Acidobacteria; c__Subgroup 5; o__norank; f__norank; g__norank; s__uncultured Acidobacteria bacterium
OTU243	36	d__Bacteria; p__Acidobacteria; c__Subgroup 17; o__norank; f__norank; g__norank; s__uncultured bacterium
OTU257	36	d__Bacteria; p__Planctomycetes; c__Planctomycetacia; o__Pirellulales; f__Pirellulaceae; g__uncultured; s__uncultured bacterium
OTU258	36	d__Bacteria; p__Planctomycetes; c__Planctomycetacia; o__Planctomycetales; f__uncultured; g__norank; s__uncultured bacterium
OTU217	35	d__Bacteria; p__Gemmatimonadetes; c__Gemmatimonadetes; o__Gemmatimonadales; f__Gemmatimonadaceae; g__uncultured; s__uncultured bacterium
OTU247	35	d__Bacteria; p__Proteobacteria; c__Deltaproteobacteria; o__Myxococcales; f__Haliangiaceae; g__Haliangium; s__uncultured bacterium
OTU231	35	d__Bacteria; p__Acidobacteria; c__Blastocatellia (Subgroup 4); o__Pyrinomonadales; f__Pyrinomonadaceae; g__RB41; s__uncultured Acidobacteria bacterium
OTU225	35	d__Bacteria; p__Gemmatimonadetes; c__Gemmatimonadetes; o__Gemmatimonadales; f__Gemmatimonadaceae; g__uncultured; s__metagenome
OTU254	35	d__Bacteria; p__Chloroflexi; c__TK10; o__norank; f__norank; g__norank; s__uncultured bacterium
OTU260	35	d__Bacteria; p__Chloroflexi; c__Anaerolineae; o__SBR1031; f__A4b; g__norank; s__uncultured Chloroflexi bacterium
OTU248	34	d__Bacteria; p__Chloroflexi; c__KD4-96; o__norank; f__norank; g__norank; s__uncultured bacterium
OTU200	34	d__Bacteria; p__Latescibacteria; c__norank; o__norank; f__norank; g__norank; s__uncultured bacterium
OTU208	34	d__Bacteria; p__Proteobacteria; c__Alphaproteobacteria; o__uncultured; f__norank; g__norank; s__uncultured bacterium
OTU230	34	d__Bacteria; p__Proteobacteria; c__Gammaproteobacteria; o__Betaproteobacteriales; f__TRA3-20; g__norank; s__metagenome
OTU235	34	d__Bacteria; p__Acidobacteria; c__Subgroup 6; o__Unknown Order; f__Unknown Family; g__Luteitalea
OTU237	34	d__Bacteria; p__Acidobacteria; c__Subgroup 17; o__norank; f__norank; g__norank
OTU241	34	d__Bacteria; p__Latescibacteria; c__norank; o__norank; f__norank; g__norank; s__uncultured bacterium
OTU252	34	d__Bacteria; p__Proteobacteria; c__Deltaproteobacteria; o__Myxococcales; f__Haliangiaceae; g__Haliangium; s__uncultured bacterium
OTU269	34	d__Bacteria; p__Chloroflexi; c__Anaerolineae; o__Anaerolineales; f__Anaerolineaceae; g__uncultured; s__uncultured bacterium
OTU279	34	d__Bacteria; p__Gemmatimonadetes; c__BD2-11 terrestrial group; o__norank; f__norank; g__norank; s__uncultured bacterium
OTU239	33	d__Bacteria; p__Planctomycetes; c__Planctomycetacia; o__Pirellulales; f__Pirellulaceae; g__Pirellula
OTU251	33	d__Bacteria; p__Proteobacteria; c__Deltaproteobacteria; o__NB1-j; f__norank; g__norank
OTU253	33	d__Bacteria; p__Acidobacteria; c__Subgroup 5; o__norank; f__norank; g__norank; s__uncultured Acidobacteria bacterium
OTU256	33	d__Bacteria; p__Proteobacteria; c__Deltaproteobacteria; o__Myxococcales; f__bacteriap25; g__norank; s__uncultured bacterium
OTU264	33	d__Bacteria; p__Acidobacteria; c__Subgroup 25; o__norank; f__norank; g__norank; s__uncultured Acidobacteria bacterium
OTU265	33	d__Bacteria; p__Planctomycetes; c__Planctomycetacia; o__Pirellulales; f__Pirellulaceae; g__Pir4 lineage; s__uncultured bacterium
OTU250	32	d__Bacteria; p__Acidobacteria; c__Subgroup 5; o__norank; f__norank; g__norank; s__uncultured Acidobacteria bacterium
OTU226	32	d__Bacteria; p__Planctomycetes; c__Planctomycetacia; o__Pirellulales; f__Pirellulaceae; g__Pirellula; s__uncultured bacterium
OTU244	32	d__Bacteria; p__Bacteroidetes; c__Bacteroidia; o__Sphingobacteriales; f__AKYH767; g__norank; s__uncultured bacterium
OTU245	32	d__Bacteria; p__Gemmatimonadetes; c__BD2-11 terrestrial group; o__norank; f__norank; g__norank; s__uncultured bacterium
OTU255	32	d__Bacteria; p__Actinobacteria; c__Actinobacteria; o__Propionibacteriales; f__Nocardioidaceae; g__Nocardioides; s__uncultured bacterium
OTU262	32	d__Bacteria; p__Bacteroidetes; c__Bacteroidia; o__Sphingobacteriales; f__env.OPS 17; g__norank; s__uncultured bacterium
OTU274	32	d__Bacteria; p__Elusimicrobia; c__Lineage IIa; o__norank; f__norank; g__norank
OTU276	32	d__Bacteria; p__Acidobacteria; c__Thermoanaerobaculia; o__Thermoanaerobaculales; f__Thermoanaerobaculaceae; g__Subgroup 10; s__uncultured bacterium
OTU282	32	d__Bacteria; p__Proteobacteria; c__Alphaproteobacteria; o__Sphingomonadales; f__Sphingomonadaceae; g__Altererythrobacter; s__uncultured bacterium
OTU292	32	d__Bacteria; p__Actinobacteria; c__Actinobacteria; o__Pseudonocardiales; f__Pseudonocardiaceae; g__Pseudonocardia; s__uncultured bacterium
OTU273	31	d__Bacteria; p__Proteobacteria; c__Gammaproteobacteria; o__Xanthomonadales; f__Xanthomonadaceae; g__Lysobacter
OTU285	31	d__Bacteria; p__Proteobacteria; c__Deltaproteobacteria; o__MBNT15; f__norank; g__norank; s__uncultured bacterium
OTU246	31	d__Bacteria; p__Acidobacteria; c__Subgroup 17; o__norank; f__norank; g__norank; s__uncultured Acidobacteria bacterium
OTU249	31	d__Bacteria; p__Acidobacteria; c__Blastocatellia (Subgroup 4); o__11-24; f__norank; g__norank; s__uncultured bacterium
OTU259	31	d__Bacteria; p__Proteobacteria; c__Gammaproteobacteria; o__Salinisphaerales; f__Solimonadaceae; g__Polycyclovorans; s__uncultured bacterium
OTU261	31	d__Bacteria; p__Bacteroidetes; c__Ignavibacteria; o__Kryptoniales; f__BSV26; g__norank; s__uncultured bacterium
OTU266	31	d__Bacteria; p__Proteobacteria; c__Deltaproteobacteria; o__NB1-j; f__norank; g__norank; s__uncultured bacterium
OTU270	31	d__Bacteria; p__Actinobacteria; c__Actinobacteria; o__Pseudonocardiales; f__Pseudonocardiaceae; g__Crossiella; s__uncultured bacterium
OTU271	31	d__Bacteria; p__Elusimicrobia; c__Elusimicrobia; o__MVP-88; f__norank; g__norank; s__uncultured bacterium
OTU272	31	d__Bacteria; p__Proteobacteria; c__Deltaproteobacteria; o__NB1-j; f__norank; g__norank
OTU242	30	d__Bacteria; p__Proteobacteria; c__Gammaproteobacteria; o__Xanthomonadales; f__Xanthomonadaceae; g__Lysobacter; s__uncultured bacterium
OTU284	30	d__Bacteria; p__Proteobacteria; c__Alphaproteobacteria; o__Rhizobiales; f__Methyloligellaceae; g__uncultured; s__metagenome
OTU300	30	d__Bacteria; p__Proteobacteria; c__Gammaproteobacteria; o__Betaproteobacteriales; f__Nitrosomonadaceae; g__MND1
OTU288	30	d__Bacteria; p__Acidobacteria; c__Thermoanaerobaculia; o__Thermoanaerobaculales; f__Thermoanaerobaculaceae; g__Subgroup 10; s__uncultured bacterium
OTU289	30	d__Bacteria; p__Bacteroidetes; c__Bacteroidia; o__Sphingobacteriales; f__AKYH767; g__norank; s__uncultured bacterium
OTU181	29	d__Bacteria; p__Proteobacteria; c__Gammaproteobacteria; o__Betaproteobacteriales; f__Burkholderiaceae; g__Azohydromonas
OTU267	29	d__Bacteria; p__Acidobacteria; c__Subgroup 6; o__norank; f__norank; g__norank; s__uncultured bacterium
OTU280	29	d__Bacteria; p__Proteobacteria; c__Gammaproteobacteria; o__Betaproteobacteriales; f__SC-I-84; g__norank; s__uncultured bacterium
OTU283	29	d__Bacteria; p__Gemmatimonadetes; c__Gemmatimonadetes; o__Gemmatimonadales; f__Gemmatimonadaceae; g__uncultured
OTU296	29	Unclassified
OTU301	29	d__Bacteria; p__Proteobacteria; c__Alphaproteobacteria; o__Rhizobiales; f__A0839; g__norank; s__uncultured bacterium
OTU306	29	d__Bacteria; p__Planctomycetes; c__Planctomycetacia; o__Pirellulales; f__Pirellulaceae; g__Pir4 lineage; s__uncultured bacterium
OTU318	29	d__Bacteria; p__Dependentiae; c__Babeliae; o__Babeliales; f__norank; g__norank; s__uncultured bacterium
OTU325	29	d__Bacteria; p__Cyanobacteria; c__Melainabacteria; o__Obscuribacterales; f__norank; g__norank; s__uncultured bacterium
OTU268	28	d__Bacteria; p__Gemmatimonadetes; c__Gemmatimonadetes; o__Gemmatimonadales; f__Gemmatimonadaceae; g__uncultured; s__uncultured bacterium
OTU281	28	d__Bacteria; p__Gemmatimonadetes; c__BD2-11 terrestrial group; o__norank; f__norank; g__norank; s__metagenome
OTU297	28	d__Bacteria; p__Gemmatimonadetes; c__Gemmatimonadetes; o__Gemmatimonadales; f__Gemmatimonadaceae; g__Gemmatimonas; s__uncultured bacterium
OTU320	28	d__Bacteria; p__Acidobacteria; c__Thermoanaerobaculia; o__Thermoanaerobaculales; f__Thermoanaerobaculaceae; g__Subgroup 10
OTU275	27	d__Bacteria; p__Actinobacteria; c__Thermoleophilia; o__Solirubrobacterales; f__67-14; g__norank; s__uncultured bacterium
OTU277	27	d__Bacteria; p__Acidobacteria; c__Thermoanaerobaculia; o__Thermoanaerobaculales; f__Thermoanaerobaculaceae; g__Subgroup 10; s__uncultured bacterium
OTU278	27	d__Bacteria; p__Rokubacteria; c__NC10; o__Rokubacteriales; f__norank; g__norank; s__uncultured bacterium
OTU303	27	d__Bacteria; p__Actinobacteria; c__Thermoleophilia; o__Gaiellales; f__uncultured; g__norank; s__uncultured bacterium
OTU287	26	d__Bacteria; p__Actinobacteria; c__Thermoleophilia; o__Solirubrobacterales; f__67-14; g__norank; s__uncultured bacterium
OTU331	26	d__Bacteria; p__Actinobacteria; c__Actinobacteria; o__Frankiales; f__Geodermatophilaceae; g__Blastococcus; s__uncultured bacterium
OTU293	26	d__Bacteria; p__Actinobacteria; c__Actinobacteria; o__Propionibacteriales; f__Propionibacteriaceae; g__uncultured; s__uncultured bacterium
OTU305	26	d__Bacteria; p__Planctomycetes; c__OM190; o__norank; f__norank; g__norank; s__uncultured bacterium
OTU309	26	d__Bacteria; p__Planctomycetes; c__Planctomycetacia; o__Planctomycetales; f__uncultured; g__norank; s__uncultured bacterium
OTU311	26	d__Bacteria; p__Actinobacteria; c__Actinobacteria; o__Frankiales; f__Nakamurellaceae; g__Nakamurella; s__Nakamurella multipartita DSM 44233
OTU312	26	d__Bacteria; p__Chloroflexi; c__Anaerolineae; o__SBR1031; f__norank; g__norank; s__uncultured soil bacterium
OTU314	26	d__Bacteria; p__Planctomycetes; c__Phycisphaerae; o__Tepidisphaerales; f__WD2101 soil group; g__norank; s__uncultured bacterium
OTU315	26	d__Bacteria; p__Planctomycetes; c__Planctomycetacia; o__Gemmatales; f__Gemmataceae; g__uncultured; s__uncultured bacterium
OTU330	26	d__Bacteria; p__Latescibacteria; c__norank; o__norank; f__norank; g__norank; s__uncultured bacterium
OTU332	26	d__Bacteria; p__Proteobacteria; c__Alphaproteobacteria; o__Elsterales; f__uncultured; g__norank; s__uncultured bacterium
OTU342	26	d__Bacteria; p__Gemmatimonadetes; c__S0134 terrestrial group; o__norank; f__norank; g__norank
OTU319	25	d__Bacteria; p__Proteobacteria; c__Alphaproteobacteria; o__Caulobacterales; f__Caulobacteraceae; g__Phenylobacterium; s__uncultured bacterium
OTU322	25	d__Bacteria; p__Rokubacteria; c__NC10; o__Rokubacteriales; f__norank; g__norank; s__uncultured bacterium
OTU338	25	d__Bacteria; p__Actinobacteria; c__Thermoleophilia; o__Gaiellales; f__Gaiellaceae; g__Gaiella; s__uncultured bacterium
OTU290	25	d__Bacteria; p__Planctomycetes; c__Planctomycetacia; o__Gemmatales; f__Gemmataceae; g__uncultured; s__uncultured bacterium
OTU291	25	d__Bacteria; p__Proteobacteria; c__Alphaproteobacteria; o__Rhizobiales; f__Hyphomicrobiaceae; g__Pedomicrobium; s__uncultured bacterium
OTU308	25	d__Bacteria; p__Acidobacteria; c__Blastocatellia (Subgroup 4); o__Blastocatellales; f__Blastocatellaceae; g__uncultured; s__uncultured Acidobacteria bacterium
OTU310	25	d__Bacteria; p__Planctomycetes; c__Planctomycetacia; o__Pirellulales; f__Pirellulaceae; g__Pir4 lineage; s__uncultured bacterium
OTU321	25	d__Bacteria; p__Acidobacteria; c__Subgroup 9; o__norank; f__norank; g__norank; s__uncultured bacterium
OTU324	25	d__Bacteria; p__Actinobacteria; c__Acidimicrobiia; o__IMCC26256; f__norank; g__norank; s__uncultured bacterium
OTU327	25	d__Bacteria; p__Acidobacteria; c__Subgroup 6; o__norank; f__norank; g__norank; s__uncultured Acidobacteria bacterium
OTU334	25	d__Bacteria; p__Proteobacteria; c__Gammaproteobacteria; o__Betaproteobacteriales; f__Nitrosomonadaceae; g__MND1; s__uncultured bacterium
OTU351	25	d__Bacteria; p__Planctomycetes; c__Planctomycetacia; o__uncultured; f__norank; g__norank; s__uncultured bacterium
OTU174	24	d__Bacteria; p__Proteobacteria; c__Alphaproteobacteria; o__Rhizobiales; f__Xanthobacteraceae; g__Bradyrhizobium; s__uncultured Bradyrhizobium sp.
OTU220	24	d__Bacteria; p__Proteobacteria; c__Gammaproteobacteria; o__Betaproteobacteriales; f__Burkholderiaceae; g__Aquabacterium
OTU286	24	d__Bacteria; p__Actinobacteria; c__Thermoleophilia; o__Gaiellales; f__uncultured; g__norank; s__uncultured bacterium
OTU307	24	d__Bacteria; p__Proteobacteria; c__Alphaproteobacteria; o__Rhizobiales; f__Xanthobacteraceae; g__uncultured; s__uncultured bacterium
OTU317	24	d__Bacteria; p__Proteobacteria; c__Gammaproteobacteria; o__Xanthomonadales; f__Xanthomonadaceae; g__Arenimonas; s__uncultured bacterium
OTU302	24	d__Bacteria; p__Acidobacteria; c__Subgroup 18; o__norank; f__norank; g__norank; s__uncultured Acidobacteria bacterium
OTU313	24	d__Bacteria; p__Actinobacteria; c__Actinobacteria; o__Propionibacteriales; f__Nocardioidaceae; g__Nocardioides; s__uncultured bacterium
OTU326	24	d__Bacteria; p__Proteobacteria; c__Gammaproteobacteria; o__Betaproteobacteriales; f__SC-I-84; g__norank; s__uncultured bacterium
OTU336	24	d__Bacteria; p__Proteobacteria; c__Gammaproteobacteria; o__Steroidobacterales; f__Woeseiaceae; g__JTB255 marine benthic group; s__uncultured bacterium
OTU344	24	d__Bacteria; p__Planctomycetes; c__OM190; o__norank; f__norank; g__norank; s__uncultured bacterium
OTU346	24	d__Bacteria; p__Bacteroidetes; c__Bacteroidia; o__Cytophagales; f__Microscillaceae; g__uncultured; s__metagenome
OTU299	23	d__Bacteria; p__Proteobacteria; c__Gammaproteobacteria; o__Betaproteobacteriales; f__Burkholderiaceae; g__Comamonas; s__uncultured bacterium
OTU333	23	d__Bacteria; p__Planctomycetes; c__Planctomycetacia; o__Pirellulales; f__Pirellulaceae; g__uncultured; s__uncultured bacterium
OTU294	23	d__Bacteria; p__Planctomycetes; c__Planctomycetacia; o__Pirellulales; f__Pirellulaceae; g__Pirellula
OTU335	23	d__Bacteria; p__Actinobacteria; c__Thermoleophilia; o__Solirubrobacterales; f__67-14; g__norank; s__uncultured bacterium
OTU347	23	d__Bacteria; p__Planctomycetes; c__OM190; o__norank; f__norank; g__norank; s__uncultured bacterium
OTU349	23	d__Bacteria; p__Chloroflexi; c__Anaerolineae; o__SBR1031; f__A4b; g__norank; s__uncultured bacterium
OTU352	23	d__Bacteria; p__Acidobacteria; c__Blastocatellia (Subgroup 4); o__DS-100; f__norank; g__norank; s__uncultured bacterium
OTU363	23	d__Bacteria; p__Gemmatimonadetes; c__AKAU4049; o__norank; f__norank; g__norank; s__uncultured soil bacterium
OTU376	23	d__Bacteria; p__Planctomycetes; c__Planctomycetacia; o__Pirellulales; f__Pirellulaceae; g__uncultured; s__uncultured bacterium
OTU329	22	d__Bacteria; p__Acidobacteria; c__Thermoanaerobaculia; o__Thermoanaerobaculales; f__Thermoanaerobaculaceae; g__Subgroup 10
OTU339	22	d__Bacteria; p__Planctomycetes; c__Pla3 lineage; o__norank; f__norank; g__norank; s__uncultured bacterium
OTU355	22	d__Bacteria; p__Proteobacteria; c__Alphaproteobacteria; o__Rhizobiales; f__KF-JG30-B3; g__norank
OTU356	22	d__Bacteria; p__Planctomycetes; c__Planctomycetacia; o__Gemmatales; f__Gemmataceae; g__uncultured; s__uncultured bacterium
OTU361	22	d__Bacteria; p__Acidobacteria; c__Subgroup 6; o__norank; f__norank; g__norank; s__uncultured bacterium
OTU388	22	d__Bacteria; p__Gemmatimonadetes; c__Gemmatimonadetes; o__Gemmatimonadales; f__Gemmatimonadaceae; g__uncultured; s__uncultured bacterium
OTU401	22	d__Bacteria; p__Proteobacteria; c__Gammaproteobacteria; o__Gammaproteobacteria Incertae Sedis; f__Unknown Family; g__uncultured; s__uncultured bacterium
OTU116	21	d__Bacteria; p__Actinobacteria; c__Actinobacteria; o__Micrococcales; f__Micrococcaceae; g__Pseudarthrobacter
OTU316	21	d__Bacteria; p__Proteobacteria; c__Alphaproteobacteria; o__uncultured; f__norank; g__norank
OTU362	21	d__Bacteria; p__Actinobacteria; c__Thermoleophilia; o__Solirubrobacterales; f__Solirubrobacteraceae; g__uncultured; s__metagenome
OTU387	21	d__Bacteria; p__Actinobacteria; c__Actinobacteria; o__Corynebacteriales; f__Mycobacteriaceae; g__Mycobacterium
OTU340	21	d__Bacteria; p__Proteobacteria; c__Deltaproteobacteria; o__Syntrophobacterales; f__Syntrophaceae; g__uncultured; s__uncultured bacterium
OTU345	21	d__Bacteria; p__Chloroflexi; c__KD4-96; o__norank; f__norank; g__norank
OTU364	21	d__Bacteria; p__Proteobacteria; c__Deltaproteobacteria; o__Desulfarculales; f__Desulfarculaceae; g__uncultured
OTU369	21	d__Bacteria; p__Latescibacteria; c__norank; o__norank; f__norank; g__norank; s__uncultured Pelobacter sp.
OTU370	21	d__Bacteria; p__Planctomycetes; c__OM190; o__norank; f__norank; g__norank; s__uncultured bacterium
OTU371	21	d__Bacteria; p__Acidobacteria; c__Subgroup 17; o__norank; f__norank; g__norank; s__uncultured bacterium
OTU375	21	d__Bacteria; p__Actinobacteria; c__Thermoleophilia; o__Solirubrobacterales; f__67-14; g__norank
OTU409	21	d__Bacteria; p__Chloroflexi; c__Anaerolineae; o__SBR1031; f__A4b; g__norank; s__uncultured bacterium
OTU422	21	d__Bacteria; p__Acidobacteria; c__Blastocatellia (Subgroup 4); o__11-24; f__norank; g__norank; s__uncultured Acidobacteria bacterium
OTU425	21	d__Bacteria; p__Acidobacteria; c__Subgroup 22; o__norank; f__norank; g__norank; s__uncultured bacterium
OTU438	21	d__Bacteria; p__Proteobacteria; c__Deltaproteobacteria; o__Myxococcales; f__Polyangiaceae; g__uncultured; s__uncultured bacterium
OTU440	21	d__Bacteria; p__Proteobacteria; c__Deltaproteobacteria; o__Myxococcales; f__Nannocystaceae; g__Nannocystis; s__uncultured bacterium
OTU441	21	d__Bacteria; p__Proteobacteria; c__Alphaproteobacteria; o__Rhizobiales; f__uncultured; g__norank; s__uncultured bacterium
OTU343	20	d__Bacteria; p__Actinobacteria; c__Thermoleophilia; o__uncultured; f__norank; g__norank; s__uncultured bacterium
OTU358	20	d__Bacteria; p__Actinobacteria; c__Actinobacteria; o__Pseudonocardiales; f__Pseudonocardiaceae; g__Actinophytocola; s__uncultured bacterium
OTU350	20	d__Bacteria; p__Acidobacteria; c__Subgroup 22; o__norank; f__norank; g__norank; s__uncultured bacterium
OTU357	20	d__Bacteria; p__Planctomycetes; c__Planctomycetacia; o__Gemmatales; f__Gemmataceae; g__uncultured; s__uncultured bacterium
OTU360	20	d__Bacteria; p__Proteobacteria; c__Alphaproteobacteria; o__Rhodobacterales; f__Rhodobacteraceae; g__Amaricoccus; s__uncultured bacterium
OTU383	20	d__Bacteria; p__Proteobacteria; c__Gammaproteobacteria; o__Betaproteobacteriales; f__Nitrosomonadaceae; g__mle1-7; s__uncultured soil bacterium
OTU385	20	d__Bacteria; p__Acidobacteria; c__Blastocatellia (Subgroup 4); o__11-24; f__norank; g__norank; s__uncultured bacterium
OTU390	20	d__Bacteria; p__Gemmatimonadetes; c__Gemmatimonadetes; o__Gemmatimonadales; f__Gemmatimonadaceae; g__uncultured; s__uncultured bacterium
OTU393	20	d__Bacteria; p__Proteobacteria; c__Deltaproteobacteria; o__Oligoflexales; f__0319-6G20; g__norank
OTU396	20	d__Bacteria; p__Gemmatimonadetes; c__Gemmatimonadetes; o__Gemmatimonadales; f__Gemmatimonadaceae; g__uncultured; s__uncultured bacterium
OTU400	20	d__Bacteria; p__Planctomycetes; c__Planctomycetacia; o__Gemmatales; f__Gemmataceae; g__Gemmata
OTU411	20	d__Bacteria; p__Proteobacteria; c__Alphaproteobacteria; o__Sphingomonadales; f__Sphingomonadaceae; g__Novosphingobium; s__uncultured bacterium
OTU418	20	d__Bacteria; p__Proteobacteria; c__Gammaproteobacteria; o__Betaproteobacteriales; f__Nitrosomonadaceae; g__Ellin6067; s__uncultured bacterium
OTU420	20	d__Bacteria; p__Acidobacteria; c__Subgroup 5; o__norank; f__norank; g__norank; s__uncultured bacterium
OTU341	19	d__Bacteria; p__Actinobacteria; c__Acidimicrobiia; o__IMCC26256; f__norank; g__norank; s__uncultured Acidimicrobiales bacterium
OTU366	19	d__Bacteria; p__Nitrospirae; c__Nitrospira; o__Nitrospirales; f__Nitrospiraceae; g__Nitrospira; s__uncultured bacterium
OTU365	19	d__Bacteria; p__Actinobacteria; c__Actinobacteria; o__Micromonosporales; f__Micromonosporaceae; g__Hamadaea; s__metagenome
OTU367	19	d__Bacteria; p__Elusimicrobia; c__Lineage IIa; o__norank; f__norank; g__norank
OTU382	19	d__Bacteria; p__Planctomycetes; c__Planctomycetacia; o__Gemmatales; f__Gemmataceae; g__uncultured; s__uncultured bacterium
OTU398	19	d__Bacteria; p__Actinobacteria; c__Acidimicrobiia; o__Microtrichales; f__Iamiaceae; g__Iamia
OTU402	19	d__Bacteria; p__Proteobacteria; c__Alphaproteobacteria; o__Tistrellales; f__Geminicoccaceae; g__Candidatus Alysiosphaera
OTU404	19	d__Bacteria; p__Proteobacteria; c__Deltaproteobacteria; o__RCP2-54; f__norank; g__norank
OTU406	19	d__Bacteria; p__Proteobacteria; c__Gammaproteobacteria; o__Betaproteobacteriales; f__SC-I-84; g__norank; s__uncultured bacterium
OTU408	19	d__Bacteria; p__Proteobacteria; c__Gammaproteobacteria; o__Betaproteobacteriales; f__Nitrosomonadaceae; g__MND1; s__uncultured bacterium
OTU410	19	d__Bacteria; p__Chloroflexi; c__Anaerolineae; o__SBR1031; f__A4b; g__norank; s__uncultured bacterium
OTU414	19	d__Bacteria; p__Proteobacteria; c__Deltaproteobacteria; o__NB1-j; f__norank; g__norank; s__uncultured bacterium
OTU415	19	d__Bacteria; p__Chloroflexi; c__Dehalococcoidia; o__S085; f__norank; g__norank; s__uncultured bacterium
OTU417	19	d__Bacteria; p__Latescibacteria; c__norank; o__norank; f__norank; g__norank; s__uncultured bacterium
OTU424	19	d__Bacteria; p__Chloroflexi; c__Anaerolineae; o__SBR1031; f__A4b; g__norank; s__uncultured bacterium
OTU439	19	d__Bacteria; p__Proteobacteria; c__Deltaproteobacteria; o__Myxococcales; f__BIrii41; g__norank; s__uncultured bacterium
OTU444	19	d__Bacteria; p__Proteobacteria; c__Deltaproteobacteria; o__Bdellovibrionales; f__Bdellovibrionaceae; g__OM27 clade; s__uncultured bacterium
OTU449	19	d__Bacteria; p__Planctomycetes; c__Phycisphaerae; o__Tepidisphaerales; f__WD2101 soil group; g__norank; s__uncultured bacterium
OTU359	18	d__Bacteria; p__Proteobacteria; c__Alphaproteobacteria; o__Rhizobiales; f__Rhizobiaceae; g__Mesorhizobium; s__Mesorhizobium albiziae
OTU389	18	d__Bacteria; p__Proteobacteria; c__Alphaproteobacteria; o__Rhizobiales; f__Beijerinckiaceae; g__Microvirga
OTU386	18	d__Bacteria; p__Actinobacteria; c__Acidimicrobiia; o__Actinomarinales; f__uncultured; g__norank; s__uncultured bacterium
OTU373	18	d__Bacteria; p__Proteobacteria; c__Alphaproteobacteria; o__Rhizobiales; f__Beijerinckiaceae; g__uncultured; s__uncultured bacterium
OTU377	18	d__Bacteria; p__Planctomycetes; c__OM190; o__norank; f__norank; g__norank; s__uncultured bacterium
OTU380	18	d__Bacteria; p__Proteobacteria; c__Deltaproteobacteria; o__Desulfarculales; f__Desulfarculaceae; g__uncultured
OTU384	18	d__Bacteria; p__Proteobacteria; c__Deltaproteobacteria; o__Desulfarculales; f__Desulfarculaceae; g__uncultured; s__uncultured bacterium
OTU405	18	d__Bacteria; p__Actinobacteria; c__Actinobacteria; o__Micromonosporales; f__Micromonosporaceae; g__Virgisporangium; s__uncultured bacterium
OTU419	18	d__Bacteria; p__Proteobacteria; c__Gammaproteobacteria; o__Steroidobacterales; f__Steroidobacteraceae; g__uncultured; s__uncultured gamma proteobacterium
OTU427	18	d__Bacteria; p__Chloroflexi; c__KD4-96; o__norank; f__norank; g__norank; s__uncultured Chloroflexi bacterium
OTU434	18	d__Bacteria; p__Chloroflexi; c__Anaerolineae; o__RBG-13-54-9; f__norank; g__norank; s__uncultured bacterium
OTU437	18	d__Bacteria; p__Actinobacteria; c__Rubrobacteria; o__Rubrobacterales; f__Rubrobacteriaceae; g__Rubrobacter
OTU447	18	d__Bacteria; p__Proteobacteria; c__Deltaproteobacteria; o__Myxococcales; f__BIrii41; g__norank; s__uncultured bacterium
OTU450	18	d__Bacteria; p__Planctomycetes; c__Phycisphaerae; o__Tepidisphaerales; f__WD2101 soil group; g__norank; s__uncultured bacterium
OTU455	18	d__Bacteria; p__Planctomycetes; c__Phycisphaerae; o__Tepidisphaerales; f__WD2101 soil group; g__norank; s__uncultured bacterium
OTU459	18	d__Bacteria; p__Proteobacteria; c__Gammaproteobacteria; o__Betaproteobacteriales; f__SC-I-84; g__norank; s__uncultured bacterium
OTU470	18	d__Bacteria; p__Planctomycetes; c__Planctomycetacia; o__Gemmatales; f__Gemmataceae; g__Fimbriiglobus; s__uncultured bacterium
OTU475	18	d__Bacteria; p__Bacteroidetes; c__Ignavibacteria; o__OPB56; f__norank; g__norank; s__uncultured bacterium
OTU20	17	d__Bacteria; p__Proteobacteria; c__Gammaproteobacteria; o__Betaproteobacteriales; f__Burkholderiaceae; g__Cupriavidus
OTU431	17	d__Bacteria; p__Actinobacteria; c__Thermoleophilia; o__Gaiellales; f__Gaiellaceae; g__Gaiella; s__uncultured bacterium
OTU448	17	d__Bacteria; p__Gemmatimonadetes; c__Gemmatimonadetes; o__Gemmatimonadales; f__Gemmatimonadaceae; g__uncultured; s__uncultured bacterium
OTU368	17	d__Bacteria; p__Proteobacteria; c__Alphaproteobacteria; o__Sphingomonadales; f__Sphingomonadaceae; g__Altererythrobacter; s__uncultured bacterium
OTU391	17	d__Bacteria; p__Planctomycetes; c__Planctomycetacia; o__Pirellulales; f__Pirellulaceae; g__Pirellula; s__uncultured bacterium
OTU394	17	d__Bacteria; p__Planctomycetes; c__Planctomycetacia; o__Gemmatales; f__Gemmataceae; g__Gemmata; s__uncultured bacterium
OTU397	17	d__Bacteria; p__Chloroflexi; c__Chloroflexia; o__Chloroflexales; f__Roseiflexaceae; g__uncultured; s__uncultured bacterium
OTU412	17	d__Bacteria; p__Acidobacteria; c__Blastocatellia (Subgroup 4); o__DS-100; f__norank; g__norank; s__uncultured bacterium
OTU413	17	d__Bacteria; p__Planctomycetes; c__Planctomycetacia; o__Gemmatales; f__Gemmataceae; g__uncultured; s__uncultured bacterium
OTU423	17	d__Bacteria; p__Proteobacteria; c__Deltaproteobacteria; o__Myxococcales; f__BIrii41; g__norank; s__uncultured bacterium
OTU428	17	d__Bacteria; p__Proteobacteria; c__Alphaproteobacteria; o__Azospirillales; f__uncultured; g__norank; s__uncultured bacterium
OTU432	17	d__Bacteria; p__Chloroflexi; c__Anaerolineae; o__Anaerolineales; f__Anaerolineaceae; g__uncultured; s__uncultured bacterium
OTU445	17	d__Bacteria; p__Bacteroidetes; c__Bacteroidia; o__Flavobacteriales; f__NS9 marine group; g__norank; s__uncultured bacterium
OTU453	17	d__Bacteria; p__Latescibacteria; c__norank; o__norank; f__norank; g__norank; s__uncultured bacterium
OTU462	17	d__Bacteria; p__Chloroflexi; c__Anaerolineae; o__Ardenticatenales; f__uncultured; g__norank; s__uncultured bacterium
OTU466	17	d__Bacteria; p__Actinobacteria; c__0319-7L14; o__norank; f__norank; g__norank; s__uncultured bacterium
OTU483	17	d__Bacteria; p__Chloroflexi; c__JG30-KF-CM66; o__norank; f__norank; g__norank; s__uncultured bacterium
OTU62	16	d__Bacteria; p__Proteobacteria; c__Gammaproteobacteria; o__Betaproteobacteriales; f__Burkholderiaceae; g__Acidovorax; s__Acidovorax valerianellae
OTU381	16	d__Bacteria; p__Chloroflexi; c__Chloroflexia; o__Thermomicrobiales; f__JG30-KF-CM45; g__norank; s__uncultured bacterium
OTU456	16	d__Bacteria; p__Proteobacteria; c__Deltaproteobacteria; o__Myxococcales; f__Polyangiaceae; g__Pajaroellobacter; s__uncultured bacterium
OTU487	16	d__Bacteria; p__Actinobacteria; c__MB-A2-108; o__norank; f__norank; g__norank; s__uncultured bacterium
OTU403	16	d__Bacteria; p__Acidobacteria; c__Subgroup 6; o__norank; f__norank; g__norank; s__uncultured bacterium
OTU407	16	d__Bacteria; p__Proteobacteria; c__Deltaproteobacteria; o__NB1-j; f__norank; g__norank; s__uncultured bacterium
OTU416	16	d__Bacteria; p__Proteobacteria; c__Alphaproteobacteria; o__Reyranellales; f__Reyranellaceae; g__uncultured; s__uncultured bacterium
OTU421	16	d__Bacteria; p__Planctomycetes; c__OM190; o__norank; f__norank; g__norank
OTU430	16	d__Bacteria; p__Planctomycetes; c__Planctomycetacia; o__Planctomycetales; f__uncultured; g__norank; s__uncultured bacterium
OTU451	16	d__Bacteria; p__Planctomycetes; c__Pla3 lineage; o__norank; f__norank; g__norank; s__uncultured bacterium
OTU454	16	d__Bacteria; p__Planctomycetes; c__Planctomycetacia; o__Pirellulales; f__Pirellulaceae; g__Pirellula; s__metagenome
OTU457	16	d__Bacteria; p__Bacteroidetes; c__Bacteroidia; o__Chitinophagales; f__Chitinophagaceae; g__uncultured; s__uncultured bacterium
OTU460	16	d__Bacteria; p__Planctomycetes; c__Planctomycetacia; o__Pirellulales; f__Pirellulaceae; g__uncultured; s__uncultured bacterium
OTU463	16	d__Bacteria; p__Acidobacteria; c__Blastocatellia (Subgroup 4); o__DS-100; f__norank; g__norank; s__uncultured bacterium
OTU468	16	d__Bacteria; p__Planctomycetes; c__Phycisphaerae; o__Tepidisphaerales; f__WD2101 soil group; g__norank; s__uncultured bacterium
OTU471	16	d__Bacteria; p__Proteobacteria; c__Alphaproteobacteria; o__uncultured; f__norank; g__norank; s__uncultured bacterium
OTU476	16	d__Bacteria; p__Planctomycetes; c__Planctomycetacia; o__Gemmatales; f__Gemmataceae; g__uncultured; s__uncultured bacterium
OTU480	16	d__Bacteria; p__Planctomycetes; c__OM190; o__norank; f__norank; g__norank; s__uncultured bacterium
OTU488	16	d__Bacteria; p__Planctomycetes; c__Planctomycetacia; o__Gemmatales; f__Gemmataceae; g__uncultured; s__uncultured bacterium
OTU490	16	d__Bacteria; p__Chloroflexi; c__Anaerolineae; o__SBR1031; f__norank; g__norank; s__uncultured bacterium
OTU499	16	d__Bacteria; p__Rokubacteria; c__NC10; o__Rokubacteriales; f__norank; g__norank; s__uncultured bacterium
OTU500	16	d__Bacteria; p__Proteobacteria; c__Alphaproteobacteria; o__Rhizobiales; f__Hyphomicrobiaceae; g__Hyphomicrobium
OTU507	16	d__Bacteria; p__Proteobacteria; c__Alphaproteobacteria; o__uncultured; f__norank; g__norank; s__uncultured bacterium
OTU526	16	d__Bacteria; p__Proteobacteria; c__Alphaproteobacteria; o__uncultured; f__norank; g__norank; s__uncultured bacterium
OTU530	16	d__Bacteria; p__Proteobacteria; c__Alphaproteobacteria; o__Acetobacterales; f__Acetobacteraceae; g__Roseomonas; s__uncultured bacterium
OTU323	15	d__Bacteria; p__Actinobacteria; c__Actinobacteria; o__Micrococcales; f__Microbacteriaceae; g__Microbacterium
OTU348	15	d__Bacteria; p__Actinobacteria; c__Acidimicrobiia; o__IMCC26256; f__norank; g__norank; s__uncultured bacterium
OTU399	15	d__Bacteria; p__Proteobacteria; c__Gammaproteobacteria; o__Xanthomonadales; f__Xanthomonadaceae; g__Arenimonas; s__uncultured bacterium
OTU443	15	d__Bacteria; p__Chloroflexi; c__TK10; o__norank; f__norank; g__norank; s__uncultured bacterium
OTU379	15	d__Bacteria; p__Proteobacteria; c__Alphaproteobacteria; o__Rhizobiales; f__Xanthobacteraceae; g__uncultured; s__uncultured bacterium
OTU446	15	d__Bacteria; p__Actinobacteria; c__Thermoleophilia; o__Solirubrobacterales; f__67-14; g__norank
OTU442	15	d__Bacteria; p__Actinobacteria; c__Actinobacteria; o__Frankiales; f__Acidothermaceae; g__Acidothermus; s__uncultured bacterium
OTU452	15	d__Bacteria; p__Proteobacteria; c__Deltaproteobacteria; o__Myxococcales; f__Archangiaceae
OTU461	15	d__Bacteria; p__Planctomycetes; c__OM190; o__norank; f__norank; g__norank; s__uncultured bacterium
OTU467	15	d__Bacteria; p__Planctomycetes; c__Phycisphaerae; o__Phycisphaerales; f__Phycisphaeraceae; g__SM1A02; s__uncultured bacterium
OTU472	15	d__Bacteria; p__Planctomycetes; c__Pla3 lineage; o__norank; f__norank; g__norank; s__uncultured bacterium
OTU494	15	d__Bacteria; p__Planctomycetes; c__Planctomycetacia; o__Pirellulales; f__Pirellulaceae; g__Pirellula; s__uncultured bacterium
OTU498	15	d__Bacteria; p__Chloroflexi; c__KD4-96; o__norank; f__norank; g__norank; s__uncultured bacterium
OTU505	15	d__Bacteria; p__Proteobacteria; c__Deltaproteobacteria; o__RCP2-54; f__norank; g__norank; s__uncultured bacterium
OTU506	15	d__Bacteria; p__Acidobacteria; c__Blastocatellia (Subgroup 4); o__Blastocatellales; f__Blastocatellaceae; g__Aridibacter; s__uncultured bacterium
OTU509	15	d__Bacteria; p__Acidobacteria; c__Acidobacteriia; o__Subgroup 2; f__norank; g__norank; s__uncultured bacterium
OTU511	15	d__Bacteria; p__Chloroflexi; c__Anaerolineae; o__Anaerolineales; f__Anaerolineaceae; g__uncultured; s__uncultured bacterium
OTU516	15	d__Bacteria; p__Planctomycetes; c__Planctomycetacia; o__Pirellulales; f__Pirellulaceae; g__uncultured; s__metagenome
OTU527	15	d__Bacteria; p__Proteobacteria; c__Alphaproteobacteria; o__Rhizobiales; f__Hyphomicrobiaceae; g__Pedomicrobium; s__uncultured bacterium
OTU50	14	d__Bacteria; p__Proteobacteria; c__Alphaproteobacteria; o__Sphingomonadales; f__Sphingomonadaceae; g__Novosphingobium
OTU232	14	d__Bacteria; p__Proteobacteria; c__Gammaproteobacteria; o__Betaproteobacteriales; f__Burkholderiaceae; g__Acidovorax; s__uncultured bacterium
OTU464	14	d__Bacteria; p__Actinobacteria; c__Actinobacteria; o__Micrococcales; f__Intrasporangiaceae; g__uncultured; s__uncultured bacterium
OTU465	14	d__Bacteria; p__Proteobacteria; c__Deltaproteobacteria; o__Myxococcales; f__BIrii41; g__norank; s__uncultured bacterium
OTU474	14	d__Bacteria; p__Bacteroidetes; c__Bacteroidia; o__Sphingobacteriales; f__AKYH767; g__norank; s__uncultured bacterium
OTU478	14	d__Bacteria; p__Planctomycetes; c__Phycisphaerae; o__Phycisphaerales; f__Phycisphaeraceae; g__SM1A02; s__uncultured bacterium
OTU479	14	d__Bacteria; p__Latescibacteria; c__norank; o__norank; f__norank; g__norank; s__uncultured bacterium
OTU481	14	d__Bacteria; p__Latescibacteria; c__norank; o__norank; f__norank; g__norank; s__uncultured bacterium
OTU485	14	d__Bacteria; p__Latescibacteria; c__norank; o__norank; f__norank; g__norank; s__uncultured bacterium
OTU491	14	d__Bacteria; p__Chloroflexi; c__TK10; o__norank; f__norank; g__norank; s__uncultured bacterium
OTU492	14	d__Bacteria; p__Planctomycetes; c__Planctomycetacia; o__Planctomycetales; f__Rubinisphaeraceae; g__SH-PL14; s__uncultured bacterium
OTU496	14	d__Bacteria; p__Acidobacteria; c__Blastocatellia (Subgroup 4); o__11-24; f__norank; g__norank; s__uncultured bacterium
OTU517	14	d__Bacteria; p__Planctomycetes; c__Planctomycetacia; o__Pirellulales; f__Pirellulaceae; g__Rhodopirellula; s__uncultured bacterium
OTU519	14	d__Bacteria; p__Gemmatimonadetes; c__Gemmatimonadetes; o__Gemmatimonadales; f__Gemmatimonadaceae; g__Gemmatimonas
OTU521	14	d__Bacteria; p__Proteobacteria; c__Alphaproteobacteria; o__Rhizobiales; f__Xanthobacteraceae; g__Rhodoplanes
OTU540	14	d__Bacteria; p__Acidobacteria; c__Subgroup 6; o__norank; f__norank; g__norank; s__uncultured bacterium
OTU541	14	d__Bacteria; p__Chloroflexi; c__Anaerolineae; o__Ardenticatenales; f__uncultured; g__norank; s__uncultured bacterium
OTU549	14	d__Bacteria; p__Planctomycetes; c__Planctomycetacia; o__Pirellulales; f__Pirellulaceae; g__Pir4 lineage; s__uncultured bacterium
OTU557	14	d__Bacteria; p__Planctomycetes; c__Phycisphaerae; o__Tepidisphaerales; f__WD2101 soil group; g__norank; s__uncultured bacterium
OTU573	14	d__Bacteria; p__Proteobacteria; c__Deltaproteobacteria; o__Myxococcales; f__Haliangiaceae; g__Haliangium; s__uncultured bacterium
OTU575	14	d__Bacteria; p__Bacteroidetes; c__Bacteroidia; o__Cytophagales; f__Microscillaceae; g__Ohtaekwangia
OTU426	13	d__Bacteria; p__Actinobacteria; c__Actinobacteria; o__Corynebacteriales; f__Mycobacteriaceae; g__Mycobacterium
OTU378	13	d__Bacteria; p__Gemmatimonadetes; c__Gemmatimonadetes; o__Gemmatimonadales; f__Gemmatimonadaceae; g__uncultured; s__uncultured Gemmatimonadetes bacterium
OTU503	13	d__Bacteria; p__Actinobacteria; c__Thermoleophilia; o__Solirubrobacterales; f__Solirubrobacteraceae; g__Conexibacter; s__metagenome
OTU542	13	d__Bacteria; p__Actinobacteria; c__Actinobacteria; o__Propionibacteriales; f__Nocardioidaceae; g__Nocardioides; s__uncultured bacterium
OTU543	13	d__Bacteria; p__Chloroflexi; c__Anaerolineae; o__Anaerolineales; f__Anaerolineaceae; g__uncultured; s__uncultured bacterium
OTU433	13	d__Bacteria; p__Latescibacteria; c__norank; o__norank; f__norank; g__norank; s__uncultured bacterium
OTU458	13	d__Bacteria; p__Chloroflexi; c__Anaerolineae; o__SBR1031; f__norank; g__norank; s__uncultured bacterium
OTU477	13	d__Bacteria; p__Proteobacteria; c__Alphaproteobacteria; o__Rhizobiales; f__Xanthobacteraceae; g__uncultured; s__uncultured bacterium
OTU493	13	d__Bacteria; p__Proteobacteria; c__Deltaproteobacteria; o__Myxococcales; f__bacteriap25; g__norank; s__uncultured bacterium
OTU497	13	d__Bacteria; p__Proteobacteria; c__Deltaproteobacteria; o__Myxococcales; f__Polyangiaceae; g__Sorangium
OTU501	13	d__Bacteria; p__Planctomycetes; c__Phycisphaerae; o__Phycisphaerales; f__Phycisphaeraceae; g__SM1A02; s__uncultured bacterium
OTU502	13	d__Bacteria; p__Acidobacteria; c__Subgroup 6; o__norank; f__norank; g__norank; s__uncultured Acidobacteria bacterium
OTU504	13	d__Bacteria; p__Proteobacteria; c__Alphaproteobacteria; o__Rhizobiales; f__uncultured; g__norank; s__uncultured bacterium
OTU510	13	d__Bacteria; p__Proteobacteria; c__Gammaproteobacteria; o__Betaproteobacteriales; f__Nitrosomonadaceae; g__mle1-7; s__uncultured bacterium
OTU515	13	d__Bacteria; p__Proteobacteria; c__Alphaproteobacteria; o__Rhodobacterales; f__Rhodobacteraceae; g__Amaricoccus; s__uncultured bacterium
OTU520	13	d__Bacteria; p__Chloroflexi; c__JG30-KF-CM66; o__norank; f__norank; g__norank
OTU523	13	d__Bacteria; p__Planctomycetes; c__Planctomycetacia; o__Pirellulales; f__Pirellulaceae; g__Pirellula; s__uncultured bacterium
OTU524	13	d__Bacteria; p__Latescibacteria; c__norank; o__norank; f__norank; g__norank; s__uncultured bacterium
OTU525	13	d__Bacteria; p__Gemmatimonadetes; c__Gemmatimonadetes; o__Gemmatimonadales; f__Gemmatimonadaceae; g__uncultured
OTU532	13	d__Bacteria; p__Armatimonadetes; c__uncultured; o__norank; f__norank; g__norank
OTU533	13	d__Bacteria; p__Planctomycetes; c__Phycisphaerae; o__S-70; f__norank; g__norank; s__uncultured bacterium
OTU539	13	d__Bacteria; p__Proteobacteria; c__Gammaproteobacteria; o__Betaproteobacteriales; f__SC-I-84; g__norank; s__uncultured bacterium
OTU568	13	d__Bacteria; p__Proteobacteria; c__Deltaproteobacteria; o__Myxococcales; f__Haliangiaceae; g__Haliangium; s__uncultured bacterium
OTU571	13	d__Bacteria; p__Planctomycetes; c__Planctomycetacia; o__Pirellulales; f__Pirellulaceae; g__Pir4 lineage; s__uncultured bacterium
OTU581	13	d__Bacteria; p__Proteobacteria; c__Alphaproteobacteria; o__uncultured; f__norank; g__norank; s__uncultured bacterium
OTU582	13	d__Bacteria; p__Planctomycetes; c__Phycisphaerae; o__Phycisphaerales; f__Phycisphaeraceae; g__Urania-1B-19 marine sediment group; s__uncultured bacterium
OTU584	13	d__Bacteria; p__Chloroflexi; c__OLB14; o__norank; f__norank; g__norank; s__uncultured bacterium
OTU586	13	d__Bacteria; p__Proteobacteria; c__Deltaproteobacteria; o__Myxococcales; f__P3OB-42; g__norank; s__uncultured bacterium
OTU588	13	d__Bacteria; p__Proteobacteria; c__Alphaproteobacteria; o__Rhizobiales; f__Xanthobacteraceae; g__uncultured; s__uncultured bacterium
OTU597	13	d__Bacteria; p__Elusimicrobia; c__Lineage IIa; o__norank; f__norank; g__norank; s__uncultured bacterium
OTU372	12	d__Bacteria; p__Actinobacteria; c__Actinobacteria; o__Corynebacteriales; f__Nocardiaceae; g__Rhodococcus
OTU484	12	d__Bacteria; p__Chloroflexi; c__Chloroflexia; o__Thermomicrobiales; f__JG30-KF-CM45; g__norank; s__uncultured bacterium
OTU534	12	d__Bacteria; p__Actinobacteria; c__Thermoleophilia; o__Solirubrobacterales; f__67-14; g__norank; s__uncultured bacterium
OTU545	12	d__Bacteria; p__Proteobacteria; c__Deltaproteobacteria; o__Myxococcales; f__Haliangiaceae; g__Haliangium; s__uncultured bacterium
OTU489	12	d__Bacteria; p__Proteobacteria; c__Alphaproteobacteria; o__uncultured; f__norank; g__norank; s__uncultured bacterium
OTU512	12	d__Bacteria; p__Planctomycetes; c__Planctomycetacia; o__Gemmatales; f__Gemmataceae; g__uncultured; s__uncultured bacterium
OTU518	12	d__Bacteria; p__Actinobacteria; c__Acidimicrobiia; o__IMCC26256; f__norank; g__norank; s__uncultured bacterium
OTU522	12	d__Bacteria; p__Planctomycetes; c__OM190; o__norank; f__norank; g__norank; s__uncultured bacterium
OTU528	12	d__Bacteria; p__Acidobacteria; c__Subgroup 22; o__norank; f__norank; g__norank; s__uncultured bacterium
OTU537	12	d__Bacteria; p__Proteobacteria; c__Deltaproteobacteria; o__Myxococcales; f__Haliangiaceae; g__Haliangium; s__uncultured bacterium
OTU546	12	d__Bacteria; p__Proteobacteria; c__Alphaproteobacteria; o__Tistrellales; f__Geminicoccaceae; g__uncultured; s__uncultured bacterium
OTU550	12	d__Bacteria; p__Proteobacteria; c__Alphaproteobacteria; o__Elsterales; f__uncultured; g__norank; s__uncultured bacterium
OTU552	12	d__Bacteria; p__Acidobacteria; c__Subgroup 6; o__norank; f__norank; g__norank; s__uncultured Acidobacteria bacterium
OTU553	12	d__Bacteria; p__Proteobacteria; c__Alphaproteobacteria; o__Rhizobiales; f__Xanthobacteraceae; g__uncultured; s__uncultured bacterium
OTU555	12	d__Bacteria; p__Planctomycetes; c__Planctomycetacia; o__Isosphaerales; f__Isosphaeraceae; g__Singulisphaera; s__uncultured bacterium
OTU560	12	d__Bacteria; p__Proteobacteria; c__Alphaproteobacteria; o__Rhodospirillales; f__Rhodospirillaceae; g__uncultured; s__uncultured bacterium
OTU564	12	d__Bacteria; p__Dependentiae; c__Babeliae; o__Babeliales; f__Vermiphilaceae; g__norank; s__uncultured bacterium
OTU567	12	d__Bacteria; p__Chloroflexi; c__Chloroflexia; o__Chloroflexales; f__Roseiflexaceae; g__uncultured; s__uncultured bacterium
OTU572	12	d__Bacteria; p__Bacteroidetes; c__Bacteroidia; o__Sphingobacteriales; f__env.OPS 17; g__norank; s__uncultured Bacteroidetes bacterium
OTU578	12	d__Bacteria; p__Planctomycetes; c__Phycisphaerae; o__mle1-8; f__norank; g__norank; s__uncultured bacterium
OTU395	11	d__Bacteria; p__Actinobacteria; c__Actinobacteria; o__Propionibacteriales; f__Propionibacteriaceae; g__Microlunatus
OTU513	11	d__Bacteria; p__Actinobacteria; c__Acidimicrobiia; o__Microtrichales; f__Ilumatobacteraceae; g__uncultured; s__uncultured bacterium
OTU495	11	d__Bacteria; p__Planctomycetes; c__Phycisphaerae; o__Phycisphaerales; f__Phycisphaeraceae; g__AKYG587; s__uncultured bacterium
OTU514	11	d__Bacteria; p__Chloroflexi; c__Anaerolineae; o__SBR1031; f__A4b; g__norank; s__uncultured bacterium
OTU535	11	d__Bacteria; p__Proteobacteria; c__Alphaproteobacteria; o__Tistrellales; f__Geminicoccaceae; g__uncultured; s__uncultured bacterium
OTU544	11	d__Bacteria; p__Bacteroidetes; c__Ignavibacteria; o__SJA-28; f__norank; g__norank
OTU547	11	d__Bacteria; p__Actinobacteria; c__Thermoleophilia; o__Gaiellales; f__uncultured; g__norank; s__uncultured bacterium
OTU554	11	d__Bacteria; p__Planctomycetes; c__Planctomycetacia; o__Pirellulales; f__Pirellulaceae; g__Pirellula; s__uncultured bacterium
OTU559	11	d__Bacteria; p__Planctomycetes; c__OM190; o__norank; f__norank; g__norank; s__uncultured bacterium
OTU561	11	d__Bacteria; p__Acidobacteria; c__Subgroup 6; o__norank; f__norank; g__norank; s__uncultured bacterium
OTU562	11	d__Bacteria; p__Planctomycetes; c__Planctomycetacia; o__Pirellulales; f__Pirellulaceae; g__Pirellula; s__uncultured bacterium
OTU565	11	d__Bacteria; p__Planctomycetes; c__Planctomycetacia; o__Gemmatales; f__Gemmataceae; g__uncultured; s__uncultured bacterium
OTU566	11	d__Bacteria; p__Acidobacteria; c__Holophagae; o__Subgroup 7; f__norank; g__norank; s__uncultured bacterium
OTU576	11	d__Bacteria; p__Planctomycetes; c__Planctomycetacia; o__Gemmatales; f__Gemmataceae; g__uncultured; s__uncultured bacterium
OTU583	11	d__Bacteria; p__Acidobacteria; c__Subgroup 6; o__norank; f__norank; g__norank; s__uncultured bacterium
OTU585	11	d__Bacteria; p__Planctomycetes; c__Phycisphaerae; o__S-70; f__norank; g__norank; s__uncultured bacterium
OTU589	11	d__Bacteria; p__Armatimonadetes; c__uncultured; o__norank; f__norank; g__norank; s__uncultured bacterium
OTU593	11	d__Bacteria; p__Planctomycetes; c__OM190; o__norank; f__norank; g__norank; s__uncultured bacterium
OTU598	11	d__Bacteria; p__Actinobacteria; c__Actinobacteria; o__Micrococcales; f__Intrasporangiaceae; g__Monashia; s__Monashia flava
OTU604	11	d__Bacteria; p__Planctomycetes; c__Planctomycetacia; o__Pirellulales; f__Pirellulaceae; g__Pir4 lineage
OTU606	11	d__Bacteria; p__Proteobacteria; c__Deltaproteobacteria; o__Myxococcales; f__Sandaracinaceae; g__uncultured; s__uncultured bacterium
OTU607	11	d__Bacteria; p__Gemmatimonadetes; c__Gemmatimonadetes; o__Gemmatimonadales; f__Gemmatimonadaceae; g__uncultured; s__uncultured bacterium
OTU609	11	d__Bacteria; p__Chloroflexi; c__Chloroflexia; o__Thermomicrobiales; f__AKYG1722; g__norank; s__uncultured bacterium
OTU618	11	d__Bacteria; p__Planctomycetes; c__Planctomycetacia; o__Gemmatales; f__Gemmataceae; g__uncultured; s__uncultured bacterium
OTU621	11	d__Bacteria; p__Chloroflexi; c__Chloroflexia; o__Chloroflexales; f__Roseiflexaceae; g__uncultured; s__uncultured bacterium
OTU634	11	d__Bacteria; p__Proteobacteria; c__Deltaproteobacteria; o__Myxococcales; f__Sandaracinaceae; g__uncultured; s__metagenome
OTU637	11	d__Bacteria; p__Proteobacteria; c__Deltaproteobacteria; o__Myxococcales; f__Sandaracinaceae; g__uncultured; s__uncultured bacterium
OTU647	11	d__Bacteria; p__Chloroflexi; c__Chloroflexia; o__Chloroflexales; f__Roseiflexaceae; g__uncultured; s__uncultured bacterium
OTU652	11	d__Bacteria; p__Acidobacteria; c__Subgroup 22; o__norank; f__norank; g__norank; s__uncultured Acidobacteria bacterium
OTU664	11	d__Bacteria; p__Gemmatimonadetes; c__Gemmatimonadetes; o__Gemmatimonadales; f__Gemmatimonadaceae; g__uncultured; s__uncultured bacterium
OTU295	10	d__Bacteria; p__Proteobacteria; c__Gammaproteobacteria; o__Betaproteobacteriales; f__Burkholderiaceae; g__Variovorax
OTU508	10	d__Bacteria; p__Actinobacteria; c__Actinobacteria; o__Streptomycetales; f__Streptomycetaceae; g__Streptomyces; s__Streptomyces scabrisporus
OTU590	10	d__Bacteria; p__Bacteroidetes; c__Ignavibacteria; o__SJA-28; f__norank; g__norank; s__uncultured bacterium
OTU620	10	d__Bacteria; p__Proteobacteria; c__Gammaproteobacteria; o__Betaproteobacteriales; f__Rhodocyclaceae; g__Azoarcus; s__uncultured bacterium
OTU629	10	d__Bacteria; p__Gemmatimonadetes; c__Gemmatimonadetes; o__Gemmatimonadales; f__Gemmatimonadaceae; g__uncultured; s__uncultured bacterium
OTU482	10	d__Bacteria; p__Actinobacteria; c__Actinobacteria; o__Frankiales; f__Sporichthyaceae; g__uncultured; s__uncultured bacterium
OTU531	10	d__Bacteria; p__Chloroflexi; c__JG30-KF-CM66; o__norank; f__norank; g__norank; s__uncultured bacterium
OTU556	10	d__Bacteria; p__Actinobacteria; c__Acidimicrobiia; o__Microtrichales; f__Ilumatobacteraceae; g__uncultured; s__uncultured bacterium
OTU569	10	d__Bacteria; p__Chloroflexi; c__Chloroflexia; o__Chloroflexales; f__Roseiflexaceae; g__uncultured; s__uncultured bacterium
OTU577	10	d__Bacteria; p__Acidobacteria; c__Subgroup 5; o__norank; f__norank; g__norank; s__uncultured Acidobacteria bacterium
OTU591	10	d__Bacteria; p__Proteobacteria; c__Alphaproteobacteria; o__Rhizobiales; f__Rhizobiales Incertae Sedis; g__Bauldia; s__uncultured bacterium
OTU592	10	d__Bacteria; p__Chloroflexi; c__Anaerolineae; o__SBR1031; f__A4b; g__norank; s__uncultured bacterium
OTU600	10	d__Bacteria; p__Planctomycetes; c__Planctomycetacia; o__Planctomycetales; f__Rubinisphaeraceae; g__Planctomicrobium; s__uncultured Planctomyces sp.
OTU602	10	d__Bacteria; p__Acidobacteria; c__Subgroup 17; o__norank; f__norank; g__norank; s__uncultured bacterium
OTU608	10	d__Bacteria; p__Planctomycetes; c__Planctomycetacia; o__Planctomycetales; f__uncultured; g__norank; s__uncultured bacterium
OTU612	10	d__Bacteria; p__Proteobacteria; c__Deltaproteobacteria; o__Desulfarculales; f__Desulfarculaceae; g__uncultured; s__uncultured delta proteobacterium
OTU613	10	d__Bacteria; p__Proteobacteria; c__Deltaproteobacteria; o__Myxococcales; f__Nannocystaceae; g__Pseudenhygromyxa; s__uncultured bacterium
OTU614	10	d__Bacteria; p__Gemmatimonadetes; c__AKAU4049; o__norank; f__norank; g__norank; s__uncultured bacterium
OTU617	10	d__Bacteria; p__Planctomycetes; c__Planctomycetacia; o__Pirellulales; f__Pirellulaceae; g__uncultured; s__uncultured bacterium
OTU622	10	d__Bacteria; p__Chloroflexi; c__Anaerolineae; o__SBR1031; f__A4b; g__norank
OTU624	10	d__Bacteria; p__Proteobacteria; c__Deltaproteobacteria
OTU627	10	d__Bacteria; p__Planctomycetes; c__OM190; o__norank; f__norank; g__norank; s__uncultured bacterium
OTU633	10	d__Bacteria; p__Proteobacteria; c__Deltaproteobacteria; o__Myxococcales; f__Polyangiaceae; g__uncultured; s__uncultured delta proteobacterium
OTU640	10	d__Bacteria; p__Bacteroidetes; c__Bacteroidia; o__Cytophagales; f__Microscillaceae; g__Ohtaekwangia; s__metagenome
OTU641	10	d__Bacteria; p__Acidobacteria; c__Blastocatellia (Subgroup 4); o__Blastocatellales; f__Blastocatellaceae; g__uncultured; s__uncultured Acidobacteria bacterium
OTU643	10	d__Bacteria; p__Planctomycetes; c__Planctomycetacia; o__Pirellulales; f__Pirellulaceae; g__Blastopirellula; s__metagenome
OTU650	10	d__Bacteria; p__Planctomycetes; c__Planctomycetacia; o__Gemmatales; f__Gemmataceae; g__uncultured; s__uncultured bacterium
OTU651	10	d__Bacteria; p__Proteobacteria; c__Deltaproteobacteria; o__Myxococcales; f__Eel-36e1D6; g__norank; s__uncultured bacterium
OTU653	10	d__Bacteria; p__Planctomycetes; c__Planctomycetacia; o__Pirellulales; f__Pirellulaceae; g__Pirellula; s__uncultured bacterium
OTU656	10	d__Bacteria; p__Proteobacteria; c__Deltaproteobacteria; o__NB1-j; f__norank; g__norank; s__uncultured bacterium
OTU660	10	d__Bacteria; p__Planctomycetes; c__Planctomycetacia; o__Gemmatales; f__Gemmataceae; g__uncultured
OTU661	10	d__Bacteria; p__Proteobacteria; c__Gammaproteobacteria; o__Cellvibrionales; f__Spongiibacteraceae; g__BD1-7 clade; s__uncultured bacterium
OTU663	10	d__Bacteria; p__Bacteroidetes; c__Bacteroidia; o__Sphingobacteriales; f__KD3-93; g__norank; s__uncultured bacterium
OTU668	10	d__Bacteria; p__Chloroflexi; c__Anaerolineae; o__Anaerolineales; f__Anaerolineaceae; g__uncultured; s__uncultured bacterium
OTU669	10	d__Bacteria; p__Planctomycetes; c__Planctomycetacia; o__Pirellulales; f__Pirellulaceae; g__uncultured; s__metagenome
OTU682	10	d__Bacteria; p__Gemmatimonadetes; c__BD2-11 terrestrial group; o__norank; f__norank; g__norank; s__uncultured bacterium
OTU699	10	d__Bacteria; p__Chloroflexi; c__Anaerolineae; o__SBR1031; f__norank; g__norank; s__uncultured bacterium
OTU705	10	d__Bacteria; p__Proteobacteria; c__Gammaproteobacteria; o__Betaproteobacteriales; f__SC-I-84; g__norank
OTU714	10	d__Bacteria; p__Planctomycetes; c__OM190; o__norank; f__norank; g__norank; s__uncultured bacterium
OTU529	9	d__Bacteria; p__Nitrospirae; c__Nitrospira; o__Nitrospirales; f__Nitrospiraceae; g__Nitrospira; s__uncultured bacterium
OTU563	9	d__Bacteria; p__Bacteroidetes; c__Bacteroidia; o__Chitinophagales; f__Chitinophagaceae; g__uncultured; s__uncultured bacterium
OTU579	9	d__Bacteria; p__Proteobacteria; c__Gammaproteobacteria; o__Betaproteobacteriales; f__TRA3-20; g__norank; s__uncultured bacterium
OTU580	9	d__Bacteria; p__Planctomycetes; c__Planctomycetacia; o__Planctomycetales; f__Rubinisphaeraceae; g__SH-PL14; s__uncultured bacterium
OTU594	9	d__Bacteria; p__Acidobacteria; c__Subgroup 22; o__norank; f__norank; g__norank; s__uncultured bacterium
OTU595	9	d__Bacteria; p__Proteobacteria; c__Deltaproteobacteria; o__RCP2-54; f__norank; g__norank
OTU596	9	d__Bacteria; p__Proteobacteria; c__Deltaproteobacteria; o__Desulfarculales; f__Desulfarculaceae; g__uncultured
OTU603	9	d__Bacteria; p__Acidobacteria; c__Subgroup 20; o__norank; f__norank; g__norank; s__uncultured bacterium
OTU605	9	d__Bacteria; p__Chloroflexi; c__Anaerolineae; o__SBR1031; f__norank; g__norank; s__uncultured bacterium
OTU610	9	d__Bacteria; p__Chloroflexi; c__Anaerolineae; o__SBR1031; f__norank; g__norank; s__uncultured bacterium
OTU611	9	d__Bacteria; p__Chloroflexi; c__Anaerolineae; o__SBR1031; f__A4b; g__norank; s__uncultured bacterium
OTU615	9	d__Bacteria; p__Actinobacteria; c__Acidimicrobiia; o__Actinomarinales; f__uncultured; g__norank
OTU616	9	d__Bacteria; p__Chloroflexi; c__SHA-26; o__norank; f__norank; g__norank
OTU623	9	d__Bacteria; p__Planctomycetes; c__Phycisphaerae; o__mle1-8; f__norank; g__norank; s__uncultured bacterium
OTU625	9	d__Bacteria; p__Planctomycetes; c__Planctomycetacia; o__Gemmatales; f__Gemmataceae; g__uncultured; s__uncultured bacterium
OTU626	9	d__Bacteria; p__Acidobacteria; c__Acidobacteriia; o__Solibacterales; f__Solibacteraceae (Subgroup 3); g__Bryobacter; s__uncultured Acidobacteria bacterium
OTU628	9	d__Bacteria; p__Proteobacteria; c__Alphaproteobacteria; o__Rhizobiales; f__Labraceae; g__Labrys; s__metagenome
OTU630	9	d__Bacteria; p__Acidobacteria; c__Subgroup 22; o__norank; f__norank; g__norank; s__uncultured bacterium
OTU635	9	d__Bacteria; p__Proteobacteria; c__Deltaproteobacteria; o__Myxococcales; f__Phaselicystidaceae; g__Phaselicystis
OTU636	9	d__Bacteria; p__Chloroflexi; c__Dehalococcoidia; o__S085; f__norank; g__norank; s__uncultured bacterium
OTU638	9	d__Bacteria; p__Proteobacteria; c__Deltaproteobacteria; o__Oligoflexales; f__0319-6G20; g__norank; s__uncultured bacterium
OTU639	9	d__Bacteria; p__Bacteroidetes; c__Bacteroidia; o__Chitinophagales; f__Saprospiraceae; g__uncultured; s__uncultured bacterium
OTU644	9	d__Bacteria; p__Actinobacteria; c__Thermoleophilia; o__Solirubrobacterales; f__67-14; g__norank; s__uncultured bacterium
OTU646	9	d__Bacteria; p__Actinobacteria; c__Actinobacteria; o__Kineosporiales; f__Kineosporiaceae; g__Kineosporia; s__uncultured bacterium
OTU654	9	d__Bacteria; p__Chloroflexi; c__TK10; o__norank; f__norank; g__norank; s__uncultured bacterium
OTU655	9	d__Bacteria; p__Proteobacteria; c__Alphaproteobacteria; o__Rhizobiales; f__Xanthobacteraceae; g__uncultured; s__uncultured bacterium
OTU659	9	d__Bacteria; p__Planctomycetes; c__Planctomycetacia; o__Gemmatales; f__Gemmataceae; g__uncultured; s__uncultured bacterium
OTU662	9	d__Bacteria; p__Actinobacteria; c__Acidimicrobiia; o__Microtrichales; f__Ilumatobacteraceae; g__CL500-29 marine group; s__uncultured bacterium
OTU665	9	d__Bacteria; p__Planctomycetes; c__Phycisphaerae; o__Phycisphaerales; f__Phycisphaeraceae; g__AKYG587; s__uncultured bacterium
OTU667	9	d__Bacteria; p__Chloroflexi; c__Dehalococcoidia; o__S085; f__norank; g__norank; s__uncultured bacterium
OTU684	9	d__Bacteria; p__Proteobacteria; c__Deltaproteobacteria; o__Desulfarculales; f__Desulfarculaceae; g__uncultured
OTU688	9	d__Bacteria; p__Acidobacteria; c__Subgroup 22; o__norank; f__norank; g__norank; s__uncultured bacterium
OTU689	9	d__Bacteria; p__Planctomycetes; c__OM190; o__norank; f__norank; g__norank; s__uncultured bacterium
OTU690	9	d__Bacteria; p__Actinobacteria; c__Actinobacteria; o__Propionibacteriales; f__Nocardioidaceae; g__Nocardioides; s__uncultured bacterium
OTU700	9	d__Bacteria; p__Chloroflexi; c__Anaerolineae; o__RBG-13-54-9; f__norank; g__norank; s__uncultured bacterium
OTU701	9	d__Bacteria; p__Acidobacteria; c__Subgroup 6; o__norank; f__norank; g__norank
OTU702	9	d__Bacteria; p__Proteobacteria; c__Gammaproteobacteria; o__Betaproteobacteriales; f__Burkholderiaceae; g__uncultured; s__uncultured bacterium
OTU703	9	d__Bacteria; p__Acidobacteria; c__Acidobacteriia; o__Solibacterales; f__Solibacteraceae (Subgroup 3); g__Candidatus Solibacter; s__uncultured bacterium
OTU721	9	d__Bacteria; p__Planctomycetes; c__Planctomycetacia; o__Gemmatales; f__Gemmataceae; g__uncultured; s__uncultured planctomycete
OTU723	9	d__Bacteria; p__Proteobacteria; c__Gammaproteobacteria; o__Betaproteobacteriales; f__SC-I-84; g__norank
OTU728	9	d__Bacteria; p__Proteobacteria; c__Gammaproteobacteria; o__R7C24; f__norank; g__norank; s__uncultured bacterium
OTU735	9	d__Bacteria; p__Actinobacteria; c__Thermoleophilia; o__Solirubrobacterales; f__Solirubrobacteraceae; g__Solirubrobacter; s__uncultured bacterium
OTU738	9	d__Bacteria; p__Chloroflexi; c__Chloroflexia; o__Chloroflexales; f__Roseiflexaceae; g__uncultured; s__uncultured bacterium
OTU741	9	d__Bacteria; p__Planctomycetes; c__Phycisphaerae; o__Tepidisphaerales; f__WD2101 soil group; g__norank; s__uncultured bacterium
OTU742	9	d__Bacteria; p__Omnitrophicaeota; c__Omnitrophia; o__Omnitrophales; f__Omnitrophaceae; g__Candidatus Omnitrophus; s__uncultured bacterium
OTU752	9	d__Bacteria; p__Proteobacteria; c__Gammaproteobacteria; o__Betaproteobacteriales; f__SC-I-84; g__norank; s__uncultured bacterium
OTU758	9	d__Bacteria; p__Acidobacteria; c__Blastocatellia (Subgroup 4); o__DS-100; f__norank; g__norank; s__uncultured Acidobacteria bacterium
OTU759	9	d__Bacteria; p__Acidobacteria; c__Subgroup 15; o__norank; f__norank; g__norank; s__uncultured bacterium
OTU764	9	d__Bacteria; p__Planctomycetes; c__Planctomycetacia; o__Gemmatales; f__Gemmataceae; g__uncultured; s__uncultured bacterium
OTU11	8	d__Bacteria; p__Proteobacteria; c__Gammaproteobacteria; o__Pseudomonadales; f__Pseudomonadaceae; g__Pseudomonas; s__Pseudomonas fluorescens
OTU548	8	d__Bacteria; p__Acidobacteria; c__Acidobacteriia; o__Solibacterales; f__Solibacteraceae (Subgroup 3); g__Bryobacter; s__uncultured bacterium
OTU587	8	d__Bacteria; p__Planctomycetes; c__Planctomycetacia; o__Gemmatales; f__Gemmataceae; g__Gemmata; s__uncultured planctomycete
OTU642	8	d__Bacteria; p__Actinobacteria; c__Actinobacteria; o__Propionibacteriales; f__Nocardioidaceae; g__Kribbella
OTU645	8	d__Bacteria; p__Gemmatimonadetes; c__Gemmatimonadetes; o__Gemmatimonadales; f__Gemmatimonadaceae; g__uncultured; s__uncultured bacterium
OTU666	8	d__Bacteria; p__Gemmatimonadetes; c__S0134 terrestrial group; o__norank; f__norank; g__norank; s__uncultured bacterium
OTU671	8	d__Bacteria; p__Chloroflexi; c__Anaerolineae; o__SBR1031; f__A4b; g__norank; s__uncultured bacterium
OTU673	8	d__Bacteria; p__Chloroflexi; c__TK10; o__norank; f__norank; g__norank; s__uncultured bacterium
OTU674	8	d__Bacteria; p__Gemmatimonadetes; c__S0134 terrestrial group; o__norank; f__norank; g__norank; s__uncultured bacterium
OTU675	8	d__Bacteria; p__Gemmatimonadetes; c__Gemmatimonadetes; o__Gemmatimonadales; f__Gemmatimonadaceae; g__Gemmatimonas; s__uncultured bacterium
OTU676	8	d__Bacteria; p__Planctomycetes; c__BD7-11; o__norank; f__norank; g__norank; s__uncultured bacterium
OTU679	8	d__Bacteria; p__Planctomycetes; c__Planctomycetacia; o__Planctomycetales; f__Rubinisphaeraceae; g__SH-PL14
OTU680	8	d__Bacteria; p__Bacteroidetes; c__Bacteroidia; o__Cytophagales; f__Microscillaceae; g__Ohtaekwangia
OTU681	8	d__Bacteria; p__Proteobacteria; c__Gammaproteobacteria; o__Steroidobacterales; f__Woeseiaceae; g__Woeseia; s__uncultured bacterium
OTU683	8	d__Bacteria; p__Chloroflexi; c__KD4-96; o__norank; f__norank; g__norank; s__uncultured Chloroflexi bacterium
OTU691	8	d__Bacteria; p__Acidobacteria; c__Acidobacteriia; o__Solibacterales; f__Solibacteraceae (Subgroup 3); g__Bryobacter; s__uncultured Acidobacteria bacterium
OTU693	8	d__Bacteria; p__Planctomycetes; c__Phycisphaerae; o__Tepidisphaerales; f__WD2101 soil group; g__norank; s__uncultured bacterium
OTU695	8	d__Bacteria; p__Proteobacteria; c__Gammaproteobacteria; o__Xanthomonadales; f__Rhodanobacteraceae; g__uncultured; s__uncultured bacterium
OTU696	8	d__Bacteria; p__Gemmatimonadetes; c__Gemmatimonadetes; o__Gemmatimonadales; f__Gemmatimonadaceae; g__uncultured; s__uncultured bacterium
OTU697	8	d__Bacteria; p__Planctomycetes; c__Planctomycetacia; o__Gemmatales; f__Gemmataceae; g__uncultured
OTU707	8	d__Bacteria; p__Proteobacteria; c__Alphaproteobacteria; o__Elsterales; f__uncultured; g__norank
OTU709	8	d__Bacteria; p__Omnitrophicaeota; c__norank; o__norank; f__norank; g__norank
OTU712	8	d__Bacteria; p__Chloroflexi; c__JG30-KF-CM66; o__norank; f__norank; g__norank
OTU713	8	d__Bacteria; p__Latescibacteria; c__norank; o__norank; f__norank; g__norank; s__uncultured bacterium
OTU715	8	d__Bacteria; p__Actinobacteria; c__Acidimicrobiia; o__Microtrichales; f__Ilumatobacteraceae; g__CL500-29 marine group
OTU716	8	d__Bacteria; p__Planctomycetes; c__Planctomycetacia; o__Gemmatales; f__Gemmataceae; g__uncultured; s__uncultured bacterium
OTU718	8	d__Bacteria; p__Acidobacteria; c__Subgroup 17; o__norank; f__norank; g__norank; s__metagenome
OTU725	8	d__Bacteria; p__Actinobacteria; c__MB-A2-108; o__norank; f__norank; g__norank; s__uncultured bacterium
OTU726	8	d__Bacteria; p__Planctomycetes; c__Planctomycetacia; o__Pirellulales; f__Pirellulaceae; g__uncultured; s__uncultured bacterium
OTU727	8	d__Bacteria; p__Planctomycetes; c__Planctomycetacia; o__Pirellulales; f__Pirellulaceae; g__uncultured
OTU729	8	d__Bacteria; p__Proteobacteria; c__Deltaproteobacteria; o__Myxococcales; f__Blfdi19; g__norank; s__uncultured bacterium
OTU730	8	d__Bacteria; p__Chloroflexi; c__Chloroflexia; o__Chloroflexales; f__Roseiflexaceae; g__uncultured; s__uncultured bacterium
OTU736	8	d__Bacteria; p__Planctomycetes; c__OM190; o__norank; f__norank; g__norank; s__uncultured bacterium
OTU744	8	d__Bacteria; p__Acidobacteria; c__Acidobacteriia; o__Subgroup 2; f__norank; g__norank; s__uncultured bacterium
OTU748	8	d__Bacteria; p__Bacteroidetes; c__Bacteroidia; o__Chitinophagales; f__Chitinophagaceae; g__Terrimonas; s__uncultured bacterium
OTU750	8	d__Bacteria; p__Proteobacteria; c__Deltaproteobacteria; o__Myxococcales; f__Haliangiaceae; g__Haliangium; s__uncultured bacterium
OTU755	8	d__Bacteria; p__Cyanobacteria; c__Melainabacteria; o__Obscuribacterales; f__norank; g__norank; s__uncultured bacterium
OTU756	8	d__Bacteria; p__Planctomycetes; c__OM190; o__norank; f__norank; g__norank; s__uncultured bacterium
OTU762	8	d__Bacteria; p__Chloroflexi; c__TK10; o__norank; f__norank; g__norank; s__uncultured bacterium
OTU765	8	d__Bacteria; p__Bacteroidetes; c__Bacteroidia; o__Sphingobacteriales; f__AKYH767; g__norank; s__uncultured bacterium
OTU767	8	d__Bacteria; p__Chloroflexi; c__Anaerolineae; o__SBR1031; f__A4b; g__norank
OTU769	8	d__Bacteria; p__Planctomycetes; c__Planctomycetacia; o__Pirellulales; f__Pirellulaceae; g__uncultured; s__uncultured bacterium
OTU772	8	d__Bacteria; p__Chloroflexi; c__Ktedonobacteria; o__Ktedonobacterales; f__Ktedonobacteraceae; g__uncultured; s__Ktedonobacter sp.
OTU774	8	d__Bacteria; p__Planctomycetes; c__Planctomycetacia; o__Pirellulales; f__Pirellulaceae; g__Pirellula; s__uncultured bacterium
OTU776	8	d__Bacteria; p__Actinobacteria; c__Actinobacteria; o__Pseudonocardiales; f__Pseudonocardiaceae; g__Crossiella; s__uncultured bacterium
OTU780	8	d__Bacteria; p__Elusimicrobia; c__Lineage IIb; o__norank; f__norank; g__norank; s__uncultured bacterium
OTU783	8	d__Bacteria; p__Proteobacteria; c__Gammaproteobacteria; o__Betaproteobacteriales; f__Rhodocyclaceae; g__Thauera; s__uncultured bacterium
OTU797	8	d__Bacteria; p__Planctomycetes; c__Planctomycetacia; o__Gemmatales; f__Gemmataceae; g__uncultured; s__uncultured bacterium
OTU801	8	d__Bacteria; p__Actinobacteria; c__Thermoleophilia; o__Solirubrobacterales; f__67-14; g__norank; s__uncultured bacterium
OTU809	8	d__Bacteria; p__Acidobacteria; c__Acidobacteriia; o__Solibacterales; f__Solibacteraceae (Subgroup 3); g__Bryobacter
OTU811	8	d__Bacteria; p__Chloroflexi; c__Anaerolineae; o__SBR1031; f__norank; g__norank; s__uncultured bacterium
OTU818	8	d__Bacteria; p__Planctomycetes; c__Phycisphaerae; o__Tepidisphaerales; f__WD2101 soil group; g__norank; s__uncultured bacterium
OTU820	8	d__Bacteria; p__Acidobacteria; c__Subgroup 25; o__norank; f__norank; g__norank; s__uncultured soil bacterium
OTU822	8	d__Bacteria; p__Proteobacteria; c__Alphaproteobacteria; o__uncultured; f__norank; g__norank; s__uncultured bacterium
OTU298	7	d__Bacteria; p__Bacteroidetes; c__Bacteroidia; o__Cytophagales; f__Hymenobacteraceae; g__Adhaeribacter
OTU551	7	d__Bacteria; p__Proteobacteria; c__Alphaproteobacteria; o__Rhizobiales; f__Devosiaceae; g__Devosia
OTU678	7	d__Bacteria; p__Cyanobacteria; c__Oxyphotobacteria; o__Chloroplast; f__norank; g__norank
OTU649	7	d__Bacteria; p__Planctomycetes; c__Planctomycetacia; o__Planctomycetales; f__Rubinisphaeraceae; g__SH-PL14; s__uncultured Planctomycetaceae bacterium
OTU672	7	d__Bacteria; p__Planctomycetes; c__Planctomycetacia; o__Gemmatales; f__Gemmataceae; g__uncultured; s__uncultured bacterium
OTU692	7	d__Bacteria; p__Actinobacteria; c__Thermoleophilia; o__Solirubrobacterales; f__67-14; g__norank; s__uncultured bacterium
OTU599	7	d__Bacteria; p__Acidobacteria; c__AT-s3-28; o__norank; f__norank; g__norank; s__uncultured bacterium
OTU601	7	d__Bacteria; p__Planctomycetes; c__OM190; o__norank; f__norank; g__norank; s__uncultured bacterium
OTU657	7	d__Bacteria; p__Chloroflexi; c__Anaerolineae; o__SBR1031; f__A4b; g__norank; s__uncultured bacterium
OTU658	7	d__Bacteria; p__Elusimicrobia; c__Lineage IIb; o__norank; f__norank; g__norank; s__uncultured bacterium
OTU686	7	d__Bacteria; p__Planctomycetes; c__Pla3 lineage; o__norank; f__norank; g__norank
OTU698	7	d__Bacteria; p__Chloroflexi; c__Anaerolineae; o__SBR1031; f__norank; g__norank; s__uncultured bacterium
OTU704	7	d__Bacteria; p__Planctomycetes; c__Planctomycetacia; o__Gemmatales; f__Gemmataceae; g__uncultured; s__uncultured bacterium
OTU706	7	d__Bacteria; p__Bacteroidetes; c__Bacteroidia; o__Cytophagales; f__Microscillaceae; g__uncultured; s__uncultured bacterium
OTU711	7	d__Bacteria; p__Chloroflexi; c__Anaerolineae; o__Anaerolineales; f__Anaerolineaceae; g__uncultured; s__metagenome
OTU717	7	d__Bacteria; p__Bacteroidetes; c__Bacteroidia; o__Flavobacteriales; f__NS9 marine group; g__norank; s__uncultured bacterium
OTU719	7	d__Bacteria; p__Planctomycetes; c__Planctomycetacia; o__uncultured; f__norank; g__norank; s__uncultured bacterium
OTU732	7	d__Bacteria; p__Chloroflexi; c__Anaerolineae; o__Anaerolineales; f__Anaerolineaceae; g__uncultured; s__uncultured bacterium
OTU733	7	d__Bacteria; p__Planctomycetes; c__Planctomycetacia; o__Planctomycetales; f__uncultured; g__norank; s__uncultured bacterium
OTU734	7	d__Bacteria; p__Planctomycetes; c__Planctomycetacia; o__Planctomycetales; f__uncultured; g__norank; s__uncultured bacterium
OTU737	7	d__Bacteria; p__Latescibacteria; c__norank; o__norank; f__norank; g__norank; s__uncultured bacterium
OTU739	7	d__Bacteria; p__Proteobacteria; c__Alphaproteobacteria; o__Rhizobiales; f__Rhizobiales Incertae Sedis; g__Nordella; s__uncultured bacterium
OTU740	7	d__Bacteria; p__Proteobacteria; c__Deltaproteobacteria; o__Myxococcales; f__Nannocystaceae; g__Nannocystis
OTU743	7	d__Bacteria; p__Planctomycetes; c__Phycisphaerae; o__mle1-8; f__norank; g__norank; s__uncultured bacterium
OTU749	7	d__Bacteria; p__Actinobacteria; c__Acidimicrobiia; o__Microtrichales; f__uncultured; g__norank; s__uncultured bacterium
OTU751	7	d__Bacteria; p__Bacteroidetes; c__Bacteroidia; o__Chitinophagales; f__Chitinophagaceae; g__uncultured
OTU757	7	d__Bacteria; p__Elusimicrobia; c__Lineage IIa; o__norank; f__norank; g__norank; s__uncultured bacterium
OTU761	7	d__Bacteria; p__Planctomycetes; c__Planctomycetacia; o__Pirellulales; f__Pirellulaceae; g__uncultured
OTU766	7	d__Bacteria; p__Proteobacteria; c__Alphaproteobacteria; o__uncultured; f__norank; g__norank; s__uncultured bacterium
OTU770	7	d__Bacteria; p__Gemmatimonadetes; c__Gemmatimonadetes; o__Gemmatimonadales; f__Gemmatimonadaceae; g__Gemmatimonas
OTU784	7	d__Bacteria; p__Elusimicrobia; c__Lineage IIb; o__norank; f__norank; g__norank; s__uncultured bacterium
OTU785	7	d__Bacteria; p__Proteobacteria; c__Deltaproteobacteria; o__NB1-j; f__norank; g__norank; s__uncultured bacterium
OTU786	7	d__Bacteria; p__Planctomycetes; c__OM190; o__norank; f__norank; g__norank; s__uncultured bacterium
OTU789	7	d__Bacteria; p__Planctomycetes; c__Planctomycetacia; o__Planctomycetales; f__uncultured; g__norank; s__uncultured bacterium
OTU790	7	d__Bacteria; p__Planctomycetes; c__Phycisphaerae; o__Phycisphaerales; f__Phycisphaeraceae; g__AKYG587; s__uncultured bacterium
OTU791	7	d__Bacteria; p__Acidobacteria; c__Acidobacteriia; o__Solibacterales; f__Solibacteraceae (Subgroup 3); g__Candidatus Solibacter; s__uncultured bacterium
OTU792	7	d__Bacteria; p__Proteobacteria; c__Deltaproteobacteria; o__Myxococcales; f__Haliangiaceae; g__Haliangium; s__uncultured bacterium
OTU794	7	d__Bacteria; p__Proteobacteria; c__Deltaproteobacteria; o__Myxococcales; f__BIrii41; g__norank; s__uncultured bacterium
OTU799	7	d__Bacteria; p__Proteobacteria; c__Deltaproteobacteria; o__SAR324 clade(Marine group B); f__norank; g__norank
OTU803	7	d__Bacteria; p__Latescibacteria; c__norank; o__norank; f__norank; g__norank; s__uncultured bacterium
OTU804	7	d__Bacteria; p__Proteobacteria; c__Alphaproteobacteria; o__Rhizobiales; f__Rhizobiales Incertae Sedis; g__Bauldia; s__uncultured bacterium
OTU805	7	d__Bacteria; p__Planctomycetes; c__Phycisphaerae; o__Tepidisphaerales; f__WD2101 soil group; g__norank; s__uncultured bacterium
OTU810	7	d__Bacteria; p__Proteobacteria; c__Deltaproteobacteria; o__Myxococcales; f__Haliangiaceae; g__Haliangium; s__uncultured bacterium
OTU813	7	d__Bacteria; p__Proteobacteria; c__Deltaproteobacteria; o__Myxococcales; f__Sandaracinaceae; g__uncultured; s__uncultured bacterium
OTU814	7	d__Bacteria; p__Chloroflexi; c__Anaerolineae; o__SBR1031; f__A4b; g__norank; s__uncultured bacterium
OTU816	7	d__Bacteria; p__Bacteroidetes; c__Bacteroidia; o__Chitinophagales; f__Chitinophagaceae; g__Ferruginibacter
OTU817	7	d__Bacteria; p__Chloroflexi; c__Chloroflexia; o__Chloroflexales; f__Roseiflexaceae; g__uncultured; s__uncultured bacterium
OTU819	7	d__Bacteria; p__Patescibacteria; c__Saccharimonadia; o__Saccharimonadales; f__norank; g__norank; s__uncultured bacterium
OTU821	7	d__Bacteria; p__Bacteroidetes; c__Bacteroidia; o__Chitinophagales; f__uncultured; g__norank; s__uncultured bacterium
OTU823	7	d__Bacteria; p__Gemmatimonadetes; c__Gemmatimonadetes; o__Gemmatimonadales; f__Gemmatimonadaceae; g__uncultured; s__uncultured Gemmatimonadales bacterium
OTU828	7	d__Bacteria; p__Planctomycetes; c__Phycisphaerae; o__Phycisphaerales; f__Phycisphaeraceae; g__uncultured; s__metagenome
OTU830	7	d__Bacteria; p__Proteobacteria; c__Deltaproteobacteria; o__Myxococcales; f__Haliangiaceae; g__Haliangium; s__uncultured bacterium
OTU834	7	d__Bacteria; p__Planctomycetes; c__Planctomycetacia; o__Gemmatales; f__Gemmataceae; g__uncultured; s__uncultured bacterium
OTU836	7	d__Bacteria; p__Chloroflexi; c__Anaerolineae; o__SBR1031; f__A4b; g__norank; s__uncultured bacterium
OTU847	7	d__Bacteria; p__Chloroflexi; c__Anaerolineae; o__Caldilineales; f__Caldilineaceae; g__Litorilinea; s__uncultured soil bacterium
OTU848	7	d__Bacteria; p__Chloroflexi; c__Anaerolineae; o__SBR1031; f__A4b; g__norank; s__uncultured bacterium
OTU857	7	d__Bacteria; p__Planctomycetes; c__Phycisphaerae; o__Tepidisphaerales; f__WD2101 soil group; g__norank; s__uncultured bacterium
OTU860	7	d__Bacteria; p__Proteobacteria; c__Gammaproteobacteria; o__Betaproteobacteriales; f__TRA3-20; g__norank; s__uncultured bacterium
OTU871	7	d__Bacteria; p__Bacteroidetes; c__Bacteroidia; o__Sphingobacteriales; f__AKYH767; g__norank; s__uncultured bacterium
OTU873	7	d__Bacteria; p__Actinobacteria; c__Actinobacteria; o__Pseudonocardiales; f__Pseudonocardiaceae; g__Saccharothrix
OTU875	7	d__Bacteria; p__Actinobacteria; c__Acidimicrobiia; o__Microtrichales; f__Ilumatobacteraceae; g__uncultured; s__uncultured bacterium
OTU876	7	d__Bacteria; p__Planctomycetes; c__OM190; o__norank; f__norank; g__norank
OTU877	7	d__Bacteria; p__Planctomycetes; c__Planctomycetacia; o__Gemmatales; f__Gemmataceae; g__uncultured; s__uncultured bacterium
OTU880	7	d__Bacteria; p__Elusimicrobia; c__Lineage IIa; o__norank; f__norank; g__norank; s__uncultured bacterium
OTU884	7	d__Bacteria; p__Chloroflexi; c__Anaerolineae; o__RBG-13-54-9; f__norank; g__norank; s__uncultured bacterium
OTU888	7	d__Bacteria; p__Elusimicrobia; c__Lineage IIb; o__norank; f__norank; g__norank; s__uncultured bacterium
OTU893	7	d__Bacteria; p__Chloroflexi; c__Anaerolineae; o__SBR1031; f__A4b; g__norank; s__uncultured bacterium
OTU337	6	d__Bacteria; p__Proteobacteria; c__Alphaproteobacteria; o__Rhizobiales; f__Rhizobiaceae; g__Shinella
OTU631	6	d__Bacteria; p__Proteobacteria; c__Alphaproteobacteria; o__Rhizobiales; f__uncultured; g__norank
OTU833	6	d__Bacteria; p__Planctomycetes; c__Planctomycetacia; o__Pirellulales; f__Pirellulaceae; g__uncultured; s__uncultured bacterium
OTU870	6	d__Bacteria; p__Planctomycetes; c__Planctomycetacia; o__Pirellulales; f__Pirellulaceae; g__Pirellula; s__uncultured bacterium
OTU538	6	d__Bacteria; p__Planctomycetes; c__Phycisphaerae; o__Phycisphaerales; f__Phycisphaeraceae; g__CL500-3; s__uncultured bacterium
OTU685	6	d__Bacteria; p__Proteobacteria; c__Gammaproteobacteria; o__Gammaproteobacteria Incertae Sedis; f__Unknown Family; g__Acidibacter; s__uncultured bacterium
OTU694	6	d__Bacteria; p__Proteobacteria; c__Deltaproteobacteria; o__Syntrophobacterales; f__Syntrophaceae; g__uncultured; s__uncultured bacterium
OTU710	6	d__Bacteria; p__Planctomycetes; c__Planctomycetacia; o__Planctomycetales; f__Schlesneriaceae; g__Schlesneria; s__uncultured bacterium
OTU720	6	d__Bacteria; p__Latescibacteria; c__norank; o__norank; f__norank; g__norank; s__uncultured bacterium
OTU722	6	d__Bacteria; p__Chloroflexi; c__Anaerolineae; o__SBR1031; f__A4b; g__norank; s__uncultured bacterium
OTU745	6	d__Bacteria; p__Rokubacteria; c__NC10; o__Rokubacteriales; f__norank; g__norank; s__uncultured bacterium
OTU746	6	d__Bacteria; p__Planctomycetes; c__Planctomycetacia; o__Gemmatales; f__Gemmataceae; g__uncultured; s__uncultured bacterium
OTU747	6	d__Bacteria; p__Planctomycetes; c__Planctomycetacia; o__Pirellulales; f__Pirellulaceae; g__Pir4 lineage; s__uncultured bacterium
OTU760	6	d__Bacteria; p__Chloroflexi; c__Anaerolineae; o__Anaerolineales; f__Anaerolineaceae; g__uncultured; s__uncultured bacterium
OTU768	6	d__Bacteria; p__Gemmatimonadetes; c__Gemmatimonadetes; o__Gemmatimonadales; f__Gemmatimonadaceae; g__uncultured; s__uncultured bacterium
OTU771	6	d__Bacteria; p__Planctomycetes; c__Phycisphaerae; o__S-70; f__norank; g__norank; s__uncultured bacterium
OTU775	6	d__Bacteria; p__Bacteroidetes; c__Bacteroidia; o__Chitinophagales; f__Chitinophagaceae; g__uncultured
OTU778	6	d__Bacteria; p__Acidobacteria; c__Acidobacteriia; o__Solibacterales; f__Solibacteraceae (Subgroup 3); g__Bryobacter; s__uncultured bacterium
OTU788	6	d__Bacteria; p__Planctomycetes; c__Phycisphaerae; o__Tepidisphaerales; f__CPla-3 termite group; g__norank
OTU795	6	d__Bacteria; p__Proteobacteria; c__Alphaproteobacteria; o__uncultured; f__norank; g__norank
OTU796	6	d__Bacteria; p__Chloroflexi; c__Ktedonobacteria; o__C0119; f__norank; g__norank; s__uncultured bacterium
OTU800	6	d__Bacteria; p__Gemmatimonadetes; c__Gemmatimonadetes; o__Gemmatimonadales; f__Gemmatimonadaceae; g__uncultured; s__uncultured bacterium
OTU806	6	d__Bacteria; p__Planctomycetes; c__Planctomycetacia; o__Gemmatales; f__Gemmataceae; g__Fimbriiglobus; s__uncultured bacterium
OTU808	6	d__Bacteria; p__Verrucomicrobia; c__Verrucomicrobiae; o__Opitutales; f__Opitutaceae; g__Alterococcus; s__uncultured bacterium
OTU812	6	d__Bacteria; p__Planctomycetes; c__Planctomycetacia; o__Gemmatales; f__Gemmataceae; g__uncultured; s__uncultured bacterium
OTU815	6	d__Bacteria; p__Chloroflexi; c__Chloroflexia; o__Thermomicrobiales; f__JG30-KF-CM45; g__norank; s__uncultured bacterium
OTU825	6	d__Bacteria; p__Chloroflexi; c__Chloroflexia; o__Thermomicrobiales; f__AKYG1722; g__norank
OTU831	6	d__Bacteria; p__Proteobacteria; c__Alphaproteobacteria; o__Rhizobiales; f__Rhizobiales Incertae Sedis; g__Nordella; s__uncultured bacterium
OTU835	6	d__Bacteria; p__Planctomycetes; c__Phycisphaerae; o__mle1-8; f__norank; g__norank; s__uncultured bacterium
OTU838	6	d__Bacteria; p__Proteobacteria; c__Alphaproteobacteria; o__Elsterales; f__uncultured; g__norank; s__uncultured bacterium
OTU840	6	d__Bacteria; p__Gemmatimonadetes; c__Gemmatimonadetes; o__Gemmatimonadales; f__Gemmatimonadaceae; g__uncultured; s__uncultured soil bacterium
OTU841	6	d__Bacteria; p__Gemmatimonadetes; c__Gemmatimonadetes; o__Gemmatimonadales; f__Gemmatimonadaceae; g__Gemmatimonas
OTU842	6	d__Bacteria; p__Planctomycetes; c__Planctomycetacia; o__Planctomycetales; f__uncultured; g__norank; s__uncultured bacterium
OTU843	6	d__Bacteria; p__Gemmatimonadetes; c__S0134 terrestrial group; o__norank; f__norank; g__norank
OTU844	6	d__Bacteria; p__Bacteroidetes; c__Ignavibacteria; o__OPB56; f__norank; g__norank; s__uncultured bacterium
OTU851	6	d__Bacteria; p__Chloroflexi; c__Chloroflexia; o__Thermomicrobiales; f__JG30-KF-CM45; g__norank; s__uncultured bacterium
OTU853	6	d__Bacteria; p__Acidobacteria; c__Subgroup 15; o__norank; f__norank; g__norank; s__uncultured bacterium
OTU858	6	d__Bacteria; p__Planctomycetes; c__OM190; o__norank; f__norank; g__norank; s__uncultured bacterium
OTU859	6	d__Bacteria; p__Planctomycetes; c__Planctomycetacia; o__Gemmatales; f__Gemmataceae; g__uncultured; s__uncultured bacterium
OTU863	6	d__Bacteria; p__Planctomycetes; c__Planctomycetacia; o__Gemmatales; f__Gemmataceae; g__uncultured; s__uncultured bacterium
OTU864	6	d__Bacteria; p__Proteobacteria; c__Gammaproteobacteria; o__Gammaproteobacteria Incertae Sedis; f__Unknown Family; g__Candidatus Berkiella; s__uncultured bacterium
OTU867	6	d__Bacteria; p__Acidobacteria; c__Thermoanaerobaculia; o__Thermoanaerobaculales; f__Thermoanaerobaculaceae; g__Subgroup 10
OTU868	6	d__Bacteria; p__Planctomycetes; c__Planctomycetacia; o__Gemmatales; f__Gemmataceae; g__uncultured; s__uncultured bacterium
OTU878	6	d__Bacteria; p__Planctomycetes; c__OM190; o__norank; f__norank; g__norank
OTU882	6	d__Bacteria; p__Bacteroidetes; c__Bacteroidia; o__Bacteroidales; f__Rikenellaceae; g__uncultured; s__uncultured bacterium
OTU886	6	d__Bacteria; p__Proteobacteria; c__Deltaproteobacteria; o__Myxococcales; f__Haliangiaceae; g__Haliangium; s__uncultured bacterium
OTU889	6	d__Bacteria; p__Patescibacteria; c__Saccharimonadia; o__Saccharimonadales; f__norank; g__norank; s__uncultured bacterium
OTU891	6	d__Bacteria; p__Proteobacteria; c__Deltaproteobacteria; o__Myxococcales; f__Haliangiaceae; g__Haliangium; s__uncultured bacterium
OTU897	6	d__Bacteria; p__Proteobacteria; c__Deltaproteobacteria; o__Myxococcales; f__Haliangiaceae; g__Haliangium; s__uncultured bacterium
OTU900	6	d__Bacteria; p__Proteobacteria; c__Deltaproteobacteria; o__PB19; f__norank; g__norank; s__metagenome
OTU901	6	d__Bacteria; p__Planctomycetes; c__Planctomycetacia; o__Planctomycetales; f__uncultured; g__norank; s__uncultured bacterium
OTU902	6	d__Bacteria; p__Planctomycetes; c__Phycisphaerae; o__Phycisphaerales; f__Phycisphaeraceae; g__CL500-3; s__uncultured bacterium
OTU903	6	d__Bacteria; p__Proteobacteria; c__Gammaproteobacteria; o__KI89A clade; f__norank; g__norank; s__uncultured bacterium
OTU905	6	d__Bacteria; p__Planctomycetes; c__028H05-P-BN-P5; o__norank; f__norank; g__norank; s__uncultured bacterium
OTU912	6	d__Bacteria; p__Rokubacteria; c__NC10; o__Rokubacteriales; f__norank; g__norank; s__uncultured bacterium
OTU913	6	d__Bacteria; p__Acidobacteria; c__Subgroup 6; o__norank; f__norank; g__norank
OTU917	6	d__Bacteria; p__Bacteroidetes; c__Bacteroidia; o__Cytophagales; f__Microscillaceae; g__uncultured; s__uncultured bacterium
OTU920	6	d__Bacteria; p__Actinobacteria; c__Thermoleophilia; o__Solirubrobacterales; f__Solirubrobacteraceae; g__Solirubrobacter; s__uncultured bacterium
OTU924	6	d__Bacteria; p__Planctomycetes; c__Planctomycetacia; o__Gemmatales; f__Gemmataceae; g__Fimbriiglobus
OTU929	6	d__Bacteria; p__Proteobacteria; c__Deltaproteobacteria; o__Myxococcales; f__bacteriap25; g__norank; s__uncultured bacterium
OTU933	6	d__Bacteria; p__Gemmatimonadetes; c__Gemmatimonadetes; o__Gemmatimonadales; f__Gemmatimonadaceae; g__uncultured; s__uncultured bacterium
OTU935	6	d__Bacteria; p__Planctomycetes; c__Planctomycetacia; o__Pirellulales; f__Pirellulaceae; g__Pir4 lineage
OTU937	6	d__Bacteria; p__Planctomycetes; c__Planctomycetacia; o__Pirellulales; f__Pirellulaceae; g__uncultured; s__uncultured planctomycete
OTU943	6	d__Bacteria; p__Entotheonellaeota; c__Entotheonellia; o__Entotheonellales; f__Entotheonellaceae; g__norank; s__uncultured bacterium
OTU944	6	d__Bacteria; p__Proteobacteria; c__Alphaproteobacteria; o__Rhodobacterales; f__Rhodobacteraceae; g__Amaricoccus
OTU945	6	d__Bacteria; p__Armatimonadetes; c__uncultured; o__norank; f__norank; g__norank; s__uncultured bacterium
OTU948	6	d__Bacteria; p__Planctomycetes; c__Pla3 lineage; o__norank; f__norank; g__norank; s__uncultured bacterium
OTU949	6	d__Bacteria; p__Planctomycetes; c__OM190; o__norank; f__norank; g__norank; s__uncultured bacterium
OTU950	6	d__Bacteria; p__Planctomycetes; c__Phycisphaerae; o__Tepidisphaerales; f__WD2101 soil group; g__norank; s__uncultured bacterium
OTU952	6	d__Bacteria; p__Actinobacteria; c__Thermoleophilia; o__Solirubrobacterales; f__Solirubrobacteraceae
OTU961	6	d__Bacteria; p__Bacteroidetes; c__Ignavibacteria; o__OPB56; f__norank; g__norank
OTU63	5	d__Bacteria; p__Proteobacteria; c__Alphaproteobacteria; o__Rhizobiales; f__Rhizobiaceae; g__Ensifer
OTU574	5	d__Bacteria; p__Actinobacteria; c__Acidimicrobiia; o__IMCC26256; f__norank; g__norank; s__uncultured bacterium
OTU687	5	d__Bacteria; p__Patescibacteria; c__Saccharimonadia; o__Saccharimonadales; f__norank; g__norank; s__uncultured bacterium
OTU854	5	d__Bacteria; p__Actinobacteria; c__Actinobacteria; o__Frankiales; f__uncultured; g__norank
OTU892	5	d__Bacteria; p__Planctomycetes; c__Planctomycetacia; o__Gemmatales; f__Gemmataceae; g__uncultured; s__uncultured planctomycete
OTU909	5	d__Bacteria; p__Bacteroidetes; c__Bacteroidia; o__Chitinophagales; f__Chitinophagaceae; g__uncultured
OTU931	5	d__Bacteria; p__Proteobacteria; c__Deltaproteobacteria; o__Myxococcales; f__bacteriap25; g__norank; s__uncultured bacterium
OTU777	5	d__Bacteria; p__Chloroflexi; c__JG30-KF-CM66; o__norank; f__norank; g__norank; s__uncultured bacterium
OTU781	5	d__Bacteria; p__Proteobacteria; c__Alphaproteobacteria; o__uncultured; f__norank; g__norank; s__uncultured bacterium
OTU787	5	d__Bacteria; p__Proteobacteria; c__Alphaproteobacteria; o__Rhodovibrionales; f__Fodinicurvataceae; g__uncultured
OTU807	5	d__Bacteria; p__Acidobacteria; c__Holophagae; o__Subgroup 7; f__norank; g__norank; s__uncultured bacterium
OTU824	5	d__Bacteria; p__Proteobacteria; c__Deltaproteobacteria; o__Myxococcales; f__BIrii41; g__norank; s__uncultured bacterium
OTU826	5	d__Bacteria; p__Bacteroidetes; c__Ignavibacteria; o__OPB56; f__norank; g__norank; s__uncultured bacterium
OTU829	5	d__Bacteria; p__Chloroflexi; c__Anaerolineae; o__Caldilineales; f__Caldilineaceae; g__uncultured; s__uncultured bacterium
OTU832	5	d__Bacteria; p__Actinobacteria; c__Thermoleophilia; o__Solirubrobacterales; f__Solirubrobacteraceae; g__Solirubrobacter; s__uncultured bacterium
OTU837	5	d__Bacteria; p__Planctomycetes; c__Planctomycetacia; o__Pirellulales; f__Pirellulaceae; g__Pir4 lineage; s__uncultured bacterium
OTU845	5	d__Bacteria; p__Chloroflexi; c__TK10; o__norank; f__norank; g__norank; s__uncultured bacterium
OTU846	5	d__Bacteria; p__Acidobacteria; c__Blastocatellia (Subgroup 4); o__DS-100; f__norank; g__norank; s__uncultured bacterium
OTU850	5	d__Bacteria; p__Gemmatimonadetes; c__Gemmatimonadetes; o__Gemmatimonadales; f__Gemmatimonadaceae; g__Gemmatimonas; s__uncultured bacterium
OTU852	5	d__Bacteria; p__Bacteroidetes; c__Bacteroidia; o__Chitinophagales; f__Chitinophagaceae; g__uncultured
OTU856	5	d__Bacteria; p__Planctomycetes; c__Planctomycetacia; o__Gemmatales; f__Gemmataceae; g__Gemmata; s__uncultured bacterium
OTU861	5	d__Bacteria; p__Planctomycetes; c__Phycisphaerae; o__Tepidisphaerales; f__WD2101 soil group; g__norank; s__uncultured bacterium
OTU862	5	d__Bacteria; p__Actinobacteria; c__Actinobacteria; o__Micromonosporales; f__Micromonosporaceae; g__Rhizocola
OTU866	5	d__Bacteria; p__Acidobacteria; c__Acidobacteriia; o__Solibacterales; f__Solibacteraceae (Subgroup 3); g__Bryobacter
OTU881	5	d__Bacteria; p__Planctomycetes; c__Planctomycetacia; o__Gemmatales; f__Gemmataceae; g__uncultured; s__uncultured bacterium
OTU887	5	d__Bacteria; p__Planctomycetes; c__Planctomycetacia; o__Pirellulales; f__Pirellulaceae; g__uncultured; s__uncultured bacterium
OTU895	5	d__Bacteria; p__Proteobacteria; c__Gammaproteobacteria; o__Betaproteobacteriales; f__Rhodocyclaceae; g__Z-35; s__uncultured bacterium
OTU904	5	d__Bacteria; p__Planctomycetes; c__Planctomycetacia; o__Gemmatales; f__Gemmataceae; g__uncultured; s__uncultured bacterium
OTU906	5	d__Bacteria; p__Proteobacteria; c__Deltaproteobacteria; o__Myxococcales; f__Haliangiaceae; g__Haliangium; s__uncultured bacterium
OTU908	5	d__Bacteria; p__Bacteroidetes; c__Bacteroidia; o__Sphingobacteriales; f__env.OPS 17; g__norank
OTU910	5	d__Bacteria; p__Planctomycetes; c__Phycisphaerae; o__Phycisphaerales; f__Phycisphaeraceae; g__uncultured
OTU911	5	d__Bacteria; p__Elusimicrobia; c__Lineage IIb; o__norank; f__norank; g__norank; s__uncultured bacterium
OTU921	5	d__Bacteria; p__BRC1; c__norank; o__norank; f__norank; g__norank; s__uncultured bacterium
OTU925	5	d__Bacteria; p__BRC1; c__norank; o__norank; f__norank; g__norank; s__uncultured bacterium
OTU926	5	d__Bacteria; p__Chloroflexi; c__Anaerolineae; o__SBR1031; f__A4b; g__norank; s__uncultured bacterium
OTU927	5	d__Bacteria; p__Gemmatimonadetes; c__Longimicrobia; o__Longimicrobiales; f__Longimicrobiaceae; g__norank; s__metagenome
OTU930	5	d__Bacteria; p__Chloroflexi; c__JG30-KF-CM66; o__norank; f__norank; g__norank; s__uncultured bacterium
OTU936	5	d__Bacteria; p__Planctomycetes; c__Phycisphaerae; o__Phycisphaerales; f__Phycisphaeraceae; g__AKYG587; s__uncultured bacterium
OTU940	5	d__Bacteria; p__Gemmatimonadetes; c__Longimicrobia; o__Longimicrobiales; f__Longimicrobiaceae; g__norank; s__metagenome
OTU946	5	d__Bacteria; p__Latescibacteria; c__norank; o__norank; f__norank; g__norank; s__uncultured bacterium
OTU951	5	d__Bacteria; p__Bacteroidetes; c__Bacteroidia; o__Flavobacteriales; f__NS9 marine group; g__norank; s__uncultured bacterium
OTU953	5	d__Bacteria; p__FBP; c__norank; o__norank; f__norank; g__norank; s__uncultured bacterium
OTU954	5	d__Bacteria; p__Chloroflexi; c__TK10; o__norank; f__norank; g__norank; s__uncultured bacterium
OTU957	5	d__Bacteria; p__Rokubacteria; c__NC10; o__Rokubacteriales; f__norank; g__norank; s__uncultured bacterium
OTU958	5	d__Bacteria; p__Planctomycetes; c__Planctomycetacia; o__Gemmatales; f__Gemmataceae; g__uncultured; s__uncultured bacterium
OTU962	5	d__Bacteria; p__Planctomycetes; c__Planctomycetacia; o__Gemmatales; f__Gemmataceae; g__uncultured; s__uncultured bacterium
OTU965	5	d__Bacteria; p__Planctomycetes; c__Planctomycetacia; o__Pirellulales; f__Pirellulaceae; g__Pirellula
OTU969	5	d__Bacteria; p__Proteobacteria; c__Deltaproteobacteria; o__Myxococcales; f__P3OB-42; g__norank; s__uncultured bacterium
OTU973	5	d__Bacteria; p__Chloroflexi; c__Anaerolineae; o__Ardenticatenales; f__uncultured; g__norank; s__uncultured bacterium
OTU980	5	d__Bacteria; p__Calditrichaeota; c__Calditrichia; o__Calditrichales; f__Calditrichaceae; g__JdFR-76; s__uncultured bacterium
OTU990	5	d__Bacteria; p__Chloroflexi; c__JG30-KF-CM66; o__norank; f__norank; g__norank; s__uncultured bacterium
OTU991	5	d__Bacteria; p__Proteobacteria; c__Alphaproteobacteria; o__Rhizobiales; f__Labraceae; g__Labrys
OTU993	5	d__Bacteria; p__Chloroflexi; c__KD4-96; o__norank; f__norank; g__norank; s__uncultured bacterium
OTU995	5	d__Bacteria; p__Actinobacteria; c__Thermoleophilia; o__Solirubrobacterales; f__67-14; g__norank; s__uncultured bacterium
OTU999	5	d__Bacteria; p__Chloroflexi; c__Anaerolineae; o__SBR1031; f__A4b; g__norank; s__uncultured bacterium
OTU1002	5	d__Bacteria; p__Planctomycetes; c__Planctomycetacia; o__Gemmatales; f__Gemmataceae; g__uncultured; s__uncultured bacterium
OTU1003	5	d__Bacteria; p__Planctomycetes; c__Planctomycetacia; o__Pirellulales; f__Pirellulaceae; g__uncultured; s__uncultured bacterium
OTU1004	5	d__Bacteria; p__Actinobacteria; c__Thermoleophilia; o__Gaiellales; f__uncultured; g__norank; s__uncultured bacterium
OTU1012	5	d__Bacteria; p__Planctomycetes; c__Planctomycetacia; o__Pirellulales; f__Pirellulaceae; g__Pirellula; s__metagenome
OTU1015	5	d__Bacteria; p__Chloroflexi; c__Anaerolineae; o__SBR1031
OTU1016	5	d__Bacteria; p__Planctomycetes; c__Planctomycetacia; o__Gemmatales; f__Gemmataceae; g__uncultured; s__uncultured bacterium
OTU1017	5	d__Bacteria; p__Proteobacteria; c__Alphaproteobacteria; o__Azospirillales; f__uncultured; g__norank; s__uncultured bacterium
OTU1019	5	d__Bacteria; p__Cyanobacteria; c__Melainabacteria; o__Obscuribacterales; f__norank; g__norank; s__uncultured bacterium
OTU1021	5	d__Bacteria; p__Actinobacteria; c__Acidimicrobiia; o__IMCC26256; f__norank; g__norank; s__uncultured bacterium
OTU206	4	d__Bacteria; p__Proteobacteria; c__Gammaproteobacteria; o__Legionellales; f__Legionellaceae; g__Legionella; s__Legionella anisa
OTU793	4	d__Bacteria; p__Acidobacteria; c__Subgroup 22; o__norank; f__norank; g__norank; s__uncultured bacterium
OTU827	4	d__Bacteria; p__Firmicutes; c__Bacilli; o__Bacillales; f__Bacillaceae; g__Bacillus
OTU907	4	d__Bacteria; p__Proteobacteria; c__Alphaproteobacteria; o__Dongiales; f__Dongiaceae; g__Dongia; s__uncultured bacterium
OTU753	4	d__Bacteria; p__Planctomycetes; c__Planctomycetacia; o__Gemmatales; f__Gemmataceae; g__uncultured; s__uncultured bacterium
OTU754	4	d__Bacteria; p__Proteobacteria; c__Gammaproteobacteria; o__Steroidobacterales; f__Steroidobacteraceae; g__Steroidobacter
OTU779	4	d__Bacteria; p__Latescibacteria; c__norank; o__norank; f__norank; g__norank; s__uncultured bacterium
OTU782	4	d__Bacteria; p__Proteobacteria; c__Gammaproteobacteria; o__PLTA13; f__norank; g__norank; s__uncultured bacterium
OTU849	4	d__Bacteria; p__Bacteroidetes; c__Bacteroidia; o__Cytophagales; f__Microscillaceae; g__Ohtaekwangia; s__metagenome
OTU855	4	d__Bacteria; p__Chloroflexi; c__Anaerolineae; o__Ardenticatenales; f__uncultured; g__norank; s__uncultured bacterium
OTU865	4	d__Bacteria; p__Planctomycetes; c__OM190; o__norank; f__norank; g__norank; s__uncultured bacterium
OTU872	4	d__Bacteria; p__Bacteroidetes; c__Bacteroidia; o__Cytophagales; f__Microscillaceae; g__uncultured; s__uncultured bacterium
OTU879	4	d__Bacteria; p__Gemmatimonadetes; c__Gemmatimonadetes; o__Gemmatimonadales; f__Gemmatimonadaceae; g__Gemmatimonas
OTU890	4	d__Bacteria; p__Proteobacteria; c__Deltaproteobacteria; o__Bdellovibrionales; f__Bdellovibrionaceae; g__OM27 clade; s__metagenome
OTU896	4	d__Bacteria; p__Planctomycetes; c__Phycisphaerae; o__Tepidisphaerales; f__WD2101 soil group; g__norank; s__uncultured bacterium
OTU899	4	d__Bacteria; p__Proteobacteria; c__Deltaproteobacteria; o__Desulfuromonadales; f__Desulfuromonadaceae; g__Desulfuromonas; s__uncultured bacterium
OTU914	4	d__Bacteria; p__Omnitrophicaeota; c__Omnitrophia; o__Omnitrophales; f__Omnitrophaceae; g__Candidatus Omnitrophus; s__uncultured bacterium
OTU915	4	d__Bacteria; p__Gemmatimonadetes; c__Gemmatimonadetes; o__Gemmatimonadales; f__Gemmatimonadaceae; g__uncultured; s__uncultured bacterium
OTU918	4	d__Bacteria; p__Planctomycetes; c__Planctomycetacia; o__Gemmatales; f__Gemmataceae; g__uncultured; s__uncultured bacterium
OTU919	4	d__Bacteria; p__Planctomycetes; c__OM190; o__norank; f__norank; g__norank; s__uncultured bacterium
OTU922	4	d__Bacteria; p__Proteobacteria; c__Deltaproteobacteria; o__PB19; f__norank; g__norank; s__uncultured bacterium
OTU928	4	d__Bacteria; p__Acidobacteria; c__Acidobacteriia; o__Subgroup 2; f__norank; g__norank; s__uncultured bacterium
OTU934	4	d__Bacteria; p__Bacteroidetes; c__Bacteroidia; o__Sphingobacteriales; f__env.OPS 17; g__norank; s__uncultured bacterium
OTU938	4	d__Bacteria; p__Proteobacteria; c__Alphaproteobacteria; o__Sphingomonadales; f__Sphingomonadaceae; g__Porphyrobacter; s__uncultured alpha proteobacterium
OTU955	4	d__Bacteria; p__Planctomycetes; c__Planctomycetacia; o__Planctomycetales; f__Rubinisphaeraceae; g__SH-PL14; s__uncultured bacterium
OTU959	4	d__Bacteria; p__Armatimonadetes; c__uncultured; o__norank; f__norank; g__norank; s__uncultured bacterium
OTU968	4	d__Bacteria; p__Chloroflexi; c__Anaerolineae; o__Ardenticatenales; f__uncultured; g__norank; s__uncultured bacterium
OTU970	4	d__Bacteria; p__GAL15; c__norank; o__norank; f__norank; g__norank; s__uncultured bacterium
OTU971	4	d__Bacteria; p__Elusimicrobia; c__Lineage IIa; o__norank; f__norank; g__norank; s__uncultured bacterium
OTU972	4	d__Bacteria; p__Planctomycetes; c__Phycisphaerae; o__Tepidisphaerales; f__WD2101 soil group; g__norank; s__uncultured bacterium
OTU974	4	d__Bacteria; p__Bacteroidetes; c__Bacteroidia; o__Sphingobacteriales; f__env.OPS 17; g__norank; s__uncultured bacterium
OTU975	4	d__Bacteria; p__Bacteroidetes; c__Ignavibacteria; o__OPB56; f__norank; g__norank; s__uncultured bacterium
OTU976	4	d__Bacteria; p__Acidobacteria; c__Subgroup 15; o__norank; f__norank; g__norank; s__uncultured bacterium
OTU978	4	d__Bacteria; p__Bacteroidetes; c__Bacteroidia; o__Chitinophagales; f__Saprospiraceae; g__uncultured
OTU979	4	d__Bacteria; p__Gemmatimonadetes; c__Gemmatimonadetes; o__Gemmatimonadales; f__Gemmatimonadaceae; g__uncultured
OTU981	4	d__Bacteria; p__Chloroflexi; c__Chloroflexia; o__Chloroflexales; f__Roseiflexaceae; g__uncultured; s__uncultured bacterium
OTU982	4	d__Bacteria; p__Acidobacteria; c__Subgroup 22; o__norank; f__norank; g__norank; s__uncultured bacterium
OTU987	4	d__Bacteria; p__Chloroflexi; c__Anaerolineae; o__SBR1031; f__A4b; g__norank; s__uncultured bacterium
OTU988	4	d__Bacteria; p__Chloroflexi; c__Anaerolineae; o__Anaerolineales; f__Anaerolineaceae; g__uncultured; s__uncultured bacterium
OTU989	4	d__Bacteria; p__Proteobacteria; c__Alphaproteobacteria; o__Caulobacterales; f__Caulobacteraceae; g__Phenylobacterium; s__uncultured bacterium
OTU992	4	d__Bacteria; p__Chloroflexi; c__Anaerolineae; o__SBR1031; f__norank; g__norank; s__uncultured soil bacterium
OTU996	4	d__Bacteria; p__Planctomycetes; c__Planctomycetacia; o__Isosphaerales; f__Isosphaeraceae; g__uncultured; s__uncultured bacterium
OTU997	4	d__Bacteria; p__Acidobacteria; c__Subgroup 25; o__norank; f__norank; g__norank
OTU998	4	d__Bacteria; p__Acidobacteria; c__Thermoanaerobaculia; o__Thermoanaerobaculales; f__Thermoanaerobaculaceae; g__Subgroup 10; s__uncultured bacterium
OTU1001	4	d__Bacteria; p__Chloroflexi; c__Anaerolineae; o__RBG-13-54-9; f__norank; g__norank; s__uncultured bacterium
OTU1005	4	d__Bacteria; p__Planctomycetes; c__Phycisphaerae; o__Tepidisphaerales; f__WD2101 soil group; g__norank; s__uncultured soil bacterium
OTU1006	4	d__Bacteria; p__Proteobacteria; c__Deltaproteobacteria; o__NB1-j; f__norank; g__norank
OTU1007	4	d__Bacteria; p__Chloroflexi; c__Anaerolineae; o__SBR1031; f__norank; g__norank; s__uncultured bacterium
OTU1008	4	d__Bacteria; p__Proteobacteria; c__Alphaproteobacteria; o__Rhizobiales; f__Xanthobacteraceae; g__uncultured; s__uncultured bacterium
OTU1009	4	d__Bacteria; p__Actinobacteria; c__Actinobacteria; o__Micrococcales; f__Microbacteriaceae; g__uncultured
OTU1014	4	d__Bacteria; p__Proteobacteria; c__Deltaproteobacteria; o__NB1-j; f__norank; g__norank; s__uncultured bacterium
OTU1022	4	d__Bacteria; p__Proteobacteria; c__Deltaproteobacteria; o__Myxococcales; f__bacteriap25; g__norank; s__uncultured bacterium
OTU1030	4	d__Bacteria; p__Gemmatimonadetes; c__S0134 terrestrial group; o__norank; f__norank; g__norank; s__uncultured bacterium
OTU1031	4	d__Bacteria; p__Omnitrophicaeota; c__norank; o__norank; f__norank; g__norank; s__uncultured bacterium
OTU1032	4	d__Bacteria; p__Proteobacteria; c__Deltaproteobacteria; o__PB19; f__norank; g__norank; s__uncultured bacterium
OTU1038	4	d__Bacteria; p__Planctomycetes; c__Planctomycetacia; o__Planctomycetales; f__Rubinisphaeraceae; g__SH-PL14; s__uncultured bacterium
OTU1042	4	d__Bacteria; p__Chloroflexi; c__Chloroflexia; o__Chloroflexales; f__Roseiflexaceae; g__uncultured; s__uncultured bacterium
OTU1043	4	d__Bacteria; p__Planctomycetes; c__Planctomycetacia; o__Isosphaerales; f__Isosphaeraceae; g__Singulisphaera
OTU1044	4	d__Bacteria; p__Planctomycetes; c__Planctomycetacia; o__Gemmatales; f__Gemmataceae; g__uncultured; s__uncultured bacterium
OTU1047	4	d__Bacteria; p__Latescibacteria; c__norank; o__norank; f__norank; g__norank
OTU1050	4	d__Bacteria; p__Planctomycetes; c__Phycisphaerae; o__Phycisphaerales; f__Phycisphaeraceae
OTU1054	4	d__Bacteria; p__Planctomycetes; c__Planctomycetacia; o__Pirellulales; f__Pirellulaceae; g__Rhodopirellula
OTU1058	4	d__Bacteria; p__Proteobacteria; c__Gammaproteobacteria; o__Steroidobacterales; f__Woeseiaceae; g__Woeseia; s__uncultured bacterium
OTU1060	4	d__Bacteria; p__Proteobacteria; c__Alphaproteobacteria; o__Rhodovibrionales; f__Kiloniellaceae; g__Tagaea; s__uncultured alpha proteobacterium
OTU1061	4	d__Bacteria; p__Planctomycetes; c__Planctomycetacia; o__Gemmatales; f__Gemmataceae; g__uncultured; s__uncultured bacterium
OTU1063	4	d__Bacteria; p__Proteobacteria; c__Deltaproteobacteria; o__Myxococcales; f__Haliangiaceae; g__Haliangium; s__uncultured bacterium
OTU1066	4	d__Bacteria; p__Planctomycetes; c__Planctomycetacia; o__Gemmatales; f__Gemmataceae; g__Gemmata; s__uncultured bacterium
OTU1069	4	d__Bacteria; p__Planctomycetes; c__Planctomycetacia; o__Gemmatales; f__Gemmataceae; g__uncultured; s__uncultured bacterium
OTU1071	4	d__Bacteria; p__Planctomycetes; c__Phycisphaerae; o__Tepidisphaerales; f__WD2101 soil group; g__norank; s__uncultured bacterium
OTU1072	4	d__Bacteria; p__Omnitrophicaeota; c__norank; o__norank; f__norank; g__norank; s__uncultured bacterium
OTU1073	4	d__Bacteria; p__Proteobacteria; c__Alphaproteobacteria; o__Paracaedibacterales; f__Paracaedibacteraceae; g__Candidatus Paracaedibacter; s__metagenome
OTU1074	4	d__Bacteria; p__Proteobacteria; c__Gammaproteobacteria; o__Gammaproteobacteria Incertae Sedis; f__Unknown Family; g__norank; s__uncultured bacterium
OTU1077	4	d__Bacteria; p__Entotheonellaeota; c__Entotheonellia; o__Entotheonellales; f__Entotheonellaceae; g__norank; s__uncultured bacterium
OTU1078	4	d__Bacteria; p__Acidobacteria; c__Subgroup 6; o__norank; f__norank; g__norank; s__uncultured bacterium
OTU1087	4	d__Bacteria; p__Patescibacteria; c__Microgenomatia; o__Candidatus Woesebacteria; f__norank; g__norank; s__uncultured bacterium
OTU1089	4	d__Bacteria; p__Dadabacteria; c__Dadabacteriia; o__Dadabacteriales; f__norank; g__norank; s__uncultured bacterium
OTU21	3	d__Bacteria; p__Proteobacteria; c__Gammaproteobacteria; o__Betaproteobacteriales; f__Burkholderiaceae; g__Massilia; s__uncultured bacterium
OTU67	3	d__Bacteria; p__Proteobacteria; c__Alphaproteobacteria; o__Sphingomonadales; f__Sphingomonadaceae; g__Sphingobium
OTU374	3	d__Bacteria; p__Proteobacteria; c__Alphaproteobacteria; o__Rhizobiales; f__Beijerinckiaceae; g__Bosea
OTU392	3	d__Bacteria; p__Proteobacteria; c__Alphaproteobacteria; o__Rhizobiales; f__Rhizobiaceae; g__Phyllobacterium; s__Phyllobacterium myrsinacearum
OTU558	3	d__Bacteria; p__Proteobacteria; c__Gammaproteobacteria; o__Diplorickettsiales; f__Diplorickettsiaceae; g__Rickettsiella
OTU570	3	d__Bacteria; p__Actinobacteria; c__Actinobacteria; o__Propionibacteriales; f__Nocardioidaceae; g__Nocardioides; s__uncultured bacterium
OTU619	3	d__Bacteria; p__Proteobacteria; c__Gammaproteobacteria; o__Xanthomonadales; f__Xanthomonadaceae; g__Lysobacter
OTU773	3	d__Bacteria; p__Proteobacteria; c__Gammaproteobacteria; o__Diplorickettsiales; f__Diplorickettsiaceae; g__Aquicella; s__uncultured bacterium
OTU724	3	d__Bacteria; p__Chloroflexi; c__P2-11E; o__norank; f__norank; g__norank; s__uncultured bacterium
OTU1024	3	d__Bacteria; p__Bacteroidetes; c__Bacteroidia; o__Chitinophagales; f__Chitinophagaceae; g__Flavihumibacter; s__Flavihumibacter solisilvae
OTU1053	3	d__Bacteria; p__Chloroflexi; c__JG30-KF-CM66; o__norank; f__norank; g__norank; s__uncultured bacterium
OTU1086	3	d__Bacteria; p__Actinobacteria; c__Actinobacteria; o__Streptomycetales; f__Streptomycetaceae; g__Streptomyces
OTU883	3	d__Bacteria; p__Acidobacteria; c__Blastocatellia (Subgroup 4); o__Blastocatellales; f__Blastocatellaceae; g__Blastocatella; s__uncultured bacterium
OTU894	3	d__Bacteria; p__Planctomycetes; c__Planctomycetacia; o__Gemmatales; f__Gemmataceae; g__Gemmata; s__uncultured bacterium
OTU923	3	d__Bacteria; p__Omnitrophicaeota; c__Omnitrophia; o__Omnitrophales; f__Omnitrophaceae; g__Candidatus Omnitrophus; s__uncultured bacterium
OTU939	3	d__Bacteria; p__Planctomycetes; c__OM190; o__norank; f__norank; g__norank; s__uncultured bacterium
OTU942	3	d__Bacteria; p__Proteobacteria; c__Alphaproteobacteria; o__Rhizobiales; f__Labraceae; g__Labrys; s__metagenome
OTU947	3	d__Bacteria; p__Planctomycetes; c__Planctomycetacia; o__Pirellulales; f__Pirellulaceae; g__Pirellula; s__uncultured bacterium
OTU960	3	d__Bacteria; p__Acidobacteria; c__Blastocatellia (Subgroup 4); o__Blastocatellales; f__Blastocatellaceae; g__Stenotrophobacter; s__uncultured bacterium
OTU963	3	d__Bacteria; p__Proteobacteria; c__Alphaproteobacteria; o__Acetobacterales; f__Elioraeaceae; g__Elioraea
OTU964	3	d__Bacteria; p__Acidobacteria; c__Holophagae; o__Subgroup 7; f__norank; g__norank
OTU967	3	d__Bacteria; p__Proteobacteria; c__Deltaproteobacteria; o__Syntrophobacterales; f__Syntrophaceae; g__uncultured; s__uncultured bacterium
OTU986	3	d__Bacteria; p__Planctomycetes; c__BD7-11; o__norank; f__norank; g__norank; s__uncultured planctomycete
OTU994	3	d__Bacteria; p__Chloroflexi; c__Ktedonobacteria; o__C0119; f__norank; g__norank; s__uncultured bacterium
OTU1000	3	d__Bacteria; p__Planctomycetes; c__Planctomycetacia; o__Planctomycetales; f__Schlesneriaceae; g__Schlesneria; s__uncultured bacterium
OTU1011	3	d__Bacteria; p__Proteobacteria; c__Gammaproteobacteria; o__Betaproteobacteriales; f__A21b; g__norank; s__uncultured bacterium
OTU1013	3	d__Bacteria; p__Armatimonadetes; c__uncultured; o__norank; f__norank; g__norank; s__uncultured bacterium
OTU1023	3	d__Bacteria; p__Acidobacteria; c__Subgroup 6; o__norank; f__norank; g__norank; s__uncultured bacterium
OTU1026	3	d__Bacteria; p__Proteobacteria; c__Alphaproteobacteria; o__Micropepsales; f__Micropepsaceae; g__uncultured; s__metagenome
OTU1028	3	d__Bacteria; p__Patescibacteria; c__Saccharimonadia; o__Saccharimonadales; f__norank; g__norank; s__uncultured bacterium
OTU1035	3	d__Bacteria; p__Planctomycetes; c__Planctomycetacia; o__Pirellulales; f__Pirellulaceae; g__uncultured; s__uncultured bacterium
OTU1036	3	d__Bacteria; p__Chloroflexi; c__Anaerolineae; o__SBR1031; f__A4b; g__norank; s__uncultured bacterium
OTU1037	3	d__Bacteria; p__Proteobacteria; c__Deltaproteobacteria; o__Oligoflexales; f__Oligoflexaceae; g__Oligoflexus; s__uncultured bacterium
OTU1039	3	d__Bacteria; p__Planctomycetes; c__Phycisphaerae; o__Tepidisphaerales; f__WD2101 soil group; g__norank; s__uncultured planctomycete
OTU1041	3	d__Bacteria; p__Proteobacteria; c__Deltaproteobacteria; o__Myxococcales; f__Haliangiaceae; g__Haliangium; s__uncultured bacterium
OTU1048	3	d__Bacteria; p__Planctomycetes; c__Planctomycetacia; o__Gemmatales; f__Gemmataceae; g__Gemmata; s__uncultured bacterium
OTU1051	3	d__Bacteria; p__Planctomycetes; c__Planctomycetacia; o__Isosphaerales; f__Isosphaeraceae; g__Singulisphaera
OTU1055	3	d__Bacteria; p__Planctomycetes; c__Planctomycetacia; o__Isosphaerales; f__Isosphaeraceae; g__uncultured; s__uncultured bacterium
OTU1056	3	d__Bacteria; p__Planctomycetes; c__Pla4 lineage; o__norank; f__norank; g__norank; s__uncultured bacterium
OTU1057	3	d__Bacteria; p__Chloroflexi; c__Anaerolineae; o__SBR1031; f__norank; g__norank; s__uncultured bacterium
OTU1062	3	d__Bacteria; p__Bacteroidetes; c__Bacteroidia; o__Cytophagales; f__Microscillaceae; g__uncultured; s__uncultured bacterium
OTU1064	3	d__Bacteria; p__Chloroflexi; c__Anaerolineae; o__SBR1031; f__A4b; g__norank; s__uncultured bacterium
OTU1065	3	d__Bacteria; p__Planctomycetes; c__Planctomycetacia; o__Pirellulales; f__Pirellulaceae; g__Blastopirellula
OTU1067	3	d__Bacteria; p__Omnitrophicaeota; c__norank; o__norank; f__norank; g__norank; s__uncultured bacterium
OTU1068	3	d__Bacteria; p__Omnitrophicaeota; c__Omnitrophia; o__Omnitrophales; f__Omnitrophaceae; g__Candidatus Omnitrophus; s__uncultured bacterium
OTU1075	3	d__Bacteria; p__Chloroflexi; c__Anaerolineae; o__SBR1031; f__A4b; g__norank; s__uncultured bacterium
OTU1080	3	d__Bacteria; p__Planctomycetes; c__Planctomycetacia; o__Gemmatales; f__Gemmataceae; g__Gemmata; s__uncultured bacterium
OTU1082	3	d__Bacteria; p__Planctomycetes; c__Phycisphaerae; o__CCM11a; f__norank; g__norank; s__uncultured bacterium
OTU1085	3	d__Bacteria; p__Proteobacteria; c__Deltaproteobacteria; o__Myxococcales; f__Haliangiaceae; g__Haliangium
OTU1090	3	d__Bacteria; p__Latescibacteria; c__norank; o__norank; f__norank; g__norank; s__uncultured bacterium
OTU1091	3	d__Bacteria; p__Planctomycetes; c__Planctomycetacia; o__Gemmatales; f__Gemmataceae; g__uncultured; s__uncultured bacterium
OTU1097	3	d__Bacteria; p__Actinobacteria; c__Actinobacteria; o__Micromonosporales; f__Micromonosporaceae; g__Dactylosporangium; s__uncultured bacterium
OTU1099	3	d__Bacteria; p__Bacteroidetes; c__Bacteroidia; o__Sphingobacteriales; f__env.OPS 17; g__norank; s__uncultured bacterium
OTU1100	3	d__Bacteria; p__Proteobacteria; c__Alphaproteobacteria; o__Rickettsiales; f__SM2D12; g__norank; s__metagenome
OTU1101	3	d__Bacteria; p__Acidobacteria; c__Blastocatellia (Subgroup 4); o__11-24; f__norank; g__norank; s__uncultured bacterium
OTU1104	3	d__Bacteria; p__Gemmatimonadetes; c__Gemmatimonadetes; o__Gemmatimonadales; f__Gemmatimonadaceae; g__uncultured; s__uncultured bacterium
OTU1107	3	d__Bacteria; p__Planctomycetes; c__Planctomycetacia; o__Gemmatales; f__Gemmataceae; g__uncultured
OTU1110	3	d__Bacteria; p__Planctomycetes; c__Planctomycetacia; o__Gemmatales; f__Gemmataceae; g__uncultured; s__uncultured bacterium
OTU1111	3	d__Bacteria; p__Proteobacteria; c__Alphaproteobacteria; o__uncultured; f__norank; g__norank; s__uncultured bacterium
OTU1114	3	d__Bacteria; p__Gemmatimonadetes; c__Gemmatimonadetes; o__Gemmatimonadales; f__Gemmatimonadaceae; g__Gemmatimonas; s__uncultured bacterium
OTU1116	3	d__Bacteria; p__Planctomycetes; c__Phycisphaerae; o__mle1-8; f__norank; g__norank; s__uncultured organism
OTU1118	3	d__Bacteria; p__Planctomycetes; c__Planctomycetacia; o__Gemmatales; f__Gemmataceae; g__uncultured; s__uncultured bacterium
OTU1119	3	d__Bacteria; p__Chloroflexi; c__Chloroflexia; o__Chloroflexales; f__Roseiflexaceae; g__uncultured; s__uncultured Chloroflexi bacterium
OTU1120	3	d__Bacteria; p__Proteobacteria; c__Deltaproteobacteria; o__Myxococcales; f__bacteriap25; g__norank
OTU1123	3	d__Bacteria; p__Planctomycetes; c__Planctomycetacia; o__Gemmatales; f__Gemmataceae; g__uncultured; s__uncultured bacterium
OTU1125	3	d__Bacteria; p__Armatimonadetes; c__uncultured; o__norank; f__norank; g__norank; s__uncultured bacterium
OTU1132	3	d__Bacteria; p__Proteobacteria; c__Alphaproteobacteria; o__uncultured; f__norank; g__norank; s__metagenome
OTU1133	3	d__Bacteria; p__Chloroflexi; c__Anaerolineae; o__SBR1031; f__A4b; g__norank; s__metagenome
OTU1136	3	d__Bacteria; p__Proteobacteria; c__Alphaproteobacteria; o__Rhizobiales; f__Rhizobiales Incertae Sedis; g__Bauldia; s__uncultured bacterium
OTU1137	3	d__Bacteria; p__Planctomycetes; c__Planctomycetacia; o__Pirellulales; f__Pirellulaceae; g__Rhodopirellula
OTU1140	3	d__Bacteria; p__Planctomycetes; c__Phycisphaerae; o__Phycisphaerales; f__Phycisphaeraceae; g__SM1A02; s__uncultured bacterium
OTU1141	3	d__Bacteria; p__Chloroflexi; c__Chloroflexia; o__Thermomicrobiales; f__JG30-KF-CM45; g__norank; s__uncultured bacterium
OTU1145	3	d__Bacteria; p__Acidobacteria; c__Blastocatellia (Subgroup 4); o__Blastocatellales; f__Blastocatellaceae; g__Aridibacter; s__uncultured bacterium
OTU1146	3	d__Bacteria; p__Proteobacteria; c__Deltaproteobacteria; o__Syntrophobacterales; f__Syntrophaceae; g__uncultured; s__uncultured bacterium
OTU1153	3	d__Bacteria; p__Planctomycetes; c__Planctomycetacia; o__Gemmatales; f__Gemmataceae; g__uncultured; s__uncultured bacterium
OTU1154	3	d__Bacteria; p__Bacteroidetes; c__Bacteroidia; o__Chitinophagales; f__Chitinophagaceae; g__uncultured; s__uncultured bacterium
OTU1160	3	d__Bacteria; p__Proteobacteria; c__Gammaproteobacteria; o__Betaproteobacteriales; f__Burkholderiaceae; g__Ideonella; s__uncultured bacterium
OTU1161	3	d__Bacteria; p__Proteobacteria; c__Deltaproteobacteria; o__NB1-j; f__norank; g__norank
OTU4	2	d__Bacteria; p__Proteobacteria; c__Gammaproteobacteria; o__Pseudomonadales; f__Moraxellaceae; g__Acinetobacter
OTU536	2	d__Bacteria; p__Patescibacteria; c__Saccharimonadia; o__Saccharimonadales; f__norank; g__norank; s__uncultured bacterium
OTU839	2	d__Bacteria; p__Proteobacteria; c__Gammaproteobacteria; o__Diplorickettsiales; f__Diplorickettsiaceae; g__Aquicella; s__uncultured bacterium
OTU874	2	d__Bacteria; p__Bacteroidetes; c__Bacteroidia; o__Flavobacteriales; f__Flavobacteriaceae; g__Flavobacterium
OTU1046	2	d__Bacteria; p__Bacteroidetes; c__Ignavibacteria; o__OPB56; f__norank; g__norank; s__uncultured bacterium
OTU1121	2	d__Bacteria; p__Cyanobacteria; c__Melainabacteria; o__Vampirovibrionales; f__norank; g__norank; s__uncultured bacterium
OTU956	2	d__Bacteria; p__Proteobacteria; c__Gammaproteobacteria; o__Betaproteobacteriales; f__SC-I-84; g__norank
OTU985	2	d__Bacteria; p__Acidobacteria; c__Subgroup 22; o__norank; f__norank; g__norank; s__uncultured bacterium
OTU1010	2	d__Bacteria; p__Planctomycetes; c__Planctomycetacia; o__Planctomycetales; f__uncultured; g__norank; s__uncultured bacterium
OTU1018	2	d__Bacteria; p__Actinobacteria; c__Actinobacteria; o__Propionibacteriales; f__Propionibacteriaceae; g__Haloactinopolyspora; s__uncultured Micromonosporaceae bacterium
OTU1025	2	d__Bacteria; p__Planctomycetes; c__Phycisphaerae; o__Tepidisphaerales; f__WD2101 soil group; g__norank; s__uncultured bacterium
OTU1027	2	d__Bacteria; p__Proteobacteria; c__Deltaproteobacteria; o__Myxococcales; f__bacteriap25; g__norank
OTU1029	2	d__Bacteria; p__Patescibacteria; c__Saccharimonadia; o__Saccharimonadales; f__norank; g__norank; s__uncultured bacterium
OTU1033	2	d__Bacteria; p__Chloroflexi; c__Anaerolineae; o__SBR1031; f__norank; g__norank; s__uncultured bacterium
OTU1034	2	d__Bacteria; p__Gemmatimonadetes; c__Gemmatimonadetes; o__Gemmatimonadales; f__Gemmatimonadaceae; g__uncultured; s__uncultured bacterium
OTU1040	2	d__Bacteria; p__Proteobacteria; c__Alphaproteobacteria; o__Rhizobiales; f__Devosiaceae; g__Devosia; s__metagenome
OTU1045	2	d__Bacteria; p__Proteobacteria; c__Deltaproteobacteria; o__Myxococcales; f__BIrii41; g__norank; s__uncultured bacterium
OTU1059	2	d__Bacteria; p__Acidobacteria; c__Acidobacteriia; o__Solibacterales; f__Solibacteraceae (Subgroup 3); g__Candidatus Solibacter; s__uncultured bacterium
OTU1070	2	d__Bacteria; p__Proteobacteria; c__Deltaproteobacteria; o__Desulfarculales; f__Desulfarculaceae; g__uncultured; s__uncultured bacterium
OTU1076	2	d__Bacteria; p__Chloroflexi; c__Anaerolineae; o__SBR1031; f__A4b; g__norank; s__uncultured bacterium
OTU1079	2	d__Bacteria; p__Proteobacteria; c__Deltaproteobacteria; o__MBNT15; f__norank; g__norank; s__uncultured bacterium
OTU1081	2	d__Bacteria; p__Elusimicrobia; c__Lineage IIa; o__norank; f__norank; g__norank; s__uncultured bacterium
OTU1083	2	d__Bacteria; p__Proteobacteria; c__Deltaproteobacteria; o__Myxococcales; f__Polyangiaceae; g__Pajaroellobacter; s__uncultured bacterium
OTU1084	2	d__Bacteria; p__Bacteroidetes; c__Bacteroidia; o__Chitinophagales; f__uncultured; g__norank; s__uncultured bacterium
OTU1094	2	d__Bacteria; p__Planctomycetes; c__OM190; o__norank; f__norank; g__norank; s__uncultured bacterium
OTU1095	2	d__Bacteria; p__Actinobacteria; c__Acidimicrobiia; o__Microtrichales; f__Ilumatobacteraceae; g__uncultured
OTU1096	2	d__Bacteria; p__Planctomycetes; c__Planctomycetacia; o__Pirellulales; f__Pirellulaceae; g__Pirellula; s__uncultured bacterium
OTU1098	2	d__Bacteria; p__Planctomycetes; c__Planctomycetacia; o__Gemmatales; f__Gemmataceae; g__uncultured; s__uncultured planctomycete
OTU1102	2	d__Bacteria; p__Planctomycetes; c__Planctomycetacia; o__Gemmatales; f__Gemmataceae; g__uncultured; s__uncultured bacterium
OTU1103	2	d__Bacteria; p__Gemmatimonadetes; c__Gemmatimonadetes; o__Gemmatimonadales; f__Gemmatimonadaceae; g__uncultured; s__uncultured bacterium
OTU1105	2	d__Bacteria; p__Actinobacteria; c__Acidimicrobiia; o__IMCC26256; f__norank; g__norank; s__uncultured bacterium
OTU1106	2	d__Bacteria; p__Chloroflexi; c__JG30-KF-CM66; o__norank; f__norank; g__norank; s__uncultured bacterium
OTU1108	2	d__Bacteria; p__Proteobacteria; c__Gammaproteobacteria; o__EC3; f__norank; g__norank; s__uncultured bacterium
OTU1112	2	d__Bacteria; p__Actinobacteria; c__MB-A2-108; o__norank; f__norank; g__norank; s__uncultured bacterium
OTU1113	2	d__Bacteria; p__Bacteroidetes; c__Bacteroidia; o__Cytophagales; f__Microscillaceae; g__uncultured; s__uncultured bacterium
OTU1115	2	d__Bacteria; p__Planctomycetes; c__Planctomycetacia; o__Gemmatales; f__Gemmataceae; g__uncultured
OTU1122	2	d__Bacteria; p__Proteobacteria; c__Deltaproteobacteria; o__Myxococcales; f__Sandaracinaceae; g__uncultured
OTU1127	2	d__Bacteria; p__Proteobacteria; c__Deltaproteobacteria; o__Myxococcales; f__mle1-27; g__norank; s__uncultured bacterium
OTU1128	2	d__Bacteria; p__Planctomycetes; c__Planctomycetacia; o__Gemmatales; f__Gemmataceae; g__uncultured; s__uncultured bacterium
OTU1129	2	d__Bacteria; p__Planctomycetes; c__Planctomycetacia; o__Planctomycetales; f__uncultured; g__norank; s__uncultured bacterium
OTU1130	2	Unclassified
OTU1131	2	d__Bacteria; p__Proteobacteria; c__Deltaproteobacteria; o__Bdellovibrionales; f__Bdellovibrionaceae; g__OM27 clade; s__uncultured bacterium
OTU1135	2	d__Bacteria; p__Bacteroidetes; c__Bacteroidia; o__Chitinophagales; f__Saprospiraceae; g__uncultured; s__uncultured bacterium
OTU1138	2	d__Bacteria; p__Chloroflexi; c__Anaerolineae; o__Ardenticatenales; f__uncultured; g__norank; s__uncultured bacterium
OTU1142	2	d__Bacteria; p__Proteobacteria; c__Deltaproteobacteria; o__Myxococcales; f__Haliangiaceae; g__Haliangium; s__uncultured bacterium
OTU1143	2	d__Bacteria; p__Rokubacteria; c__NC10; o__Methylomirabilales; f__Methylomirabilaceae; g__wb1-A12
OTU1144	2	d__Bacteria; p__Proteobacteria; c__Alphaproteobacteria; o__uncultured; f__norank; g__norank
OTU1148	2	d__Bacteria; p__Actinobacteria; c__Acidimicrobiia; o__uncultured; f__norank; g__norank; s__uncultured bacterium
OTU1150	2	d__Bacteria; p__Proteobacteria; c__Deltaproteobacteria; o__Myxococcales; f__bacteriap25; g__norank; s__uncultured Syntrophobacterales bacterium
OTU1151	2	d__Bacteria; p__Acidobacteria; c__Blastocatellia (Subgroup 4); o__DS-100; f__norank; g__norank
OTU1155	2	d__Bacteria; p__Patescibacteria; c__Saccharimonadia; o__Saccharimonadales; f__norank; g__norank; s__uncultured bacterium
OTU1156	2	d__Bacteria; p__Chloroflexi; c__Anaerolineae; o__SBR1031; f__A4b; g__norank; s__uncultured bacterium
OTU1158	2	d__Bacteria; p__Proteobacteria; c__Alphaproteobacteria; o__Tistrellales; f__Geminicoccaceae; g__Candidatus Alysiosphaera; s__uncultured bacterium
OTU1162	2	d__Bacteria; p__Proteobacteria; c__Alphaproteobacteria; o__Micropepsales; f__Micropepsaceae; g__uncultured; s__uncultured bacterium
OTU1163	2	d__Bacteria; p__Planctomycetes; c__Planctomycetacia; o__Planctomycetales; f__uncultured; g__norank; s__uncultured bacterium
OTU1164	2	d__Bacteria; p__Rokubacteria; c__NC10; o__Rokubacteriales; f__norank; g__norank; s__uncultured bacterium
OTU1165	2	d__Bacteria; p__Acidobacteria; c__Subgroup 25; o__norank; f__norank; g__norank; s__uncultured bacterium
OTU1166	2	d__Bacteria; p__Acidobacteria; c__Subgroup 21; o__norank; f__norank; g__norank; s__uncultured organism
OTU1167	2	d__Bacteria; p__Bacteroidetes; c__Bacteroidia; o__Sphingobacteriales; f__AKYH767; g__norank; s__metagenome
OTU1169	2	d__Bacteria
OTU1172	2	d__Bacteria; p__Bacteroidetes; c__Bacteroidia; o__Sphingobacteriales; f__env.OPS 17; g__norank; s__uncultured Bacteroidetes bacterium
OTU1174	2	d__Bacteria; p__Acidobacteria; c__Subgroup 6; o__norank; f__norank; g__norank; s__uncultured bacterium
OTU1176	2	d__Bacteria; p__Chloroflexi; c__Chloroflexia; o__Chloroflexales; f__Roseiflexaceae; g__uncultured; s__uncultured bacterium
OTU1177	2	d__Bacteria; p__Latescibacteria; c__norank; o__norank; f__norank; g__norank; s__uncultured bacterium
OTU1178	2	d__Bacteria; p__Hydrogenedentes; c__Hydrogenedentia; o__Hydrogenedentiales; f__Hydrogenedensaceae; g__norank; s__uncultured bacterium
OTU1179	2	d__Bacteria; p__Armatimonadetes; c__Fimbriimonadia; o__Fimbriimonadales; f__Fimbriimonadaceae; g__norank; s__uncultured bacterium
OTU1180	2	d__Bacteria; p__Elusimicrobia; c__Elusimicrobia; o__MVP-88; f__norank; g__norank; s__uncultured bacterium
OTU1181	2	d__Bacteria; p__Proteobacteria; c__Deltaproteobacteria; o__Syntrophobacterales; f__Syntrophaceae; g__uncultured; s__uncultured bacterium
OTU1182	2	d__Bacteria; p__Planctomycetes; c__Planctomycetacia; o__Gemmatales; f__Gemmataceae; g__uncultured
OTU1183	2	d__Bacteria; p__Chloroflexi; c__Chloroflexia; o__Chloroflexales; f__Roseiflexaceae; g__uncultured; s__uncultured bacterium
OTU1184	2	d__Bacteria; p__Planctomycetes; c__Phycisphaerae; o__C86; f__norank; g__norank; s__uncultured bacterium
OTU1186	2	d__Bacteria; p__Planctomycetes; c__Planctomycetacia; o__Gemmatales; f__Gemmataceae; g__uncultured; s__uncultured bacterium
OTU1188	2	d__Bacteria; p__Chloroflexi; c__Chloroflexia; o__Thermomicrobiales; f__JG30-KF-CM45; g__norank; s__uncultured bacterium
OTU1189	2	d__Bacteria; p__Proteobacteria; c__Deltaproteobacteria; o__Myxococcales; f__Phaselicystidaceae; g__Phaselicystis; s__uncultured bacterium
OTU1190	2	d__Bacteria; p__Chloroflexi; c__JG30-KF-CM66; o__norank; f__norank; g__norank; s__uncultured bacterium
OTU1191	2	d__Bacteria; p__Planctomycetes; c__BD7-11; o__norank; f__norank; g__norank; s__uncultured bacterium
OTU1193	2	d__Bacteria; p__Proteobacteria; c__Alphaproteobacteria; o__uncultured; f__norank; g__norank; s__uncultured bacterium
OTU1196	2	d__Bacteria; p__Patescibacteria; c__Saccharimonadia; o__Saccharimonadales; f__norank; g__norank; s__uncultured bacterium
OTU1197	2	d__Bacteria; p__Proteobacteria; c__Alphaproteobacteria; o__Rhizobiales; f__Xanthobacteraceae; g__Pseudolabrys; s__uncultured bacterium
OTU1198	2	d__Bacteria; p__Actinobacteria; c__Acidimicrobiia; o__Microtrichales; f__Microtrichaceae; g__uncultured; s__uncultured bacterium
OTU1201	2	d__Bacteria; p__Bacteroidetes; c__Bacteroidia; o__Cytophagales; f__Cytophagaceae; g__Cytophaga; s__uncultured bacterium
OTU1202	2	d__Bacteria; p__Acidobacteria; c__Subgroup 6; o__norank; f__norank; g__norank; s__uncultured bacterium
OTU1204	2	d__Bacteria; p__Planctomycetes; c__Planctomycetacia; o__Gemmatales; f__Gemmataceae; g__uncultured; s__uncultured bacterium
OTU1205	2	d__Bacteria; p__Bacteroidetes; c__Bacteroidia; o__Chitinophagales; f__Saprospiraceae; g__uncultured
OTU1206	2	d__Bacteria; p__Omnitrophicaeota; c__norank; o__norank; f__norank; g__norank
OTU1207	2	d__Bacteria; p__Proteobacteria; c__Deltaproteobacteria; o__Myxococcales; f__bacteriap25; g__norank; s__uncultured organism
OTU1208	2	d__Bacteria; p__Proteobacteria; c__Gammaproteobacteria; o__Salinisphaerales; f__Solimonadaceae; g__Panacagrimonas
OTU1209	2	d__Bacteria; p__Proteobacteria; c__Alphaproteobacteria; o__Rhizobiales; f__Rhizobiaceae; g__Mesorhizobium; s__uncultured bacterium
OTU1211	2	d__Bacteria; p__Proteobacteria; c__Alphaproteobacteria; o__Rhodobacterales; f__Rhodobacteraceae; g__uncultured; s__uncultured bacterium
OTU1213	2	d__Bacteria; p__Proteobacteria; c__Deltaproteobacteria; o__Myxococcales; f__bacteriap25; g__norank; s__uncultured bacterium
OTU1217	2	d__Bacteria; p__Patescibacteria; c__Microgenomatia; o__Candidatus Woesebacteria; f__norank; g__norank
OTU7	1	d__Bacteria; p__Proteobacteria; c__Gammaproteobacteria; o__Enterobacteriales; f__Enterobacteriaceae; g__Enterobacter
OTU9	1	d__Bacteria; p__Proteobacteria; c__Gammaproteobacteria; o__Betaproteobacteriales; f__Burkholderiaceae; g__Massilia; s__uncultured bacterium
OTU42	1	d__Bacteria; p__Proteobacteria; c__Gammaproteobacteria; o__Betaproteobacteriales; f__Burkholderiaceae; g__Noviherbaspirillum; s__uncultured bacterium
OTU95	1	d__Bacteria; p__Proteobacteria; c__Alphaproteobacteria; o__Caulobacterales; f__Caulobacteraceae; g__Caulobacter; s__uncultured bacterium
OTU115	1	d__Bacteria; p__Proteobacteria; c__Alphaproteobacteria; o__Rhizobiales; f__Rhizobiaceae; g__Allorhizobium-Neorhizobium-Pararhizobium-Rhizobium
OTU141	1	d__Bacteria; p__Proteobacteria; c__Gammaproteobacteria; o__Pseudomonadales; f__Pseudomonadaceae; g__Pseudomonas
OTU145	1	d__Bacteria; p__Proteobacteria; c__Alphaproteobacteria; o__Rhizobiales; f__Rhizobiaceae; g__Allorhizobium-Neorhizobium-Pararhizobium-Rhizobium
OTU179	1	d__Bacteria; p__Proteobacteria; c__Gammaproteobacteria; o__Betaproteobacteriales; f__Burkholderiaceae; g__Bordetella; s__Bordetella avium
OTU191	1	d__Bacteria; p__Proteobacteria; c__Alphaproteobacteria; o__Sphingomonadales; f__Sphingomonadaceae; g__Sphingobium
OTU222	1	d__Bacteria; p__Proteobacteria; c__Gammaproteobacteria; o__Betaproteobacteriales; f__Burkholderiaceae; g__Herbaspirillum
OTU353	1	d__Bacteria; p__Proteobacteria; c__Alphaproteobacteria; o__Sphingomonadales; f__Sphingomonadaceae; g__Sphingomonas
OTU436	1	d__Bacteria; p__Bacteroidetes; c__Bacteroidia; o__Cytophagales; f__Spirosomaceae; g__Dyadobacter
OTU632	1	d__Bacteria; p__Proteobacteria; c__Alphaproteobacteria; o__Sphingomonadales; f__Sphingomonadaceae; g__Sphingobium
OTU670	1	d__Bacteria; p__Actinobacteria; c__Actinobacteria; o__Corynebacteriales; f__Nocardiaceae; g__Rhodococcus
OTU677	1	d__Bacteria; p__Patescibacteria; c__Saccharimonadia; o__Saccharimonadales; f__norank; g__norank; s__uncultured bacterium
OTU708	1	d__Bacteria; p__Firmicutes; c__Bacilli; o__Bacillales; f__Bacillaceae; g__Bacillus; s__Bacillus litoralis
OTU802	1	d__Bacteria; p__Bacteroidetes; c__Bacteroidia; o__Chitinophagales; f__Chitinophagaceae; g__uncultured; s__uncultured bacterium
OTU869	1	d__Bacteria; p__Proteobacteria; c__Alphaproteobacteria; o__Rhizobiales; f__Beijerinckiaceae; g__Methylobacterium
OTU977	1	d__Bacteria; p__Proteobacteria; c__Gammaproteobacteria; o__Diplorickettsiales; f__Diplorickettsiaceae; g__uncultured; s__metagenome
OTU984	1	d__Bacteria; p__Proteobacteria; c__Gammaproteobacteria; o__Pseudomonadales; f__Moraxellaceae; g__Acinetobacter
OTU1093	1	d__Bacteria; p__Bacteroidetes; c__Bacteroidia; o__Chitinophagales; f__Chitinophagaceae; g__Ferruginibacter; s__uncultured bacterium
OTU1139	1	d__Bacteria; p__Patescibacteria; c__Saccharimonadia; o__Saccharimonadales; f__norank; g__norank; s__uncultured bacterium
OTU1152	1	d__Bacteria; p__Proteobacteria; c__Gammaproteobacteria; o__Diplorickettsiales; f__Diplorickettsiaceae; g__Aquicella; s__uncultured bacterium
OTU1049	1	d__Bacteria; p__Bacteroidetes; c__Bacteroidia; o__Chitinophagales; f__uncultured; g__norank
OTU1052	1	d__Bacteria; p__Planctomycetes; c__Planctomycetacia; o__Gemmatales; f__Gemmataceae; g__uncultured; s__uncultured bacterium
OTU1117	1	d__Bacteria; p__Acidobacteria; c__Acidobacteriia; o__Solibacterales; f__Solibacteraceae (Subgroup 3); g__Bryobacter
OTU1124	1	d__Bacteria; p__Patescibacteria; c__Microgenomatia; o__Candidatus Amesbacteria; f__norank; g__norank
OTU1126	1	d__Bacteria; p__Armatimonadetes; c__uncultured; o__norank; f__norank; g__norank; s__uncultured bacterium
OTU1147	1	d__Bacteria; p__Acidobacteria; c__Subgroup 22; o__norank; f__norank; g__norank; s__uncultured Acidobacteria bacterium
OTU1159	1	d__Bacteria; p__Chloroflexi; c__TK10; o__norank; f__norank; g__norank
OTU1168	1	d__Bacteria; p__Acidobacteria; c__AT-s3-28; o__norank; f__norank; g__norank; s__uncultured bacterium
OTU1170	1	d__Bacteria; p__Planctomycetes; c__OM190; o__norank; f__norank; g__norank; s__uncultured bacterium
OTU1171	1	d__Bacteria; p__Proteobacteria; c__Alphaproteobacteria; o__Micavibrionales; f__Micavibrionaceae; g__uncultured; s__uncultured bacterium
OTU1173	1	d__Bacteria; p__Chloroflexi; c__Dehalococcoidia; o__S085; f__norank; g__norank; s__uncultured bacterium
OTU1185	1	d__Bacteria; p__Proteobacteria; c__Gammaproteobacteria; o__Xanthomonadales; f__Xanthomonadaceae; g__Arenimonas; s__uncultured bacterium
OTU1187	1	d__Bacteria; p__Acidobacteria; c__Subgroup 6; o__norank; f__norank; g__norank; s__uncultured bacterium
OTU1192	1	d__Bacteria; p__Omnitrophicaeota; c__norank; o__norank; f__norank; g__norank; s__uncultured bacterium
OTU1194	1	d__Bacteria; p__Proteobacteria; c__Deltaproteobacteria; o__Myxococcales; f__Sandaracinaceae; g__uncultured; s__uncultured bacterium
OTU1200	1	d__Bacteria; p__Acidobacteria; c__Blastocatellia (Subgroup 4); o__11-24; f__norank; g__norank; s__uncultured bacterium
OTU1210	1	d__Bacteria; p__Planctomycetes; c__Planctomycetacia; o__Gemmatales; f__Gemmataceae; g__uncultured; s__uncultured bacterium
OTU1212	1	d__Bacteria; p__Proteobacteria; c__Alphaproteobacteria; o__uncultured; f__norank; g__norank; s__metagenome
OTU1215	1	d__Bacteria; p__Planctomycetes; c__Phycisphaerae; o__Phycisphaerales; f__Phycisphaeraceae; g__uncultured; s__uncultured bacterium
OTU1216	1	d__Bacteria; p__Proteobacteria; c__Alphaproteobacteria; o__Caulobacterales; f__Caulobacteraceae; g__Phenylobacterium; s__uncultured bacterium
OTU1218	1	d__Bacteria; p__Armatimonadetes; c__Chthonomonadetes; o__Chthonomonadales; f__norank; g__norank; s__uncultured bacterium
