# Supplementary material for: Effects of post-adulthood environmental hygiene improvement on gut microbiota and immune tolerance in mice
Source: Appl Environ Microbiol. 2025 Mar 6;91(4):e02477-24. doi: 10.1128/aem.02477-24 (PMC12016539; doi:10.1128/aem.02477-24)
Supplement: Table S2 — Sample information. [file aem.02477-24-s0003.xlsx]

## Sheet: Sheet1
Table S2. Sample information
Sample ID	Group	16S rDNA sequencing (reads)	Shotgun metagenomic sequencing (clean reads)	Gender	Cage	Bedding	Age of Sample(weeks)
Z10	SPFL(0)	54854	Not sequenced	Female	1	SPF bedding and soil	8
Z20		53827	Not sequenced	Female	1	SPF bedding and soil	8
Z30		61073	Not sequenced	Female	1	SPF bedding and soil	8
Z40		61255	Not sequenced	Female	1	SPF bedding and soil	8
Z50		66167	Not sequenced	Male	2	SPF bedding and soil	8
Z60		57527	Not sequenced	Male	2	SPF bedding and soil	8
Z70		63570	Not sequenced	Male	2	SPF bedding and soil	8
Z80		59846	Not sequenced	Male	3	SPF bedding and soil	8
Z90		46390	Not sequenced	Male	3	SPF bedding and soil	8
Z100		49027	Not sequenced	Male	3	SPF bedding and soil	8
Z110	SPF(0)	59406	Not sequenced	Female	4	SPF bedding and soil	8
Z120		58492	Not sequenced	Female	4	SPF bedding and soil	8
Z130		65334	Not sequenced	Female	4	SPF bedding and soil	8
Z140		66076	Not sequenced	Female	4	SPF bedding and soil	8
Z150		56955	Not sequenced	Male	5	SPF bedding and soil	8
Z160		56268	Not sequenced	Male	5	SPF bedding and soil	8
Z170		63129	Not sequenced	Male	5	SPF bedding and soil	8
Z180		46947	Not sequenced	Male	6	SPF bedding and soil	8
Z190		57057	Not sequenced	Male	6	SPF bedding and soil	8
Z200		46301	Not sequenced	Male	6	SPF bedding and soil	8
Z210	Con(0)	66827	Not sequenced	Female	7	SPF bedding and soil	8
Z220		49092	Not sequenced	Female	7	SPF bedding and soil	8
Z230		69378	Not sequenced	Female	7	SPF bedding and soil	8
Z240		52793	Not sequenced	Male	8	SPF bedding and soil	8
Z250		50146	Not sequenced	Male	8	SPF bedding and soil	8
Z260		63882	Not sequenced	Male	8	SPF bedding and soil	8
Z270		55999	Not sequenced	Male	8	SPF bedding and soil	8
Z280		63497	Not sequenced	Male	9	SPF bedding and soil	8
Z290		65182	Not sequenced	Male	9	SPF bedding and soil	8
Z300		53143	Not sequenced	Male	9	SPF bedding and soil	8
Z11	SPFL(7)	47349	Not sequenced	Female	1	Leaking fecal	9
Z21		70018	Not sequenced	Female	1	Leaking fecal	9
Z31		67235	Not sequenced	Female	1	Leaking fecal	9
Z41		50915	Not sequenced	Female	1	Leaking fecal	9
Z51		51185	Not sequenced	Male	2	Leaking fecal	9
Z61		49910	Not sequenced	Male	2	Leaking fecal	9
Z71		58835	Not sequenced	Male	2	Leaking fecal	9
Z81		52866	Not sequenced	Male	3	Leaking fecal	9
Z91		62555	Not sequenced	Male	3	Leaking fecal	9
Z101		52760	Not sequenced	Male	3	Leaking fecal	9
Z111	SPF(7)	56724	Not sequenced	Female	4	SPF bedding	9
Z121		57557	Not sequenced	Female	4	SPF bedding	9
Z131		47540	Not sequenced	Female	4	SPF bedding	9
Z141		66217	Not sequenced	Female	4	SPF bedding	9
Z151		46117	Not sequenced	Male	5	SPF bedding	9
Z161		62702	Not sequenced	Male	5	SPF bedding	9
Z171		61507	Not sequenced	Male	5	SPF bedding	9
Z181		53190	Not sequenced	Male	6	SPF bedding	9
Z191		56590	Not sequenced	Male	6	SPF bedding	9
Z201		63509	Not sequenced	Male	6	SPF bedding	9
Z211	Con(7)	48539	Not sequenced	Female	7	SPF bedding and soil	9
Z221		58193	Not sequenced	Female	7	SPF bedding and soil	9
Z231		58818	Not sequenced	Female	7	SPF bedding and soil	9
Z251		66364	Not sequenced	Male	8	SPF bedding and soil	9
Z261		49655	Not sequenced	Male	8	SPF bedding and soil	9
Z271		61567	Not sequenced	Male	8	SPF bedding and soil	9
Z281		53971	Not sequenced	Male	9	SPF bedding and soil	9
Z291		67294	Not sequenced	Male	9	SPF bedding and soil	9
Z301		49315	Not sequenced	Male	9	SPF bedding and soil	9
Z12	SPFL(21)	60535	56108572	Female	1	Leaking fecal	11
Z22		60172	Not sequenced	Female	1	Leaking fecal	11
Z32		59921	Not sequenced	Female	1	Leaking fecal	11
Z42		46952	89979216	Female	1	Leaking fecal	11
Z52		53240	Not sequenced	Male	2	Leaking fecal	11
Z62		58811	Not sequenced	Male	2	Leaking fecal	11
Z72		53466	Not sequenced	Male	2	Leaking fecal	11
Z82		58153	60464994	Male	3	Leaking fecal	11
Z92		67871	72196156	Male	3	Leaking fecal	11
Z102		60596	70587696	Male	3	Leaking fecal	11
Z112	SPF(21)	60433	63526724	Female	4	SPF bedding	11
Z122		57859	61212060	Female	4	SPF bedding	11
Z132		56688	Not sequenced	Female	4	SPF bedding	11
Z142		65912	Not sequenced	Female	4	SPF bedding	11
Z152		63514	86690090	Male	5	SPF bedding	11
Z162		48579	Not sequenced	Male	5	SPF bedding	11
Z172		47524	58526964	Male	5	SPF bedding	11
Z182		62918	62010922	Male	6	SPF bedding	11
Z192		63401	Not sequenced	Male	6	SPF bedding	11
Z202		69598	Not sequenced	Male	6	SPF bedding	11
Z212	Con(21)	53858	Not sequenced	Female	7	SPF bedding and soil	11
Z222		55783	Not sequenced	Female	7	SPF bedding and soil	11
Z232		52111	72124134	Female	7	SPF bedding and soil	11
Z242		64124	52546590	Male	8	SPF bedding and soil	11
Z252		65944	Not sequenced	Male	8	SPF bedding and soil	11
Z262		67627	69292254	Male	8	SPF bedding and soil	11
Z272		61135	71050216	Male	8	SPF bedding and soil	11
Z282		65108	Not sequenced	Male	9	SPF bedding and soil	11
Z292		64834	Not sequenced	Male	9	SPF bedding and soil	11
Z302		60020	87108396	Male	9	SPF bedding and soil	11
