# Supplementary material for: Effects of post-adulthood environmental hygiene improvement on gut microbiota and immune tolerance in mice
Source: Appl Environ Microbiol. 2025 Mar 6;91(4):e02477-24. doi: 10.1128/aem.02477-24 (PMC12016539; doi:10.1128/aem.02477-24)
Supplement: Table S3 — Comparison of α diversity between groups based on 16S rDNA sequencing. [file aem.02477-24-s0004.xlsx]

## Sheet: a. OTU
Table S3. Comparison of α diversity between groups based on 16S rDNA sequencing. P values were based on ANOVA with sidak post-hoc test (variance is homogeneous) or ANOVA with Tamhane post-hoc test (variance is uneven). The XZ group was housed in the general animal room at all times during the experiment, the SPF group was moved from the general animal room to the SPF animal room, and the SPFL gro…
(a) operational taxonomic units (OTUs)
Days	P values			OTUs in each group of mice (mean ± SEM)
	SPFL versus Con	SPF versus Con	SPFL versus SPF	SPFL, n=10			SPF, n=10			Con, n=9,10
D0	0.916689	0.251021	0.586761	4497.2	±	213.238	4156.3	±	214.241	4668.8	±	193.888
D7	0.000141	0.071208	0.05028	3261.9	±	214.173	4051.3	±	242.178	4812.11	±	206.192
D21	9.4e-05	0.013892	0.189158	3541.3	±	283.059	4211.7	±	277.777	5297.7	±	168.878

## Sheet: b. Chao1 Estimate
Table S3. Comparison of α diversity between groups based on 16S rDNA sequencing. P values were based on ANOVA with sidak post-hoc test (variance is homogeneous) or ANOVA with Tamhane post-hoc test (variance is uneven).
(b) Chao 1 Estimate
Days	P values			Chao 1 Estimate in each group of mice (mean ± SEM)
	SPFL versus Con	SPF versus Con	SPFL versus SPF	SPFL, n=10			SPF, n=10			Con, n=9,10
D0	0.993183	0.2624	0.386907	8218.4	±	298.226	7641.2	±	302.854	8312.9	±	217.999
D7	2.4e-05	0.043772	0.155777	6159.8	±	376.154	7334.3	±	430.047	8665.33	±	190.2
D21	6e-05	0.032121	0.066111	6351.4	±	444.806	7671.5	±	401.881	9164.9	±	295.133

## Sheet: c. PD
Table S3. Comparison of α diversity between groups based on 16S rDNA sequencing. P values were based on ANOVA with sidak post-hoc test (variance is homogeneous) or ANOVA with Tamhane post-hoc test (variance is uneven).
(c) PD
Days	P values			PD in each group of mice (mean ± SEM)
	SPFL versus Con	SPF versus Con	SPFL versus SPF	SPFL, n=10			SPF, n=10			Con, n=9,10
D0	0.999962	0.671981	0.643893	79.9938	±	3.06853	75.9515	±	2.33439	79.8337	±	2.50645
D7	0.003933	0.762042	0.029458	68.4184	±	2.09374	78.0298	±	2.43366	81.1974	±	2.94356
D21	0.000542	0.055226	0.214732	70.2319	±	4.37017	80.068	±	4.06288	93.4668	±	2.72997

## Sheet: d. Shannon
Table S3. Comparison of α diversity between groups based on 16S rDNA sequencing. P values were based on ANOVA with sidak post-hoc test (variance is homogeneous) or ANOVA with Tamhane post-hoc test (variance is uneven).
(d) Shannon
Days	P values			Shannon in each group of mice (mean ± SEM)
	SPFL versus Con	SPF versus Con	SPFL versus SPF	SPFL, n=10			SPF, n=10			Con, n=9,10
D0	0.908481	0.07657	0.251871	5.414	±	0.19453	5.008	±	0.17286	5.555	±	0.11572
D7	0.025658	0.986303	0.029507	4.736	±	0.23954	5.519	±	0.0695	5.5622	±	0.12034
D21	0.001898	0.01772	0.942663	4.577	±	0.25056	4.775	±	0.29365	5.825	±	0.08031
