# Supplementary material for: Effects of post-adulthood environmental hygiene improvement on gut microbiota and immune tolerance in mice
Source: Appl Environ Microbiol. 2025 Mar 6;91(4):e02477-24. doi: 10.1128/aem.02477-24 (PMC12016539; doi:10.1128/aem.02477-24)
Supplement: Table S4 — Comparison of operational taxonomic units (OTUs) between groups based on 16S rDNA sequencing. [file aem.02477-24-s0005.xlsx]

## Sheet: a. SPF(21） versus Con(21)
Table S4. Comparison of operational taxonomic units (OTUs) between groups based on 16S rDNA sequencing. P values are based on Kruskal-Wails test with Mann-Whitney U post-hoc test (bonferroni correction). All OTUs with P values less than 0.05 are listed.
(a) SPF (21) vs Con(21)
OTU ID	P values	Relative abundance of OTUs in each group of mice (mean ± SEM)						taxonomy
		SPF(21)， n=10			Con(21)， n=10
OTU2076	0.000161422	0	±	0	6.4504e-05	±	1.19675e-05	d__Bacteria;p__Bacteroidetes;c__Bacteroidia;o__Bacteroidales;f__Muribaculaceae;g__norank;s__uncultured bacterium
OTU3427	0.000161422	0	±	0	5.80997e-05	±	1.88595e-05	d__Bacteria;p__Firmicutes;c__Clostridia;o__Clostridiales;f__Lachnospiraceae;g__Lachnospiraceae NK4A136 group;s__uncultured bacterium
OTU1649	0.000161422	0	±	0	5.41175e-05	±	1.58478e-05	d__Bacteria;p__Firmicutes;c__Clostridia;o__Clostridiales;f__Lachnospiraceae;g__Lachnospiraceae NK4A136 group;s__uncultured bacterium
OTU128	0.000222381	1.44e-06	±	1.44e-06	0.00226194	±	0.00050847	d__Bacteria;p__Firmicutes;c__Clostridia;o__Clostridiales;f__Lachnospiraceae;g__uncultured;s__uncultured bacterium
OTU1046	0.000222381	1.66e-06	±	1.66e-06	0.000192919	±	5.05634e-05	d__Bacteria;p__Firmicutes;c__Clostridia;o__Clostridiales;f__Lachnospiraceae;g__uncultured;s__uncultured bacterium
OTU850	0.000222381	1.76e-06	±	1.76e-06	0.000228296	±	5.02429e-05	d__Bacteria;p__Firmicutes;c__Clostridia;o__Clostridiales;f__Lachnospiraceae;g__uncultured;s__uncultured bacterium
OTU1502	0.00030904	1.58e-06	±	1.58e-06	8.48659e-05	±	3.14164e-05	d__Bacteria;p__Firmicutes;c__Clostridia;o__Clostridiales;f__Lachnospiraceae;g__Lachnospiraceae NK4A136 group;s__uncultured bacterium
OTU1099	0.000337636	6.34e-06	±	3.50112e-06	0.000193603	±	4.66687e-05	d__Bacteria;p__Bacteroidetes;c__Bacteroidia;o__Bacteroidales;f__Muribaculaceae;g__norank;s__uncultured bacterium
OTU1795	0.000337636	5.3e-06	±	2.72572e-06	7.70924e-05	±	1.31239e-05	d__Bacteria;p__Bacteroidetes;c__Bacteroidia;o__Bacteroidales;f__Muribaculaceae;g__norank;s__uncultured bacterium
OTU559	0.000383836	1.84178e-05	±	1.1076e-05	0.000387439	±	8.68755e-05	d__Bacteria;p__Firmicutes;c__Clostridia;o__Clostridiales;f__Family XIII;g__Family XIII UCG-001;s__uncultured bacterium
OTU1151	0.000383836	6.81e-06	±	2.82231e-06	0.000147378	±	4.36648e-05	d__Bacteria;p__Firmicutes;c__Clostridia;o__Clostridiales;f__Lachnospiraceae;g__Lachnospiraceae NK4A136 group;s__uncultured bacterium
OTU1195	0.000389347	7.37e-06	±	4.97527e-06	0.000227488	±	3.86689e-05	d__Bacteria;p__Bacteroidetes;c__Bacteroidia;o__Bacteroidales;f__Muribaculaceae;g__norank;s__uncultured bacterium
OTU1296	0.000389347	3.58e-06	±	2.42037e-06	0.000103292	±	3.49349e-05	d__Bacteria;p__Firmicutes;c__Clostridia;o__Clostridiales;f__Ruminococcaceae;g__Ruminococcaceae UCG-014
OTU530	0.000419628	2.259e-05	±	1.02895e-05	0.00062312	±	0.000115296	d__Bacteria;p__Bacteroidetes;c__Bacteroidia;o__Bacteroidales;f__Muribaculaceae;g__norank;s__uncultured bacterium
OTU817	0.000419628	1.604e-05	±	6.26965e-06	0.000406591	±	0.000163142	d__Bacteria;p__Bacteroidetes;c__Bacteroidia;o__Bacteroidales;f__Muribaculaceae;g__norank;s__uncultured bacterium
OTU2028	0.00042691	1.73e-06	±	1.73e-06	3.562e-05	±	6.78626e-06	d__Bacteria;p__Bacteroidetes;c__Bacteroidia;o__Bacteroidales;f__Muribaculaceae;g__norank;s__uncultured bacterium
OTU905	0.000444836	1.517e-05	±	5.13375e-06	0.000332549	±	5.06977e-05	d__Bacteria;p__Bacteroidetes;c__Bacteroidia;o__Bacteroidales;f__Muribaculaceae;g__norank;s__uncultured bacterium
OTU194	0.000444836	4.36244e-05	±	1.80114e-05	0.00115915	±	0.000174541	d__Bacteria;p__Bacteroidetes;c__Bacteroidia;o__Bacteroidales;f__Muribaculaceae;g__norank;s__uncultured bacterium
OTU1118	0.000468474	1.909e-05	±	4.3612e-06	0.00011766	±	2.25126e-05	d__Bacteria;p__Bacteroidetes;c__Bacteroidia;o__Bacteroidales;f__Muribaculaceae;g__norank;s__uncultured bacterium
OTU13	0.000471157	0.00277768	±	0.000457711	0.0155668	±	0.00216068	d__Bacteria;p__Bacteroidetes;c__Bacteroidia;o__Bacteroidales;f__Muribaculaceae;g__norank;s__uncultured bacterium
OTU32	0.000471157	0.000631915	±	0.00012451	0.00863728	±	0.00279475	d__Bacteria;p__Firmicutes;c__Clostridia;o__Clostridiales;f__Lachnospiraceae;g__Lachnospiraceae NK4A136 group;s__uncultured bacterium
OTU1632	0.000533108	3.72e-06	±	2.49786e-06	0.000161857	±	5.82186e-05	d__Bacteria;p__Firmicutes;c__Clostridia;o__Clostridiales;f__Lachnospiraceae;g__[Eubacterium] xylanophilum group;s__uncultured bacterium
OTU952	0.000533108	3.77e-06	±	2.53562e-06	0.000116319	±	2.98833e-05	d__Bacteria;p__Firmicutes;c__Clostridia;o__Clostridiales;f__Lachnospiraceae;g__Lachnospiraceae NK4A136 group;s__uncultured bacterium
OTU2004	0.00058931	0	±	0	0.000111565	±	2.04823e-05	d__Bacteria;p__Bacteroidetes;c__Bacteroidia;o__Bacteroidales;f__Muribaculaceae;g__norank;s__uncultured bacterium
OTU1317	0.00058931	0	±	0	0.000130855	±	3.16201e-05	d__Bacteria;p__Firmicutes;c__Clostridia;o__Clostridiales;f__Lachnospiraceae;g__uncultured;s__uncultured bacterium
OTU827	0.00058931	0	±	0	0.000116081	±	2.53977e-05	d__Bacteria;p__Firmicutes;c__Clostridia;o__Clostridiales;f__Lachnospiraceae
OTU4389	0.00058931	0	±	0	5.66527e-05	±	1.93341e-05	d__Bacteria;p__Bacteroidetes;c__Bacteroidia;o__Bacteroidales;f__Muribaculaceae;g__norank;s__uncultured bacterium
OTU3065	0.00058931	0	±	0	4.48667e-05	±	1.1455e-05	d__Bacteria;p__Bacteroidetes;c__Bacteroidia;o__Bacteroidales;f__Muribaculaceae;g__norank;s__uncultured bacterium
OTU1734	0.00058931	0	±	0	8.91078e-05	±	2.99871e-05	d__Bacteria;p__Firmicutes;c__Clostridia;o__Clostridiales;f__Lachnospiraceae;g__Lachnospiraceae NK4A136 group;s__uncultured bacterium
OTU1365	0.00058931	0	±	0	0.000141739	±	3.19781e-05	d__Bacteria;p__Firmicutes;c__Clostridia;o__Clostridiales;f__Lachnospiraceae;g__uncultured;s__uncultured bacterium
OTU5181	0.00058931	0	±	0	3.128e-05	±	9.33452e-06	d__Bacteria;p__Firmicutes;c__Clostridia;o__Clostridiales;f__Lachnospiraceae;g__uncultured;s__uncultured bacterium
OTU5085	0.00058931	0	±	0	3.59707e-05	±	1.16725e-05	d__Bacteria;p__Firmicutes;c__Clostridia;o__Clostridiales;f__Lachnospiraceae;g__Lachnospiraceae NK4A136 group;s__uncultured bacterium
OTU3571	0.00058931	0	±	0	2.331e-05	±	4.58959e-06	d__Bacteria;p__Bacteroidetes;c__Bacteroidia;o__Bacteroidales;f__Muribaculaceae;g__norank;s__uncultured bacterium
OTU4473	0.00058931	0	±	0	2.633e-05	±	5.77995e-06	d__Bacteria;p__Bacteroidetes;c__Bacteroidia;o__Bacteroidales;f__Muribaculaceae;g__norank;s__uncultured bacterium
OTU1772	0.00058931	0	±	0	6.02508e-05	±	1.45386e-05	d__Bacteria;p__Firmicutes;c__Clostridia;o__Clostridiales;f__Lachnospiraceae;g__Lachnospiraceae NK4A136 group;s__uncultured bacterium
OTU262	0.000622676	0.000114045	±	4.29503e-05	0.000873513	±	0.000102259	d__Bacteria;p__Firmicutes;c__Clostridia;o__Clostridiales;f__Lachnospiraceae;g__uncultured;s__Lachnospiraceae bacterium 3-2
OTU1358	0.000628324	7.37e-06	±	4.38244e-06	0.000130093	±	3.0889e-05	d__Bacteria;p__Bacteroidetes;c__Bacteroidia;o__Bacteroidales;f__Muribaculaceae;g__norank;s__uncultured bacterium
OTU1835	0.000628324	5.83e-06	±	2.99117e-06	7.05097e-05	±	1.30465e-05	d__Bacteria;p__Bacteroidetes;c__Bacteroidia;o__Bacteroidales;f__Muribaculaceae;g__norank;s__uncultured bacterium
OTU68	0.000628324	1.175e-05	±	7.2531e-06	0.00431314	±	0.00186056	d__Bacteria;p__Firmicutes;c__Erysipelotrichia;o__Erysipelotrichales;f__Erysipelotrichaceae;g__Dubosiella;s__uncultured bacterium
OTU794	0.000768388	1.702e-05	±	6.2217e-06	0.000225381	±	4.38393e-05	d__Bacteria;p__Bacteroidetes;c__Bacteroidia;o__Bacteroidales;f__Muribaculaceae;g__norank;s__uncultured bacterium
OTU389	0.000768388	6.07314e-05	±	2.91881e-05	0.000471759	±	8.07966e-05	d__Bacteria;p__Firmicutes;c__Clostridia;o__Clostridiales;f__Family XIII;g__[Eubacterium] nodatum group;s__uncultured bacterium
OTU1141	0.000800229	3.04e-06	±	3.04e-06	6.90179e-05	±	1.91539e-05	d__Bacteria;p__Firmicutes;c__Clostridia;o__Clostridiales;f__Lachnospiraceae;g__Lachnospiraceae NK4A136 group;s__uncultured bacterium
OTU333	0.000811026	3.32859e-05	±	1.35958e-05	0.000492816	±	9.14944e-05	d__Bacteria;p__Bacteroidetes;c__Bacteroidia;o__Bacteroidales;f__Muribaculaceae;g__Muribaculum;s__uncultured bacterium
OTU642	0.000811026	3.54513e-05	±	1.68706e-05	0.000377202	±	6.94829e-05	d__Bacteria;p__Firmicutes;c__Clostridia;o__Clostridiales;f__Ruminococcaceae;g__UBA1819;s__uncultured bacterium
OTU395	0.000811026	2.314e-05	±	9.65581e-06	0.000359903	±	0.000100797	d__Bacteria;p__Bacteroidetes;c__Bacteroidia;o__Bacteroidales;f__Muribaculaceae;g__norank;s__uncultured bacterium
OTU972	0.000849897	1.052e-05	±	5.43294e-06	0.000190999	±	5.44089e-05	d__Bacteria;p__Bacteroidetes;c__Bacteroidia;o__Bacteroidales;f__Muribaculaceae;g__norank;s__uncultured bacterium
OTU733	0.000849897	1.086e-05	±	6.55697e-06	0.000426908	±	0.000203975	d__Bacteria;p__Firmicutes;c__Clostridia;o__Clostridiales;f__Lachnospiraceae;g__GCA-900066575;s__uncultured bacterium
OTU1135	0.000849897	1.675e-05	±	8.73541e-06	0.000303421	±	4.96117e-05	d__Bacteria;p__Bacteroidetes;c__Bacteroidia;o__Bacteroidales;f__Muribaculaceae;g__norank;s__uncultured bacterium
OTU304	0.000850844	6.01217e-05	±	1.74181e-05	0.000418022	±	8.77704e-05	d__Bacteria;p__Firmicutes;c__Clostridia;o__Clostridiales;f__Lachnospiraceae;g__uncultured;s__uncultured bacterium
OTU186	0.000855354	0.000345909	±	6.08506e-05	0.000968377	±	0.000105808	d__Bacteria;p__Bacteroidetes;c__Bacteroidia;o__Bacteroidales;f__Muribaculaceae;g__norank;s__uncultured bacterium
OTU1505	0.000952606	1.76e-05	±	9.00781e-06	0.000106775	±	1.22073e-05	d__Bacteria;p__Bacteroidetes;c__Bacteroidia;o__Bacteroidales;f__Prevotellaceae;g__Prevotellaceae UCG-001;s__uncultured bacterium
OTU1464	0.00097612	1.44e-06	±	1.44e-06	0.000102062	±	2.56524e-05	d__Bacteria;p__Firmicutes;c__Clostridia;o__Clostridiales;f__Lachnospiraceae;g__uncultured;s__uncultured bacterium
OTU1386	0.00097612	2.06e-06	±	2.06e-06	0.000126799	±	2.57537e-05	d__Bacteria;p__Bacteroidetes;c__Bacteroidia;o__Bacteroidales;f__Muribaculaceae;g__norank;s__uncultured bacterium
OTU2558	0.00097612	1.58e-06	±	1.58e-06	5.88354e-05	±	1.28141e-05	d__Bacteria;p__Firmicutes;c__Clostridia;o__Clostridiales;f__Ruminococcaceae;g__Ruminiclostridium;s__uncultured bacterium
OTU2392	0.00097612	1.52e-06	±	1.52e-06	6.82187e-05	±	1.92931e-05	d__Bacteria;p__Bacteroidetes;c__Bacteroidia;o__Bacteroidales;f__Muribaculaceae;g__Muribaculum;s__uncultured bacterium
OTU3094	0.00097612	1.44e-06	±	1.44e-06	5.45523e-05	±	1.31611e-05	d__Bacteria;p__Bacteroidetes;c__Bacteroidia;o__Bacteroidales;f__Muribaculaceae;g__norank;s__uncultured bacterium
OTU4151	0.00097612	1.44e-06	±	1.44e-06	1.864e-05	±	3.40791e-06	d__Bacteria;p__Bacteroidetes;c__Bacteroidia;o__Bacteroidales;f__Muribaculaceae;g__norank;s__uncultured bacterium
OTU2087	0.00103124	1.079e-05	±	4.33688e-06	6.2634e-05	±	9.95216e-06	d__Bacteria;p__Bacteroidetes;c__Bacteroidia;o__Bacteroidales;f__Muribaculaceae;g__norank;s__uncultured bacterium
OTU1527	0.00108587	6.18e-06	±	6.18e-06	7.09657e-05	±	1.60143e-05	d__Bacteria;p__Bacteroidetes;c__Bacteroidia;o__Bacteroidales;f__Muribaculaceae;g__norank;s__uncultured bacterium
OTU839	0.00114314	6.11e-06	±	3.29236e-06	0.000181201	±	7.05704e-05	d__Bacteria;p__Firmicutes;c__Clostridia;o__Clostridiales;f__Lachnospiraceae;g__uncultured
OTU413	0.00114317	0.00011413	±	3.89998e-05	0.00053687	±	8.04307e-05	d__Bacteria;p__Firmicutes;c__Clostridia;o__Clostridiales;f__Ruminococcaceae;g__uncultured
OTU841	0.00127549	7.97e-06	±	3.49787e-06	0.000156127	±	5.09678e-05	d__Bacteria;p__Bacteroidetes;c__Bacteroidia;o__Bacteroidales;f__Muribaculaceae;g__norank;s__uncultured bacterium
OTU2453	0.00132188	3.25e-06	±	2.17231e-06	2.468e-05	±	3.83863e-06	d__Bacteria;p__Bacteroidetes;c__Bacteroidia;o__Bacteroidales;f__Muribaculaceae;g__norank;s__uncultured bacterium
OTU3726	0.00132701	1.58e-06	±	1.58e-06	4.62562e-05	±	1.39288e-05	d__Bacteria;p__Firmicutes;c__Clostridia;o__Clostridiales;f__Lachnospiraceae;g__Lachnospiraceae NK4A136 group;s__uncultured bacterium
OTU3172	0.00132701	1.58e-06	±	1.58e-06	3.132e-05	±	5.10896e-06	d__Bacteria;p__Bacteroidetes;c__Bacteroidia;o__Bacteroidales;f__Muribaculaceae;g__norank;s__uncultured bacterium
OTU4516	0.00132701	1.52e-06	±	1.52e-06	3.297e-05	±	7.95947e-06	d__Bacteria;p__Firmicutes;c__Clostridia;o__Clostridiales;f__Lachnospiraceae;g__Lachnospiraceae NK4A136 group;s__uncultured bacterium
OTU2579	0.00132701	2.11e-06	±	2.11e-06	4.907e-05	±	9.5943e-06	d__Bacteria;p__Bacteroidetes;c__Bacteroidia;o__Bacteroidales;f__Muribaculaceae;g__norank;s__uncultured bacterium
OTU1908	0.00132701	3.16e-06	±	3.16e-06	7.31615e-05	±	1.84611e-05	d__Bacteria;p__Bacteroidetes;c__Bacteroidia;o__Bacteroidales;f__Muribaculaceae;g__norank;s__uncultured bacterium
OTU4336	0.00132701	1.58e-06	±	1.58e-06	3.75135e-05	±	1.01532e-05	d__Bacteria;p__Firmicutes;c__Clostridia;o__Clostridiales;f__Lachnospiraceae;g__Lachnospiraceae NK4A136 group;s__uncultured bacterium
OTU1931	0.00137644	8.47e-06	±	2.86512e-06	4.84714e-05	±	1.51116e-05	d__Bacteria;p__Bacteroidetes;c__Bacteroidia;o__Bacteroidales;f__Muribaculaceae;g__norank;s__uncultured bacterium
OTU641	0.00137644	3.28473e-05	±	1.42219e-05	0.000224324	±	6.13044e-05	d__Bacteria;p__Firmicutes;c__Clostridia;o__Clostridiales;f__Ruminococcaceae;g__GCA-900066225;s__uncultured bacterium
OTU893	0.00137644	2.19718e-05	±	1.25059e-05	0.000184352	±	3.27072e-05	d__Bacteria;p__Bacteroidetes;c__Bacteroidia;o__Bacteroidales;f__Muribaculaceae;g__norank;s__uncultured bacterium
OTU802	0.00144679	2.248e-05	±	6.82891e-06	0.000142967	±	2.08328e-05	d__Bacteria;p__Bacteroidetes;c__Bacteroidia;o__Bacteroidales;f__Muribaculaceae;g__norank;s__uncultured bacterium
OTU1168	0.00146476	3.5e-06	±	2.37866e-06	0.000168929	±	4.18072e-05	d__Bacteria;p__Firmicutes;c__Clostridia;o__Clostridiales;f__Ruminococcaceae;g__Ruminococcaceae UCG-009;s__uncultured bacterium
OTU1339	0.00146476	3.64e-06	±	2.4529e-06	0.000131547	±	3.8883e-05	d__Bacteria;p__Bacteroidetes;c__Bacteroidia;o__Bacteroidales;f__Muribaculaceae;g__norank;s__uncultured bacterium
OTU183	0.00146476	5.04e-06	±	3.64049e-06	0.00236287	±	0.00166482	d__Bacteria;p__Firmicutes;c__Clostridia;o__Clostridiales;f__Lachnospiraceae;g__[Eubacterium] xylanophilum group;s__uncultured bacterium
OTU1305	0.00149019	1.906e-05	±	5.16641e-06	0.000137891	±	2.86676e-05	d__Bacteria;p__Bacteroidetes;c__Bacteroidia;o__Bacteroidales;f__Muribaculaceae;g__norank;s__uncultured bacterium
OTU498	0.00151223	4.88184e-05	±	2.20713e-05	0.00034151	±	6.70694e-05	d__Bacteria;p__Bacteroidetes;c__Bacteroidia;o__Bacteroidales;f__Muribaculaceae;g__norank;s__uncultured bacterium
OTU298	0.00151962	0.000119775	±	2.32045e-05	0.000552311	±	0.000132034	d__Bacteria;p__Bacteroidetes;c__Bacteroidia;o__Bacteroidales;f__Muribaculaceae;g__norank;s__uncultured bacterium
OTU2674	0.00152892	5.3e-06	±	2.72572e-06	4.256e-05	±	9.06481e-06	d__Bacteria;p__Bacteroidetes;c__Bacteroidia;o__Bacteroidales;f__Muribaculaceae;g__norank;s__uncultured bacterium
OTU1810	0.00176867	8.42e-06	±	6.42725e-06	7.28816e-05	±	1.30279e-05	d__Bacteria;p__Bacteroidetes;c__Bacteroidia;o__Bacteroidales;f__Muribaculaceae;g__norank;s__uncultured bacterium
OTU2714	0.00176867	4.67e-06	±	3.34199e-06	4.60914e-05	±	1.04056e-05	d__Bacteria;p__Bacteroidetes;c__Bacteroidia;o__Bacteroidales;f__Muribaculaceae;g__norank;s__uncultured bacterium
OTU1861	0.00179297	1.66e-06	±	1.66e-06	6.10329e-05	±	1.28694e-05	d__Bacteria;p__Bacteroidetes;c__Bacteroidia;o__Bacteroidales;f__Muribaculaceae;g__norank;s__uncultured bacterium
OTU2517	0.00179297	1.58e-06	±	1.58e-06	4.33735e-05	±	1.11211e-05	d__Bacteria;p__Firmicutes;c__Clostridia;o__Clostridiales;f__Lachnospiraceae
OTU673	0.00191669	2.56018e-05	±	1.22184e-05	0.000291082	±	6.9811e-05	d__Bacteria;p__Bacteroidetes;c__Bacteroidia;o__Bacteroidales;f__Muribaculaceae;g__norank;s__uncultured bacterium
OTU1064	0.00191669	2.56018e-05	±	1.22546e-05	0.000166508	±	4.91813e-05	d__Bacteria;p__Bacteroidetes;c__Bacteroidia;o__Bacteroidales;f__Muribaculaceae;g__norank;s__uncultured bacterium
OTU2814	0.00192866	0	±	0	5.23256e-05	±	1.66265e-05	d__Bacteria;p__Bacteroidetes;c__Bacteroidia;o__Bacteroidales;f__Muribaculaceae;g__norank;s__uncultured bacterium
OTU3729	0.00192866	0	±	0	3.68437e-05	±	9.52064e-06	d__Bacteria;p__Bacteroidetes;c__Bacteroidia;o__Bacteroidales;f__Muribaculaceae;g__norank;s__uncultured bacterium
OTU2059	0.00192866	0	±	0	0.000100493	±	3.41295e-05	d__Bacteria;p__Firmicutes;c__Clostridia;o__Clostridiales;f__Lachnospiraceae;g__uncultured;s__uncultured bacterium
OTU3308	0.00192866	0	±	0	8.17544e-05	±	3.70616e-05	d__Bacteria;p__Firmicutes;c__Clostridia;o__Clostridiales;f__Lachnospiraceae;g__Lachnospiraceae NK4A136 group;s__uncultured bacterium
OTU3646	0.00192866	0	±	0	3.976e-05	±	9.93234e-06	d__Bacteria;p__Bacteroidetes;c__Bacteroidia;o__Bacteroidales;f__Muribaculaceae;g__norank;s__uncultured bacterium
OTU4281	0.00192866	0	±	0	2.222e-05	±	5.25727e-06	d__Bacteria;p__Bacteroidetes;c__Bacteroidia;o__Bacteroidales;f__Muribaculaceae;g__norank;s__uncultured bacterium
OTU6671	0.00192866	0	±	0	1.787e-05	±	3.65845e-06	d__Bacteria;p__Bacteroidetes;c__Bacteroidia;o__Bacteroidales;f__Muribaculaceae;g__norank;s__uncultured bacterium
OTU1575	0.00192866	0	±	0	5.15416e-05	±	1.46814e-05	d__Bacteria;p__Bacteroidetes;c__Bacteroidia;o__Bacteroidales;f__Muribaculaceae;g__norank;s__uncultured bacterium
OTU5669	0.00192866	0	±	0	4.15329e-05	±	1.1701e-05	d__Bacteria;p__Bacteroidetes;c__Bacteroidia;o__Bacteroidales;f__Muribaculaceae;g__norank;s__uncultured bacterium
OTU7662	0.00192866	0	±	0	1.974e-05	±	4.02714e-06	d__Bacteria;p__Bacteroidetes;c__Bacteroidia;o__Bacteroidales;f__Muribaculaceae;g__norank;s__uncultured bacterium
OTU1909	0.00192866	0	±	0	0.000101055	±	3.64584e-05	d__Bacteria;p__Firmicutes;c__Clostridia;o__Clostridiales;f__Lachnospiraceae;g__[Eubacterium] xylanophilum group;s__uncultured bacterium
OTU4601	0.00192866	0	±	0	1.839e-05	±	3.92076e-06	d__Bacteria;p__Bacteroidetes;c__Bacteroidia;o__Bacteroidales;f__Muribaculaceae;g__norank;s__uncultured bacterium
OTU4193	0.00192866	0	±	0	3.482e-05	±	8.89382e-06	d__Bacteria;p__Bacteroidetes;c__Bacteroidia;o__Bacteroidales;f__Muribaculaceae;g__norank;s__uncultured bacterium
OTU6256	0.00192866	0	±	0	2.701e-05	±	9.15463e-06	d__Bacteria;p__Firmicutes;c__Clostridia;o__Clostridiales;f__Lachnospiraceae;g__uncultured;s__uncultured bacterium
OTU2540	0.00192866	0	±	0	6.36238e-05	±	1.70598e-05	d__Bacteria;p__Bacteroidetes;c__Bacteroidia;o__Bacteroidales;f__Muribaculaceae;g__norank;s__uncultured bacterium
OTU3418	0.00192866	0	±	0	3.27731e-05	±	9.84765e-06	d__Bacteria;p__Bacteroidetes;c__Bacteroidia;o__Bacteroidales;f__Muribaculaceae;g__norank;s__uncultured bacterium
OTU2008	0.00192866	0	±	0	8.67603e-05	±	3.71393e-05	d__Bacteria;p__Firmicutes;c__Clostridia;o__Clostridiales;f__Lachnospiraceae;g__Lachnospiraceae NK4A136 group;s__uncultured bacterium
OTU2841	0.00192866	0	±	0	6.85978e-05	±	3.12195e-05	d__Bacteria;p__Firmicutes;c__Clostridia;o__Clostridiales;f__Ruminococcaceae;g__Ruminococcaceae UCG-014;s__uncultured bacterium
OTU1335	0.00192866	0	±	0	0.000198702	±	0.000123223	d__Bacteria;p__Firmicutes;c__Clostridia;o__Clostridiales;f__Lachnospiraceae;g__Lachnospiraceae NK4A136 group;s__uncultured bacterium
OTU4441	0.00192866	0	±	0	3.77e-05	±	9.78095e-06	d__Bacteria;p__Firmicutes;c__Clostridia;o__Clostridiales;f__Lachnospiraceae;g__Lachnospiraceae NK4A136 group;s__uncultured bacterium
OTU3264	0.00192866	0	±	0	2.73535e-05	±	9.86208e-06	d__Bacteria;p__Firmicutes;c__Clostridia;o__Clostridiales;f__Lachnospiraceae;g__Lachnospiraceae NK4A136 group;s__uncultured bacterium
OTU1644	0.00192866	0	±	0	0.000133507	±	4.64475e-05	d__Bacteria;p__Firmicutes;c__Erysipelotrichia;o__Erysipelotrichales;f__Erysipelotrichaceae;g__Catenibacterium;s__uncultured bacterium
OTU3399	0.00192866	0	±	0	3.42473e-05	±	1.49045e-05	d__Bacteria;p__Firmicutes;c__Clostridia;o__Clostridiales;f__Lachnospiraceae;g__Lachnospiraceae NK4A136 group;s__uncultured bacterium
OTU3575	0.00192866	0	±	0	2.995e-05	±	7.76623e-06	d__Bacteria;p__Firmicutes;c__Clostridia;o__Clostridiales;f__Lachnospiraceae;g__Lachnospiraceae NK4A136 group;s__uncultured bacterium
OTU2155	0.00192866	0	±	0	3.60221e-05	±	1.37884e-05	d__Bacteria;p__Firmicutes;c__Clostridia;o__Clostridiales;f__Lachnospiraceae;g__Lachnospiraceae NK4A136 group;s__uncultured bacterium
OTU2512	0.00196419	3.64e-06	±	2.4529e-06	4.512e-05	±	8.59591e-06	d__Bacteria;p__Bacteroidetes;c__Bacteroidia;o__Bacteroidales;f__Muribaculaceae;g__norank;s__uncultured bacterium
OTU2103	0.00197183	1.527e-05	±	3.82085e-06	0.000106916	±	3.94316e-05	d__Bacteria;p__Bacteroidetes;c__Bacteroidia;o__Bacteroidales;f__Muribaculaceae;g__norank;s__uncultured bacterium
OTU344	0.0019998	8.08517e-05	±	3.13612e-05	0.000404776	±	6.3406e-05	d__Bacteria;p__Firmicutes;c__Clostridia;o__Clostridiales;f__Peptococcaceae;g__uncultured;s__uncultured bacterium
OTU631	0.0019998	4.51467e-05	±	1.6548e-05	0.000302588	±	4.4948e-05	d__Bacteria;p__Firmicutes;c__Clostridia;o__Clostridiales;f__Lachnospiraceae;g__Lachnoclostridium;s__uncultured bacterium
OTU766	0.0019998	3.024e-05	±	7.42394e-06	0.000135387	±	2.3423e-05	d__Bacteria;p__Bacteroidetes;c__Bacteroidia;o__Bacteroidales;f__Muribaculaceae;g__norank;s__uncultured bacterium
OTU127	0.00200919	0.000352087	±	9.63537e-05	0.00197883	±	0.000263665	d__Bacteria;p__Bacteroidetes;c__Bacteroidia;o__Bacteroidales;f__Muribaculaceae;g__norank;s__uncultured bacterium
OTU334	0.00200919	8.54613e-05	±	3.45051e-05	0.000630037	±	0.000129129	d__Bacteria;p__Bacteroidetes;c__Bacteroidia;o__Bacteroidales;f__Muribaculaceae;g__norank
OTU449	0.00200919	7.45613e-05	±	2.41815e-05	0.000474841	±	8.73575e-05	d__Bacteria;p__Bacteroidetes;c__Bacteroidia;o__Bacteroidales;f__Muribaculaceae;g__norank;s__uncultured bacterium
OTU1203	0.00203342	1.87002e-05	±	1.13721e-05	0.000127409	±	1.91845e-05	d__Bacteria;p__Bacteroidetes;c__Bacteroidia;o__Bacteroidales;f__Prevotellaceae;g__Prevotellaceae UCG-001;s__uncultured bacterium
OTU777	0.00203342	8.25e-06	±	5.32936e-06	0.000211403	±	0.000134674	d__Bacteria;p__Firmicutes;c__Clostridia;o__Clostridiales;f__Lachnospiraceae;g__Blautia;s__uncultured bacterium
OTU1771	0.00204145	5.23e-06	±	2.69419e-06	9.80217e-05	±	2.70147e-05	d__Bacteria;p__Bacteroidetes;c__Bacteroidia;o__Bacteroidales;f__Muribaculaceae;g__norank;s__uncultured bacterium
OTU1573	0.00204145	4.76e-06	±	2.42593e-06	6.62443e-05	±	1.61226e-05	d__Bacteria;p__Bacteroidetes;c__Bacteroidia;o__Bacteroidales;f__Muribaculaceae;g__norank;s__uncultured bacterium
OTU1510	0.00224904	1.168e-05	±	5.54284e-06	9.53236e-05	±	2.72671e-05	d__Bacteria;p__Bacteroidetes;c__Bacteroidia;o__Bacteroidales;f__Muribaculaceae;g__norank;s__uncultured bacterium
OTU405	0.00224904	7.13225e-05	±	5.08901e-05	0.000440806	±	7.14144e-05	d__Bacteria;p__Firmicutes;c__Clostridia;o__Clostridiales;f__Ruminococcaceae;g__uncultured;s__uncultured bacterium
OTU3530	0.00240771	2.11e-06	±	2.11e-06	3.023e-05	±	6.66001e-06	d__Bacteria;p__Bacteroidetes;c__Bacteroidia;o__Bacteroidales;f__Muribaculaceae;g__norank;s__uncultured bacterium
OTU2644	0.00240771	3.16e-06	±	3.16e-06	6.30711e-05	±	2.14427e-05	d__Bacteria;p__Bacteroidetes;c__Bacteroidia;o__Bacteroidales;f__Muribaculaceae;g__norank;s__uncultured bacterium
OTU524	0.00240771	3.46e-06	±	3.46e-06	0.000362739	±	0.000149442	d__Bacteria;p__Firmicutes;c__Erysipelotrichia;o__Erysipelotrichales;f__Erysipelotrichaceae;g__Dubosiella;s__uncultured bacterium
OTU1007	0.00252548	3.55089e-05	±	1.26303e-05	0.000189672	±	4.10126e-05	d__Bacteria;p__Firmicutes;c__Clostridia;o__Clostridiales;f__Lachnospiraceae;g__uncultured;s__uncultured bacterium
OTU672	0.00252548	3.43726e-05	±	1.45791e-05	0.000280819	±	6.66328e-05	d__Bacteria;p__Bacteroidetes;c__Bacteroidia;o__Bacteroidales;f__Muribaculaceae;g__norank;s__uncultured bacterium
OTU834	0.00252548	2.35778e-05	±	1.13565e-05	0.000190336	±	4.40571e-05	d__Bacteria;p__Bacteroidetes;c__Bacteroidia;o__Bacteroidales;f__Muribaculaceae;g__norank;s__uncultured bacterium
OTU552	0.00252548	4.77539e-05	±	2.01006e-05	0.000536449	±	0.000173217	d__Bacteria;p__Bacteroidetes;c__Bacteroidia;o__Bacteroidales;f__Muribaculaceae;g__norank;s__uncultured bacterium
OTU892	0.00252548	2.63402e-05	±	1.22576e-05	0.000149629	±	2.90534e-05	d__Bacteria;p__Bacteroidetes;c__Bacteroidia;o__Bacteroidales;f__Muribaculaceae;g__norank;s__uncultured bacterium
OTU709	0.0025951	3.754e-05	±	1.20053e-05	0.000214753	±	3.09809e-05	d__Bacteria;p__Bacteroidetes;c__Bacteroidia;o__Bacteroidales;f__Muribaculaceae;g__norank;s__uncultured bacterium
OTU2532	0.00261838	3.17e-06	±	2.11335e-06	4.596e-05	±	9.62203e-06	d__Bacteria;p__Bacteroidetes;c__Bacteroidia;o__Bacteroidales;f__Muribaculaceae;g__norank;s__uncultured bacterium
OTU2649	0.00261838	3.69e-06	±	2.49152e-06	4.672e-05	±	9.20069e-06	d__Bacteria;p__Bacteroidetes;c__Bacteroidia;o__Bacteroidales;f__Muribaculaceae;g__norank;s__uncultured bacterium
OTU2524	0.00261838	5.79e-06	±	4.32924e-06	6.4422e-05	±	1.37211e-05	d__Bacteria;p__Bacteroidetes;c__Bacteroidia;o__Bacteroidales;f__Muribaculaceae;g__norank;s__uncultured bacterium
OTU2148	0.00261838	5.79e-06	±	4.32924e-06	5.768e-05	±	9.8069e-06	d__Bacteria;p__Bacteroidetes;c__Bacteroidia;o__Bacteroidales;f__Muribaculaceae;g__norank;s__uncultured bacterium
OTU3416	0.00261838	4.82e-06	±	3.40228e-06	4.842e-05	±	1.00063e-05	d__Bacteria;p__Firmicutes;c__Clostridia;o__Clostridiales;f__Ruminococcaceae;g__Ruminiclostridium 9;s__uncultured bacterium
OTU1113	0.00261838	3.17e-06	±	2.11335e-06	0.00011032	±	4.93214e-05	d__Bacteria;p__Firmicutes;c__Clostridia;o__Clostridiales;f__Lachnospiraceae;g__Lachnospiraceae FCS020 group;s__uncultured bacterium
OTU1609	0.00261838	5.27e-06	±	3.59945e-06	9.74678e-05	±	1.88256e-05	d__Bacteria;p__Bacteroidetes;c__Bacteroidia;o__Bacteroidales;f__Muribaculaceae;g__norank;s__uncultured bacterium
OTU2015	0.00261838	4.6e-06	±	3.32385e-06	5.57162e-05	±	1.12393e-05	d__Bacteria;p__Bacteroidetes;c__Bacteroidia;o__Bacteroidales;f__Muribaculaceae;g__norank;s__uncultured bacterium
OTU784	0.00263039	3.066e-05	±	7.21862e-06	0.000153499	±	3.79602e-05	d__Bacteria;p__Bacteroidetes;c__Bacteroidia;o__Bacteroidales;f__Muribaculaceae;g__norank;s__uncultured bacterium
OTU259	0.00264223	0.000137579	±	3.15071e-05	0.000577874	±	0.000130345	d__Bacteria;p__Bacteroidetes;c__Bacteroidia;o__Bacteroidales;f__Muribaculaceae;g__norank;s__uncultured bacterium
OTU160	0.00264223	0.000315537	±	0.000132497	0.0015646	±	0.000248142	d__Bacteria;p__Firmicutes;c__Clostridia;o__Clostridiales;f__Ruminococcaceae;g__uncultured;s__uncultured bacterium
OTU197	0.00264223	0.000239565	±	6.06046e-05	0.000891297	±	0.000161235	d__Bacteria;p__Firmicutes;c__Clostridia;o__Clostridiales;f__Ruminococcaceae;g__Ruminococcaceae NK4A214 group;s__uncultured bacterium
OTU109	0.00264223	0.000205275	±	5.90094e-05	0.00318236	±	0.00209141	d__Bacteria;p__Firmicutes;c__Clostridia;o__Clostridiales;f__Ruminococcaceae;g__Ruminococcaceae UCG-014;s__uncultured bacterium
OTU1251	0.00268927	2.31543e-05	±	1.42105e-05	0.000112195	±	1.63136e-05	d__Bacteria;p__Bacteroidetes;c__Bacteroidia;o__Bacteroidales;f__Muribaculaceae;g__norank;s__uncultured bacterium
OTU1959	0.00268927	8.91e-06	±	3.83535e-06	7.25073e-05	±	1.3154e-05	d__Bacteria;p__Bacteroidetes;c__Bacteroidia;o__Bacteroidales;f__Muribaculaceae;g__norank;s__uncultured bacterium
OTU1974	0.00268927	9.04e-06	±	4.38837e-06	6.82849e-05	±	1.06718e-05	d__Bacteria;p__Bacteroidetes;c__Bacteroidia;o__Bacteroidales;f__Muribaculaceae;g__norank;s__uncultured bacterium
OTU1397	0.00268927	1.364e-05	±	8.5972e-06	0.000106899	±	2.63106e-05	d__Bacteria;p__Bacteroidetes;c__Bacteroidia;o__Bacteroidales;f__Muribaculaceae;g__norank;s__uncultured bacterium
OTU1596	0.00268927	1.119e-05	±	5.00325e-06	9.31448e-05	±	1.93192e-05	d__Bacteria;p__Bacteroidetes;c__Bacteroidia;o__Bacteroidales;f__Muribaculaceae;g__norank;s__uncultured bacterium
OTU2418	0.00268927	6.35e-06	±	2.59449e-06	3.342e-05	±	6.56592e-06	d__Bacteria;p__Bacteroidetes;c__Bacteroidia;o__Bacteroidales;f__Muribaculaceae;g__norank;s__uncultured bacterium
OTU1301	0.00296183	1.297e-05	±	6.61312e-06	0.000137924	±	4.34027e-05	d__Bacteria;p__Bacteroidetes;c__Bacteroidia;o__Bacteroidales;f__Muribaculaceae;g__norank;s__uncultured bacterium
OTU824	0.00296183	3.06731e-05	±	2.09352e-05	0.000218961	±	5.79853e-05	d__Bacteria;p__Bacteroidetes;c__Bacteroidia;o__Bacteroidales;f__Muribaculaceae;g__norank;s__uncultured bacterium
OTU1291	0.00311228	1.263e-05	±	8.42e-06	0.000105576	±	2.43979e-05	d__Bacteria;p__Bacteroidetes;c__Bacteroidia;o__Bacteroidales;f__Muribaculaceae;g__norank;s__uncultured bacterium
OTU300	0.00316746	3.00198e-05	±	1.34536e-05	0.000395512	±	0.000151235	d__Bacteria;p__Firmicutes;c__Clostridia;o__Clostridiales;f__Lachnospiraceae;g__Roseburia;s__uncultured bacterium
OTU1774	0.00316746	1.02e-05	±	3.67511e-06	7.27104e-05	±	1.71492e-05	d__Bacteria;p__Bacteroidetes;c__Bacteroidia;o__Bacteroidales;f__Muribaculaceae;g__norank;s__uncultured bacterium
OTU18	0.00316746	0.000176489	±	0.000125865	0.0165643	±	0.00712182	d__Bacteria;p__Firmicutes;c__Erysipelotrichia;o__Erysipelotrichales;f__Erysipelotrichaceae
OTU2132	0.00321347	3.04e-06	±	3.04e-06	3.928e-05	±	9.31875e-06	d__Bacteria;p__Bacteroidetes;c__Bacteroidia;o__Bacteroidales;f__Muribaculaceae;g__norank;s__uncultured bacterium
OTU3303	0.00321347	1.58e-06	±	1.58e-06	2.168e-05	±	3.80537e-06	d__Bacteria;p__Bacteroidetes;c__Bacteroidia;o__Bacteroidales;f__Muribaculaceae;g__norank;s__uncultured bacterium
OTU2388	0.00321347	3.04e-06	±	3.04e-06	3.79048e-05	±	1.02039e-05	d__Bacteria;p__Bacteroidetes;c__Bacteroidia;o__Bacteroidales;f__Muribaculaceae;g__norank;s__uncultured bacterium
OTU136	0.00330971	9.14365e-05	±	4.75909e-05	0.00112699	±	0.000335793	d__Bacteria;p__Firmicutes;c__Clostridia;o__Clostridiales;f__Lachnospiraceae;g__uncultured;s__uncultured bacterium
OTU1246	0.00330971	2.007e-05	±	8.17691e-06	0.00013252	±	4.37252e-05	d__Bacteria;p__Bacteroidetes;c__Bacteroidia;o__Bacteroidales;f__Muribaculaceae;g__norank;s__uncultured bacterium
OTU422	0.00330971	5.49065e-05	±	2.59974e-05	0.000446383	±	0.000103097	d__Bacteria;p__Firmicutes;c__Clostridia;o__Clostridiales;f__Lachnospiraceae;g__uncultured;s__uncultured bacterium
OTU1321	0.00330971	1.748e-05	±	5.75096e-06	0.000136896	±	4.74178e-05	d__Bacteria;p__Bacteroidetes;c__Bacteroidia;o__Bacteroidales;f__Muribaculaceae;g__norank;s__uncultured bacterium
OTU2224	0.00339192	8.62e-06	±	2.9136e-06	5.62078e-05	±	1.58587e-05	d__Bacteria;p__Bacteroidetes;c__Bacteroidia;o__Bacteroidales;f__Muribaculaceae;g__norank;s__uncultured bacterium
OTU447	0.00339706	4.003e-05	±	1.16882e-05	0.000352233	±	8.31129e-05	d__Bacteria;p__Firmicutes;c__Clostridia;o__Clostridiales;f__Lachnospiraceae;g__uncultured;s__uncultured bacterium
OTU994	0.00339706	1.292e-05	±	3.20367e-06	0.000120079	±	2.17257e-05	d__Bacteria;p__Bacteroidetes;c__Bacteroidia;o__Bacteroidales;f__Muribaculaceae;g__norank;s__uncultured bacterium
OTU1111	0.00339706	2.231e-05	±	6.88301e-06	0.00014765	±	4.06144e-05	d__Bacteria;p__Bacteroidetes;c__Bacteroidia;o__Bacteroidales;f__Muribaculaceae;g__norank;s__uncultured bacterium
OTU463	0.0034413	8.0425e-05	±	2.97964e-05	0.000388653	±	6.02628e-05	d__Bacteria;p__Bacteroidetes;c__Bacteroidia;o__Bacteroidales;f__Muribaculaceae;g__norank;s__uncultured bacterium
OTU403	0.0034413	7.66087e-05	±	3.18218e-05	0.000497261	±	0.000105865	d__Bacteria;p__Bacteroidetes;c__Bacteroidia;o__Bacteroidales;f__Muribaculaceae;g__norank;s__uncultured bacterium
OTU863	0.0034413	3.029e-05	±	9.24391e-06	0.000224732	±	9.27852e-05	d__Bacteria;p__Bacteroidetes;c__Bacteroidia;o__Bacteroidales;f__Bacteroidaceae;g__Bacteroides;s__uncultured bacterium
OTU355	0.00345613	0.000110892	±	3.18202e-05	0.00058567	±	9.85593e-05	d__Bacteria;p__Bacteroidetes;c__Bacteroidia;o__Bacteroidales;f__Muribaculaceae;g__norank;s__uncultured bacterium
OTU476	0.00345613	4.049e-05	±	9.67525e-06	0.000424317	±	0.0001108	d__Bacteria;p__Bacteroidetes;c__Bacteroidia;o__Bacteroidales;f__Muribaculaceae;g__norank;s__uncultured bacterium
OTU459	0.00345613	0.000124885	±	3.78391e-05	0.000490549	±	9.63697e-05	d__Bacteria;p__Bacteroidetes;c__Bacteroidia;o__Bacteroidales;f__Muribaculaceae;g__norank;s__uncultured bacterium
OTU6	0.00345613	0.00531207	±	0.00205169	0.0400854	±	0.00837636	d__Bacteria;p__Bacteroidetes;c__Bacteroidia;o__Bacteroidales;f__Muribaculaceae;g__norank;s__uncultured bacterium
OTU7	0.00345613	0.00517324	±	0.00197033	0.0357218	±	0.00742435	d__Bacteria;p__Bacteroidetes;c__Bacteroidia;o__Bacteroidales;f__Muribaculaceae;g__norank;s__uncultured bacterium
OTU2253	0.00346994	8.94e-06	±	5.97259e-06	6.41999e-05	±	1.13686e-05	d__Bacteria;p__Bacteroidetes;c__Bacteroidia;o__Bacteroidales;f__Muribaculaceae;g__norank;s__uncultured bacterium
OTU2806	0.00346994	4.75e-06	±	3.37597e-06	4.49014e-05	±	9.1634e-06	d__Bacteria;p__Bacteroidetes;c__Bacteroidia;o__Bacteroidales;f__Muribaculaceae;g__norank;s__uncultured bacterium
OTU2116	0.00357176	7.37e-06	±	4.38244e-06	6.12081e-05	±	1.16484e-05	d__Bacteria;p__Bacteroidetes;c__Bacteroidia;o__Bacteroidales;f__Muribaculaceae;g__norank;s__uncultured bacterium
OTU3220	0.00357176	5.14e-06	±	2.66913e-06	4.337e-05	±	9.61242e-06	d__Bacteria;p__Bacteroidetes;c__Bacteroidia;o__Bacteroidales;f__Muribaculaceae;g__norank;s__uncultured bacterium
OTU1699	0.00357176	8.9e-06	±	5.07145e-06	0.000108125	±	3.16183e-05	d__Bacteria;p__Bacteroidetes;c__Bacteroidia;o__Bacteroidales;f__Muribaculaceae;g__norank;s__uncultured bacterium
OTU1692	0.00357176	7e-06	±	3.73134e-06	9.96315e-05	±	3.80003e-05	d__Bacteria;p__Bacteroidetes;c__Bacteroidia;o__Bacteroidales;f__Muribaculaceae;g__norank;s__uncultured bacterium
OTU2774	0.0037518	2.11e-06	±	2.11e-06	4.72571e-05	±	1.50037e-05	d__Bacteria;p__Bacteroidetes;c__Bacteroidia;o__Bacteroidales;f__Muribaculaceae;g__norank;s__uncultured bacterium
OTU5490	0.0037518	1.44e-06	±	1.44e-06	2.57e-05	±	5.31775e-06	d__Bacteria;p__Firmicutes;c__Clostridia;o__Clostridiales;f__Lachnospiraceae;g__Lachnospiraceae NK4A136 group;s__uncultured bacterium
OTU8766	0.0037518	1.52e-06	±	1.52e-06	3.335e-05	±	9.73687e-06	d__Bacteria;p__Firmicutes;c__Clostridia;o__Clostridiales;f__Lachnospiraceae
OTU5359	0.0037518	1.52e-06	±	1.52e-06	3.73912e-05	±	1.16282e-05	d__Bacteria;p__Firmicutes;c__Clostridia;o__Clostridiales;f__Ruminococcaceae;g__Ruminococcaceae UCG-014;s__uncultured organism
OTU2998	0.0037518	1.44e-06	±	1.44e-06	4.10173e-05	±	1.48602e-05	d__Bacteria;p__Bacteroidetes;c__Bacteroidia;o__Bacteroidales;f__Muribaculaceae;g__norank;s__uncultured bacterium
OTU2735	0.0037518	1.52e-06	±	1.52e-06	6.09975e-05	±	2.17048e-05	d__Bacteria;p__Firmicutes;c__Clostridia;o__Clostridiales;f__Ruminococcaceae;g__Ruminococcaceae UCG-014;s__uncultured bacterium
OTU2099	0.00387913	1.132e-05	±	6.18528e-06	8.35311e-05	±	3.53623e-05	d__Bacteria;p__Bacteroidetes;c__Bacteroidia;o__Bacteroidales;f__Muribaculaceae;g__norank;s__uncultured bacterium
OTU1312	0.0041365	1.973e-05	±	9.40987e-06	0.000126691	±	3.96856e-05	d__Bacteria;p__Actinobacteria;c__Coriobacteriia;o__Coriobacteriales;f__Eggerthellaceae;g__Enterorhabdus;s__uncultured bacterium
OTU5007	0.00426274	1.73e-06	±	1.73e-06	2.206e-05	±	4.78338e-06	d__Bacteria;p__Firmicutes;c__Clostridia;o__Clostridiales;f__Lachnospiraceae;g__Lachnospiraceae NK4A136 group;s__uncultured bacterium
OTU468	0.00431412	6.26298e-05	±	2.52766e-05	0.000803683	±	0.000258144	d__Bacteria;p__Bacteroidetes;c__Bacteroidia;o__Bacteroidales;f__Muribaculaceae;g__norank;s__uncultured bacterium
OTU1041	0.00431412	2.133e-05	±	8.53465e-06	0.000169831	±	5.12618e-05	d__Bacteria;p__Bacteroidetes;c__Bacteroidia;o__Bacteroidales;f__Muribaculaceae;g__norank;s__uncultured bacterium
OTU910	0.00431412	2.394e-05	±	7.989e-06	0.000134909	±	3.94315e-05	d__Bacteria;p__Bacteroidetes;c__Bacteroidia;o__Bacteroidales;f__Muribaculaceae;g__norank;s__uncultured bacterium
OTU845	0.00442303	3.35342e-05	±	1.4642e-05	0.000185862	±	4.57719e-05	d__Bacteria;p__Firmicutes;c__Clostridia;o__Clostridiales;f__Lachnospiraceae;g__Lachnospiraceae NK4A136 group
OTU1220	0.00443022	1.302e-05	±	4.82921e-06	7.42661e-05	±	1.50649e-05	d__Bacteria;p__Firmicutes;c__Clostridia;o__Clostridiales;f__Lachnospiraceae;g__Lachnospiraceae NK4A136 group;s__uncultured bacterium
OTU628	0.00447815	9.38754e-05	±	2.91449e-05	0.000352821	±	4.26583e-05	d__Bacteria;p__Bacteroidetes;c__Bacteroidia;o__Bacteroidales;f__Muribaculaceae;g__norank;s__uncultured bacterium
OTU101	0.00447815	0.000384278	±	0.000349021	0.00409765	±	0.00174655	d__Bacteria;p__Firmicutes;c__Clostridia;o__Clostridiales;f__Lachnospiraceae;g__[Eubacterium] xylanophilum group;s__uncultured bacterium
OTU207	0.00449662	0.000393961	±	8.0166e-05	0.00111445	±	0.00015805	d__Bacteria;p__Firmicutes;c__Clostridia;o__Clostridiales;f__Ruminococcaceae;g__Ruminococcaceae UCG-014;s__uncultured bacterium
OTU503	0.00449662	8.80953e-05	±	2.70339e-05	0.000389938	±	6.8993e-05	d__Bacteria;p__Bacteroidetes;c__Bacteroidia;o__Bacteroidales;f__Muribaculaceae;g__norank;s__uncultured bacterium
OTU517	0.00449662	5.43482e-05	±	1.95104e-05	0.000291096	±	6.88236e-05	d__Bacteria;p__Firmicutes;c__Clostridia;o__Clostridiales;f__Lachnospiraceae;g__Roseburia;s__uncultured bacterium
OTU4839	0.00457146	3.55e-06	±	2.41878e-06	2.466e-05	±	4.25332e-06	d__Bacteria;p__Bacteroidetes;c__Bacteroidia;o__Bacteroidales;f__Muribaculaceae;g__norank;s__uncultured bacterium
OTU2195	0.00457146	5.7e-06	±	4.24549e-06	6.15866e-05	±	1.49037e-05	d__Bacteria;p__Bacteroidetes;c__Bacteroidia;o__Bacteroidales;f__Muribaculaceae;g__norank;s__uncultured bacterium
OTU920	0.00462549	1.197e-05	±	5.80906e-06	0.000199824	±	4.89856e-05	d__Bacteria;p__Bacteroidetes;c__Bacteroidia;o__Bacteroidales;f__Muribaculaceae;g__norank;s__uncultured bacterium
OTU2915	0.00462549	1.08e-05	±	6.63271e-06	6.11965e-05	±	1.6266e-05	d__Bacteria;p__Bacteroidetes;c__Bacteroidia;o__Bacteroidales;f__Muribaculaceae;g__norank;s__uncultured bacterium
OTU1556	0.00462549	1.087e-05	±	6.13254e-06	9.60187e-05	±	3.21582e-05	d__Bacteria;p__Firmicutes;c__Clostridia;o__Clostridiales;f__Lachnospiraceae;g__Lachnoclostridium;s__uncultured bacterium
OTU1857	0.00462549	7.48e-06	±	3.0894e-06	6.22048e-05	±	1.12604e-05	d__Bacteria;p__Firmicutes;c__Clostridia;o__Clostridiales;f__Lachnospiraceae;g__Roseburia;s__uncultured bacterium
OTU1824	0.00468415	5.42e-06	±	2.78962e-06	8.07203e-05	±	1.77236e-05	d__Bacteria;p__Bacteroidetes;c__Bacteroidia;o__Bacteroidales;f__Muribaculaceae;g__norank;s__uncultured bacterium
OTU2680	0.00468415	5.27e-06	±	2.72185e-06	6.07266e-05	±	1.20904e-05	d__Bacteria;p__Bacteroidetes;c__Bacteroidia;o__Bacteroidales;f__Muribaculaceae;g__norank;s__uncultured bacterium
OTU2419	0.00468415	5.27e-06	±	2.72185e-06	4.431e-05	±	8.79595e-06	d__Bacteria;p__Bacteroidetes;c__Bacteroidia;o__Bacteroidales;f__Muribaculaceae;g__norank;s__uncultured bacterium
OTU1562	0.00468415	9.2e-06	±	6.17328e-06	8.16381e-05	±	1.94485e-05	d__Bacteria;p__Firmicutes;c__Clostridia;o__Clostridiales;f__Lachnospiraceae;g__uncultured;s__uncultured bacterium
OTU2062	0.00468415	5.16e-06	±	2.66413e-06	6.568e-05	±	2.06541e-05	d__Bacteria;p__Bacteroidetes;c__Bacteroidia;o__Bacteroidales;f__Muribaculaceae;g__norank;s__uncultured bacterium
OTU187	0.00468415	9.09e-06	±	5.11243e-06	0.00242684	±	0.00176538	d__Bacteria;p__Firmicutes;c__Clostridia;o__Clostridiales;f__Lachnospiraceae;g__Lachnospiraceae NK4A136 group;s__uncultured bacterium
OTU3081	0.00499393	1.52e-06	±	1.52e-06	5.6204e-05	±	1.6128e-05	d__Bacteria;p__Firmicutes;c__Clostridia;o__Clostridiales;f__Lachnospiraceae
OTU2973	0.00499393	1.66e-06	±	1.66e-06	0.000102168	±	5.06022e-05	d__Bacteria;p__Firmicutes;c__Clostridia;o__Clostridiales;f__Lachnospiraceae;g__Lachnospiraceae NK4A136 group;s__uncultured bacterium
OTU2594	0.00499393	2.06e-06	±	2.06e-06	5.34192e-05	±	1.48856e-05	d__Bacteria;p__Bacteroidetes;c__Bacteroidia;o__Bacteroidales;f__Muribaculaceae;g__norank;s__uncultured bacterium
OTU2817	0.00499393	1.58e-06	±	1.58e-06	6.79264e-05	±	2.36889e-05	d__Bacteria;p__Bacteroidetes;c__Bacteroidia;o__Bacteroidales;f__Muribaculaceae;g__norank;s__uncultured bacterium
OTU6435	0.00499393	1.52e-06	±	1.52e-06	1.688e-05	±	3.69082e-06	d__Bacteria;p__Bacteroidetes;c__Bacteroidia;o__Bacteroidales;f__Muribaculaceae;g__norank;s__uncultured bacterium
OTU4114	0.00499393	1.59e-06	±	1.59e-06	3.138e-05	±	9.11126e-06	d__Bacteria;p__Bacteroidetes;c__Bacteroidia;o__Bacteroidales;f__Muribaculaceae;g__norank;s__uncultured bacterium
OTU4040	0.00499393	1.58e-06	±	1.58e-06	3.16e-05	±	7.80881e-06	d__Bacteria;p__Bacteroidetes;c__Bacteroidia;o__Bacteroidales;f__Muribaculaceae;g__norank;s__uncultured bacterium
OTU2701	0.00499393	1.58e-06	±	1.58e-06	4.90785e-05	±	1.43386e-05	d__Bacteria;p__Bacteroidetes;c__Bacteroidia;o__Bacteroidales;f__Muribaculaceae;g__norank;s__uncultured bacterium
OTU2826	0.00499393	1.76e-06	±	1.76e-06	4.15731e-05	±	1.33809e-05	d__Bacteria;p__Firmicutes;c__Clostridia;o__Clostridiales;f__Lachnospiraceae;g__Lachnospiraceae NK4A136 group;s__uncultured bacterium
OTU2660	0.00499393	1.59e-06	±	1.59e-06	2.703e-05	±	8.07502e-06	d__Bacteria;p__Firmicutes;c__Clostridia;o__Clostridiales;f__Lachnospiraceae;g__Lachnospiraceae NK4A136 group;s__uncultured bacterium
OTU2191	0.00499393	1.52e-06	±	1.52e-06	5.30671e-05	±	1.62897e-05	d__Bacteria;p__Firmicutes;c__Clostridia;o__Clostridiales;f__Lachnospiraceae;g__Lachnospiraceae NK4A136 group;s__uncultured bacterium
OTU3508	0.00499393	1.59e-06	±	1.59e-06	2.478e-05	±	6.51137e-06	d__Bacteria;p__Firmicutes;c__Clostridia;o__Clostridiales;f__Lachnospiraceae;g__Lachnospiraceae NK4A136 group;s__uncultured bacterium
OTU1905	0.00505268	1.042e-05	±	4.84568e-06	5.98886e-05	±	1.55233e-05	d__Bacteria;p__Bacteroidetes;c__Bacteroidia;o__Bacteroidales;f__Muribaculaceae;g__norank;s__uncultured bacterium
OTU1560	0.00537276	1.479e-05	±	8.11156e-06	0.000104787	±	1.94936e-05	d__Bacteria;p__Bacteroidetes;c__Bacteroidia;o__Bacteroidales;f__Muribaculaceae;g__norank;s__uncultured bacterium
OTU1212	0.00559315	1.685e-05	±	6.56765e-06	0.000203341	±	9.04237e-05	d__Bacteria;p__Bacteroidetes;c__Bacteroidia;o__Bacteroidales;f__Muribaculaceae;g__norank;s__uncultured bacterium
OTU1533	0.00559315	2.083e-05	±	7.41684e-06	9.11994e-05	±	1.86972e-05	d__Bacteria;p__Bacteroidetes;c__Bacteroidia;o__Bacteroidales;f__Muribaculaceae;g__norank;s__uncultured bacterium
OTU745	0.00559315	3.09061e-05	±	1.28248e-05	0.000282335	±	8.19293e-05	d__Bacteria;p__Bacteroidetes;c__Bacteroidia;o__Bacteroidales;f__Muribaculaceae;g__norank;s__uncultured bacterium
OTU3347	0.00562022	3.16e-06	±	3.16e-06	3.74371e-05	±	1.57802e-05	d__Bacteria;p__Bacteroidetes;c__Bacteroidia;o__Bacteroidales;f__Muribaculaceae;g__norank;s__uncultured bacterium
OTU7653	0.00571877	0	±	0	2.208e-05	±	6.00721e-06	d__Bacteria;p__Bacteroidetes;c__Bacteroidia;o__Bacteroidales;f__Muribaculaceae;g__norank;s__uncultured bacterium
OTU5265	0.00571877	0	±	0	2.76885e-05	±	1.39216e-05	d__Bacteria;p__Bacteroidetes;c__Bacteroidia;o__Bacteroidales;f__Muribaculaceae;g__norank;s__uncultured bacterium
OTU8290	0.00571877	0	±	0	1.526e-05	±	5.11999e-06	d__Bacteria;p__Bacteroidetes;c__Bacteroidia;o__Bacteroidales;f__Muribaculaceae;g__norank;s__uncultured bacterium
OTU2603	0.00571877	0	±	0	3.178e-05	±	9.87226e-06	d__Bacteria;p__Bacteroidetes;c__Bacteroidia;o__Bacteroidales;f__Muribaculaceae;g__Muribaculum;s__uncultured bacterium
OTU5601	0.00571877	0	±	0	2.714e-05	±	8.26122e-06	d__Bacteria;p__Bacteroidetes;c__Bacteroidia;o__Bacteroidales;f__Muribaculaceae;g__norank;s__uncultured bacterium
OTU3574	0.00571877	0	±	0	4.40616e-05	±	1.79277e-05	d__Bacteria;p__Firmicutes;c__Clostridia;o__Clostridiales;f__Lachnospiraceae;g__[Eubacterium] xylanophilum group;s__uncultured bacterium
OTU5484	0.00571877	0	±	0	1.932e-05	±	4.97926e-06	d__Bacteria;p__Bacteroidetes;c__Bacteroidia;o__Bacteroidales;f__Muribaculaceae;g__norank;s__uncultured bacterium
OTU4368	0.00571877	0	±	0	3.644e-05	±	9.47523e-06	d__Bacteria;p__Firmicutes;c__Clostridia;o__Clostridiales;f__Lachnospiraceae;g__Lachnospiraceae NK4A136 group;s__uncultured bacterium
OTU3976	0.00571877	0	±	0	4.44993e-05	±	1.55989e-05	d__Bacteria;p__Firmicutes;c__Clostridia;o__Clostridiales;f__Lachnospiraceae;g__Lachnospiraceae NK4A136 group;s__uncultured bacterium
OTU7918	0.00571877	0	±	0	1.145e-05	±	2.5333e-06	d__Bacteria;p__Firmicutes;c__Clostridia;o__Clostridiales;f__Lachnospiraceae;g__Lachnospiraceae NK4A136 group;s__uncultured bacterium
OTU4593	0.00571877	0	±	0	4.17121e-05	±	2.56317e-05	d__Bacteria;p__Bacteroidetes;c__Bacteroidia;o__Bacteroidales;f__Muribaculaceae;g__norank;s__uncultured bacterium
OTU5038	0.00571877	0	±	0	2.62085e-05	±	1.156e-05	d__Bacteria;p__Bacteroidetes;c__Bacteroidia;o__Bacteroidales;f__Muribaculaceae;g__norank;s__uncultured bacterium
OTU5064	0.00571877	0	±	0	2.204e-05	±	8.1451e-06	d__Bacteria;p__Firmicutes;c__Clostridia;o__Clostridiales;f__Ruminococcaceae;g__Ruminiclostridium 9;s__uncultured bacterium
OTU5128	0.00571877	0	±	0	2.713e-05	±	8.22646e-06	d__Bacteria;p__Bacteroidetes;c__Bacteroidia;o__Bacteroidales;f__Muribaculaceae;g__norank;s__uncultured bacterium
OTU5190	0.00571877	0	±	0	3.34231e-05	±	1.38816e-05	d__Bacteria;p__Firmicutes;c__Clostridia;o__Clostridiales;f__Lachnospiraceae;g__Lachnospiraceae NK4A136 group;s__uncultured bacterium
OTU5274	0.00571877	0	±	0	2.9579e-05	±	1.22221e-05	d__Bacteria;p__Bacteroidetes;c__Bacteroidia;o__Bacteroidales;f__Muribaculaceae;g__norank;s__uncultured bacterium
OTU5286	0.00571877	0	±	0	1.595e-05	±	5.70651e-06	d__Bacteria;p__Bacteroidetes;c__Bacteroidia;o__Bacteroidales;f__Muribaculaceae;g__norank;s__uncultured bacterium
OTU6105	0.00571877	0	±	0	2.083e-05	±	6.72861e-06	d__Bacteria;p__Bacteroidetes;c__Bacteroidia;o__Bacteroidales;f__Muribaculaceae;g__norank;s__uncultured bacterium
OTU7008	0.00571877	0	±	0	1.471e-05	±	3.63466e-06	d__Bacteria;p__Bacteroidetes;c__Bacteroidia;o__Bacteroidales;f__Muribaculaceae;g__norank;s__uncultured bacterium
OTU7202	0.00571877	0	±	0	1.528e-05	±	4.0258e-06	d__Bacteria;p__Bacteroidetes;c__Bacteroidia;o__Bacteroidales;f__Muribaculaceae;g__norank;s__uncultured bacterium
OTU7777	0.00571877	0	±	0	1.471e-05	±	3.62916e-06	d__Bacteria;p__Bacteroidetes;c__Bacteroidia;o__Bacteroidales;f__Muribaculaceae;g__norank;s__uncultured bacterium
OTU8661	0.00571877	0	±	0	3.10093e-05	±	1.53681e-05	d__Bacteria;p__Firmicutes;c__Clostridia;o__Clostridiales;f__Lachnospiraceae;g__[Eubacterium] xylanophilum group;s__uncultured bacterium
OTU9452	0.00571877	0	±	0	1.678e-05	±	5.18232e-06	d__Bacteria;p__Firmicutes;c__Clostridia;o__Clostridiales;f__Lachnospiraceae;g__uncultured;s__uncultured bacterium
OTU4209	0.00571877	0	±	0	1.83e-05	±	5.39448e-06	d__Bacteria;p__Bacteroidetes;c__Bacteroidia;o__Bacteroidales;f__Muribaculaceae;g__norank;s__uncultured bacterium
OTU7317	0.00571877	0	±	0	3.63724e-05	±	1.45369e-05	d__Bacteria;p__Firmicutes;c__Clostridia;o__Clostridiales;f__Lachnospiraceae;g__[Eubacterium] xylanophilum group;s__uncultured bacterium
OTU5028	0.00571877	0	±	0	4.4898e-05	±	2.37734e-05	d__Bacteria;p__Firmicutes;c__Clostridia;o__Clostridiales;f__Lachnospiraceae;g__Lachnospiraceae NK4A136 group;s__uncultured bacterium
OTU7113	0.00571877	0	±	0	1.139e-05	±	2.51354e-06	d__Bacteria;p__Bacteroidetes;c__Bacteroidia;o__Bacteroidales;f__Muribaculaceae;g__norank;s__uncultured bacterium
OTU2577	0.00571877	0	±	0	3.0265e-05	±	1.52474e-05	d__Bacteria;p__Bacteroidetes;c__Bacteroidia;o__Bacteroidales;f__Muribaculaceae;g__norank;s__uncultured bacterium
OTU5127	0.00571877	0	±	0	4.9517e-05	±	2.19695e-05	d__Bacteria;p__Bacteroidetes;c__Bacteroidia;o__Bacteroidales;f__Muribaculaceae;g__norank;s__uncultured bacterium
OTU5475	0.00571877	0	±	0	1.667e-05	±	4.3866e-06	d__Bacteria;p__Bacteroidetes;c__Bacteroidia;o__Bacteroidales;f__Muribaculaceae;g__norank;s__uncultured bacterium
OTU4573	0.00571877	0	±	0	3.40948e-05	±	1.04454e-05	d__Bacteria;p__Firmicutes;c__Clostridia;o__Clostridiales;f__Lachnospiraceae;g__Lachnospiraceae NK4A136 group;s__uncultured bacterium
OTU3952	0.00571877	0	±	0	1.463e-05	±	3.75088e-06	d__Bacteria;p__Bacteroidetes;c__Bacteroidia;o__Bacteroidales;f__Muribaculaceae;g__norank;s__uncultured bacterium
OTU4780	0.00571877	0	±	0	1.311e-05	±	3.20255e-06	d__Bacteria;p__Bacteroidetes;c__Bacteroidia;o__Bacteroidales;f__Muribaculaceae;g__norank;s__uncultured bacterium
OTU6471	0.00571877	0	±	0	1.768e-05	±	4.47754e-06	d__Bacteria;p__Bacteroidetes;c__Bacteroidia;o__Bacteroidales;f__Muribaculaceae;g__norank;s__uncultured bacterium
OTU4241	0.00571877	0	±	0	5.89252e-05	±	3.97174e-05	d__Bacteria;p__Firmicutes;c__Clostridia;o__Clostridiales;f__Lachnospiraceae;g__Lachnospiraceae NK4A136 group;s__uncultured bacterium
OTU5540	0.00571877	0	±	0	3.18931e-05	±	1.0792e-05	d__Bacteria;p__Bacteroidetes;c__Bacteroidia;o__Bacteroidales;f__Muribaculaceae;g__norank;s__uncultured bacterium
OTU1269	0.00571877	0	±	0	5.02732e-05	±	1.80587e-05	d__Bacteria;p__Firmicutes;c__Bacilli;o__Bacillales;f__Staphylococcaceae;g__Staphylococcus;s__Staphylococcus equorum
OTU3438	0.00571877	0	±	0	2.474e-05	±	7.67109e-06	d__Bacteria;p__Firmicutes;c__Clostridia;o__Clostridiales;f__Lachnospiraceae;g__Lachnospiraceae NK4A136 group;s__uncultured bacterium
OTU4300	0.00571877	0	±	0	2.227e-05	±	6.38446e-06	d__Bacteria;p__Bacteroidetes;c__Bacteroidia;o__Bacteroidales;f__Muribaculaceae;g__norank;s__uncultured bacterium
OTU4306	0.00571877	0	±	0	2.88731e-05	±	1.35318e-05	d__Bacteria;p__Firmicutes;c__Clostridia;o__Clostridiales;f__Lachnospiraceae;g__Lachnospiraceae NK4A136 group;s__uncultured bacterium
OTU2192	0.00571877	0	±	0	6.02468e-05	±	2.24666e-05	d__Bacteria;p__Bacteroidetes;c__Bacteroidia;o__Bacteroidales;f__Muribaculaceae;g__norank;s__uncultured bacterium
OTU2675	0.00571877	0	±	0	0.00011928	±	4.54165e-05	d__Bacteria;p__Firmicutes;c__Erysipelotrichia;o__Erysipelotrichales;f__Erysipelotrichaceae;g__Catenibacterium;s__uncultured bacterium
OTU5410	0.00571877	0	±	0	1.498e-05	±	4.38221e-06	d__Bacteria;p__Bacteroidetes;c__Bacteroidia;o__Bacteroidales;f__Muribaculaceae;g__norank;s__uncultured bacterium
OTU4856	0.00571877	0	±	0	2.084e-05	±	6.48427e-06	d__Bacteria;p__Firmicutes;c__Clostridia;o__Clostridiales;f__Lachnospiraceae;g__Lachnospiraceae NK4A136 group;s__uncultured bacterium
OTU2572	0.00571877	0	±	0	2.895e-05	±	9.10205e-06	d__Bacteria;p__Bacteroidetes;c__Bacteroidia;o__Bacteroidales;f__Muribaculaceae;g__norank;s__uncultured bacterium
OTU3636	0.00571877	0	±	0	3.059e-05	±	9.4917e-06	d__Bacteria;p__Firmicutes;c__Clostridia;o__Clostridiales;f__Lachnospiraceae;g__Lachnospiraceae NK4A136 group;s__uncultured bacterium
OTU2884	0.00571877	0	±	0	3.44648e-05	±	1.11063e-05	d__Bacteria;p__Firmicutes;c__Clostridia;o__Clostridiales;f__Lachnospiraceae;g__Lachnospiraceae NK4A136 group;s__uncultured bacterium
OTU6030	0.00571877	0	±	0	2.652e-05	±	1.01264e-05	d__Bacteria;p__Bacteroidetes;c__Bacteroidia;o__Bacteroidales;f__Muribaculaceae;g__norank;s__uncultured bacterium
OTU3848	0.00571877	0	±	0	2.6769e-05	±	1.16815e-05	d__Bacteria;p__Firmicutes;c__Clostridia;o__Clostridiales;f__Lachnospiraceae;g__Lachnospiraceae NK4A136 group;s__uncultured bacterium
OTU3917	0.00571877	0	±	0	3.57385e-05	±	1.52192e-05	d__Bacteria;p__Bacteroidetes;c__Bacteroidia;o__Bacteroidales;f__Muribaculaceae;g__norank;s__uncultured bacterium
OTU3749	0.00571877	0	±	0	1.72e-05	±	4.64028e-06	d__Bacteria;p__Bacteroidetes;c__Bacteroidia;o__Bacteroidales;f__Muribaculaceae;g__norank;s__uncultured bacterium
OTU5169	0.00571877	0	±	0	1.297e-05	±	3.19708e-06	d__Bacteria;p__Bacteroidetes;c__Bacteroidia;o__Bacteroidales;f__Muribaculaceae;g__norank;s__uncultured bacterium
OTU874	0.00572809	3.09118e-05	±	1.30422e-05	0.000268889	±	8.21934e-05	d__Bacteria;p__Bacteroidetes;c__Bacteroidia;o__Bacteroidales;f__Muribaculaceae;g__norank;s__uncultured bacterium
OTU832	0.00572809	4.68537e-05	±	1.6519e-05	0.00015267	±	2.47972e-05	d__Bacteria;p__Bacteroidetes;c__Bacteroidia;o__Bacteroidales;f__Muribaculaceae;g__norank;s__uncultured bacterium
OTU474	0.00572809	5.08227e-05	±	2.21762e-05	0.000635189	±	0.000209258	d__Bacteria;p__Bacteroidetes;c__Bacteroidia;o__Bacteroidales;f__Muribaculaceae;g__norank;s__uncultured bacterium
OTU820	0.00572809	2.898e-05	±	1.04027e-05	0.00018854	±	5.75944e-05	d__Bacteria;p__Bacteroidetes;c__Bacteroidia;o__Bacteroidales;f__Muribaculaceae;g__norank;s__uncultured bacterium
OTU1253	0.0057547	1.391e-05	±	5.67579e-06	0.00012952	±	3.20414e-05	d__Bacteria;p__Bacteroidetes;c__Bacteroidia;o__Bacteroidales;f__Muribaculaceae;g__norank;s__uncultured bacterium
OTU653	0.0057547	1.722e-05	±	8.15378e-06	0.000181691	±	4.83119e-05	d__Bacteria;p__Firmicutes;c__Clostridia;o__Clostridiales;f__Lachnospiraceae;g__Lachnospiraceae NK4A136 group;s__uncultured bacterium
OTU1344	0.00579633	3.18772e-05	±	1.39679e-05	0.000197993	±	7.83679e-05	d__Bacteria;p__Bacteroidetes;c__Bacteroidia;o__Bacteroidales;f__Muribaculaceae;g__norank;s__uncultured bacterium
OTU154	0.00581918	0.000358096	±	0.00010079	0.00167294	±	0.000255807	d__Bacteria;p__Bacteroidetes;c__Bacteroidia;o__Bacteroidales;f__Muribaculaceae;g__norank;s__uncultured bacterium
OTU111	0.00581918	0.000370299	±	0.00012112	0.0023629	±	0.000521388	d__Bacteria;p__Bacteroidetes;c__Bacteroidia;o__Bacteroidales;f__Muribaculaceae;g__norank;s__uncultured bacterium
OTU326	0.00581918	8.0013e-05	±	2.5919e-05	0.000438576	±	0.000131518	d__Bacteria;p__Firmicutes;c__Clostridia;o__Clostridiales;f__Ruminococcaceae;g__Ruminiclostridium 9;s__uncultured bacterium
OTU1812	0.00598742	1.12e-05	±	9.43574e-06	9.9353e-05	±	2.40504e-05	d__Bacteria;p__Bacteroidetes;c__Bacteroidia;o__Bacteroidales;f__Muribaculaceae;g__norank;s__uncultured bacterium
OTU3052	0.00598742	4.68e-06	±	3.35091e-06	4.5005e-05	±	1.52566e-05	d__Bacteria;p__Firmicutes;c__Clostridia;o__Clostridiales;f__Lachnospiraceae;g__Lachnospiraceae NK4A136 group;s__uncultured bacterium
OTU2705	0.00598742	4.98e-06	±	3.62123e-06	3.944e-05	±	8.53112e-06	d__Bacteria;p__Bacteroidetes;c__Bacteroidia;o__Bacteroidales;f__Muribaculaceae;g__norank;s__uncultured bacterium
OTU150	0.00598742	2.06036e-05	±	1.89133e-05	0.00127835	±	0.000551031	d__Bacteria;p__Firmicutes;c__Erysipelotrichia;o__Erysipelotrichales;f__Erysipelotrichaceae;g__Dubosiella;s__uncultured bacterium
OTU1683	0.00601569	1.202e-05	±	7.06833e-06	7.59611e-05	±	1.8463e-05	d__Bacteria;p__Bacteroidetes;c__Bacteroidia;o__Bacteroidales;f__Muribaculaceae;g__norank;s__uncultured bacterium
OTU90	0.00601569	0.000266975	±	0.000257394	0.00161267	±	0.000804161	d__Bacteria;p__Firmicutes;c__Clostridia;o__Clostridiales;f__Lachnospiraceae;g__Lachnospiraceae NK4A136 group;s__uncultured bacterium
OTU1755	0.00601569	8.17e-06	±	3.58838e-06	5.381e-05	±	9.63873e-06	d__Bacteria;p__Bacteroidetes;c__Bacteroidia;o__Bacteroidales;f__Muribaculaceae;g__norank;s__uncultured bacterium
OTU1633	0.00601569	1.011e-05	±	4.4709e-06	0.000106274	±	3.98999e-05	d__Bacteria;p__Bacteroidetes;c__Bacteroidia;o__Bacteroidales;f__Muribaculaceae;g__norank;s__uncultured bacterium
OTU617	0.0063557	3.18572e-05	±	1.4198e-05	0.000295338	±	6.9957e-05	d__Bacteria;p__Bacteroidetes;c__Bacteroidia;o__Bacteroidales;f__Muribaculaceae;g__norank;s__uncultured bacterium
OTU1765	0.00643864	3.69e-06	±	2.49152e-06	9.52758e-05	±	3.17468e-05	d__Bacteria;p__Bacteroidetes;c__Bacteroidia;o__Bacteroidales;f__Muribaculaceae;g__norank;s__uncultured bacterium
OTU2473	0.00643864	3.69e-06	±	2.49152e-06	6.46673e-05	±	1.86919e-05	d__Bacteria;p__Bacteroidetes;c__Bacteroidia;o__Bacteroidales;f__Muribaculaceae;g__norank;s__uncultured bacterium
OTU2006	0.00643864	3.72e-06	±	2.49786e-06	8.35024e-05	±	1.85851e-05	d__Bacteria;p__Bacteroidetes;c__Bacteroidia;o__Bacteroidales;f__Muribaculaceae;g__norank;s__uncultured bacterium
OTU1548	0.00643864	3.64e-06	±	2.4529e-06	6.61427e-05	±	2.37373e-05	d__Bacteria;p__Firmicutes;c__Clostridia;o__Clostridiales;f__Lachnospiraceae;g__Tyzzerella 3;s__uncultured bacterium
OTU3139	0.00643864	3.34e-06	±	2.2307e-06	4.97937e-05	±	1.08926e-05	d__Bacteria;p__Bacteroidetes;c__Bacteroidia;o__Bacteroidales;f__Muribaculaceae;g__norank;s__uncultured bacterium
OTU1100	0.0065453	2.625e-05	±	1.22748e-05	0.000127863	±	1.86948e-05	d__Bacteria;p__Bacteroidetes;c__Bacteroidia;o__Bacteroidales;f__Prevotellaceae;g__Prevotellaceae UCG-001;s__uncultured bacterium
OTU962	0.0065453	4.70534e-05	±	3.25726e-05	0.000134159	±	1.72314e-05	d__Bacteria;p__Firmicutes;c__Clostridia;o__Clostridiales;f__Family XIII;g__Family XIII AD3011 group;s__uncultured bacterium
OTU2518	0.00660494	1.58e-06	±	1.58e-06	6.20171e-05	±	2.35868e-05	d__Bacteria;p__Bacteroidetes;c__Bacteroidia;o__Bacteroidales;f__Muribaculaceae;g__norank;s__uncultured bacterium
OTU2525	0.00660494	2.11e-06	±	2.11e-06	5.09123e-05	±	1.79931e-05	d__Bacteria;p__Bacteroidetes;c__Bacteroidia;o__Bacteroidales;f__Muribaculaceae;g__norank;s__uncultured bacterium
OTU2401	0.00660494	1.58e-06	±	1.58e-06	5.64248e-05	±	1.98272e-05	d__Bacteria;p__Bacteroidetes;c__Bacteroidia;o__Bacteroidales;f__Muribaculaceae;g__norank;s__uncultured bacterium
OTU3895	0.00660494	1.58e-06	±	1.58e-06	2.97e-05	±	8.83467e-06	d__Bacteria;p__Bacteroidetes;c__Bacteroidia;o__Bacteroidales;f__Muribaculaceae;g__norank;s__uncultured bacterium
OTU126	0.00660494	1.14994e-05	±	1.14994e-05	0.00229467	±	0.00149571	d__Bacteria;p__Firmicutes;c__Clostridia;o__Clostridiales;f__Lachnospiraceae;g__uncultured;s__uncultured bacterium
OTU4434	0.00660494	1.58e-06	±	1.58e-06	2.026e-05	±	4.27349e-06	d__Bacteria;p__Firmicutes;c__Clostridia;o__Clostridiales;f__Lachnospiraceae;g__Lachnospiraceae NK4A136 group;s__uncultured bacterium
OTU772	0.00660494	7.59e-06	±	7.59e-06	0.000220467	±	8.0918e-05	d__Bacteria;p__Firmicutes;c__Clostridia;o__Clostridiales;f__Lachnospiraceae;g__uncultured;s__uncultured bacterium
OTU3650	0.00660494	1.76e-06	±	1.76e-06	2.423e-05	±	5.36234e-06	d__Bacteria;p__Bacteroidetes;c__Bacteroidia;o__Bacteroidales;f__Muribaculaceae;g__norank;s__uncultured bacterium
OTU2600	0.00660494	1.58e-06	±	1.58e-06	4.41297e-05	±	1.99313e-05	d__Bacteria;p__Bacteroidetes;c__Bacteroidia;o__Bacteroidales;f__Prevotellaceae;g__Prevotellaceae UCG-001
OTU1271	0.00660494	1.73e-06	±	1.73e-06	0.000103095	±	5.3697e-05	d__Bacteria;p__Bacteroidetes;c__Bacteroidia;o__Bacteroidales;f__Muribaculaceae;g__norank;s__uncultured bacterium
OTU4929	0.00660494	1.52e-06	±	1.52e-06	2.161e-05	±	6.00834e-06	d__Bacteria;p__Bacteroidetes;c__Bacteroidia;o__Bacteroidales;f__Muribaculaceae;g__norank;s__uncultured bacterium
OTU3383	0.00660494	1.58e-06	±	1.58e-06	3.258e-05	±	1.02003e-05	d__Bacteria;p__Bacteroidetes;c__Bacteroidia;o__Bacteroidales;f__Muribaculaceae;g__norank;s__uncultured bacterium
OTU3400	0.00660494	2.11e-06	±	2.11e-06	3.96014e-05	±	1.31401e-05	d__Bacteria;p__Bacteroidetes;c__Bacteroidia;o__Bacteroidales;f__Muribaculaceae;g__norank
OTU1903	0.00660494	1.66e-06	±	1.66e-06	5.27362e-05	±	1.99902e-05	d__Bacteria;p__Firmicutes;c__Clostridia;o__Clostridiales;f__Lachnospiraceae;g__Lachnospiraceae NK4A136 group;s__uncultured bacterium
OTU317	0.00694082	5.16431e-05	±	2.56432e-05	0.000916583	±	0.000332001	d__Bacteria;p__Firmicutes;c__Clostridia;o__Clostridiales;f__Ruminococcaceae;g__Ruminiclostridium;s__uncultured bacterium
OTU781	0.00694082	1.172e-05	±	4.24195e-06	0.000165894	±	6.59715e-05	d__Bacteria;p__Bacteroidetes;c__Bacteroidia;o__Bacteroidales;f__Muribaculaceae;g__norank;s__uncultured bacterium
OTU1481	0.00694082	1.471e-05	±	6.46355e-06	8.38538e-05	±	2.04573e-05	d__Bacteria;p__Bacteroidetes;c__Bacteroidia;o__Bacteroidales;f__Muribaculaceae;g__norank;s__uncultured bacterium
OTU2359	0.00694082	1.008e-05	±	3.59029e-06	7.07138e-05	±	2.0017e-05	d__Bacteria;p__Bacteroidetes;c__Bacteroidia;o__Bacteroidales;f__Muribaculaceae;g__norank;s__uncultured bacterium
OTU443	0.00737867	4.26272e-05	±	1.6287e-05	0.000446837	±	0.000153895	d__Bacteria;p__Firmicutes;c__Clostridia;o__Clostridiales;f__Lachnospiraceae;g__GCA-900066575;s__uncultured bacterium
OTU1248	0.00743436	2.304e-05	±	8.73766e-06	0.000112434	±	2.04961e-05	d__Bacteria;p__Bacteroidetes;c__Bacteroidia;o__Bacteroidales;f__Muribaculaceae;g__norank;s__uncultured bacterium
OTU2047	0.00743436	1.747e-05	±	8.1096e-06	7.80997e-05	±	1.2255e-05	d__Bacteria;p__Bacteroidetes;c__Bacteroidia;o__Bacteroidales;f__Muribaculaceae;g__norank;s__uncultured bacterium
OTU1947	0.00743436	1.28e-05	±	4.8095e-06	6.41767e-05	±	1.31229e-05	d__Bacteria;p__Bacteroidetes;c__Bacteroidia;o__Bacteroidales;f__Muribaculaceae;g__norank;s__uncultured bacterium
OTU680	0.00746262	3.986e-05	±	8.22783e-06	0.000209294	±	4.81133e-05	d__Bacteria;p__Bacteroidetes;c__Bacteroidia;o__Bacteroidales;f__Muribaculaceae;g__norank;s__uncultured bacterium
OTU236	0.00746262	8.39046e-05	±	5.07797e-05	0.000855495	±	0.000317228	d__Bacteria;p__Firmicutes;c__Clostridia;o__Clostridiales;f__Ruminococcaceae;g__uncultured;s__uncultured bacterium
OTU89	0.00749073	0.000764445	±	0.000265126	0.00309872	±	0.000750635	d__Bacteria;p__Firmicutes;c__Clostridia;o__Clostridiales;f__Lachnospiraceae;g__uncultured;s__uncultured bacterium
OTU727	0.00749073	4.22808e-05	±	9.75463e-06	0.000141975	±	2.53615e-05	d__Bacteria;p__Bacteroidetes;c__Bacteroidia;o__Bacteroidales;f__Muribaculaceae;g__norank;s__uncultured bacterium
OTU332	0.00749073	0.000123393	±	3.34862e-05	0.000612485	±	0.000150636	d__Bacteria;p__Bacteroidetes;c__Bacteroidia;o__Bacteroidales;f__Muribaculaceae;g__norank;s__uncultured bacterium
OTU196	0.00749073	0.000125077	±	4.55704e-05	0.000714373	±	0.000273601	d__Bacteria;p__Firmicutes;c__Clostridia;o__Clostridiales;f__Lachnospiraceae;g__Lachnospiraceae NK4A136 group;s__uncultured bacterium
OTU2491	0.00778034	8.14e-06	±	3.50489e-06	4.75114e-05	±	1.04091e-05	d__Bacteria;p__Bacteroidetes;c__Bacteroidia;o__Bacteroidales;f__Muribaculaceae;g__norank;s__uncultured bacterium
OTU1215	0.00778034	1.74e-05	±	9.66829e-06	0.000135412	±	3.90405e-05	d__Bacteria;p__Bacteroidetes;c__Bacteroidia;o__Bacteroidales;f__Muribaculaceae;g__norank;s__uncultured bacterium
OTU1065	0.00778034	1.168e-05	±	6.31636e-06	0.000144898	±	4.14831e-05	d__Bacteria;p__Bacteroidetes;c__Bacteroidia;o__Bacteroidales;f__Muribaculaceae;g__norank;s__uncultured bacterium
OTU1133	0.00778034	7.32e-06	±	4.37218e-06	5.69869e-05	±	1.81234e-05	d__Bacteria;p__Bacteroidetes;c__Bacteroidia;o__Bacteroidales;f__Tannerellaceae;g__Parabacteroides;s__uncultured organism
OTU3213	0.00779617	6.85e-06	±	5.2704e-06	4.784e-05	±	1.00613e-05	d__Bacteria;p__Bacteroidetes;c__Bacteroidia;o__Bacteroidales;f__Muribaculaceae;g__norank;s__uncultured bacterium
OTU2552	0.00779617	5.1e-06	±	3.47758e-06	5.78478e-05	±	1.81229e-05	d__Bacteria;p__Firmicutes;c__Clostridia;o__Clostridiales;f__Ruminococcaceae;g__Ruminiclostridium 9;s__uncultured bacterium
OTU4122	0.00779617	3.69e-06	±	2.49152e-06	3.52914e-05	±	1.05589e-05	d__Bacteria;p__Bacteroidetes;c__Bacteroidia;o__Bacteroidales;f__Muribaculaceae;g__norank;s__uncultured bacterium
OTU3584	0.00779617	4.62e-06	±	3.26659e-06	2.804e-05	±	6.00106e-06	d__Bacteria;p__Bacteroidetes;c__Bacteroidia;o__Bacteroidales;f__Muribaculaceae;g__norank;s__uncultured bacterium
OTU2857	0.00791969	5.75e-06	±	2.96008e-06	4.91885e-05	±	1.39795e-05	d__Bacteria;p__Bacteroidetes;c__Bacteroidia;o__Bacteroidales;f__Muribaculaceae;g__norank;s__uncultured bacterium
OTU2130	0.00791969	4.89e-06	±	2.49321e-06	3.991e-05	±	9.97986e-06	d__Bacteria;p__Bacteroidetes;c__Bacteroidia;o__Bacteroidales;f__Muribaculaceae;g__norank;s__uncultured bacterium
OTU3594	0.00791969	5.27e-06	±	2.72185e-06	4.82166e-05	±	1.31715e-05	d__Bacteria;p__Bacteroidetes;c__Bacteroidia;o__Bacteroidales;f__Muribaculaceae;g__norank;s__uncultured bacterium
OTU1715	0.00791969	8.95e-06	±	4.96609e-06	8.92275e-05	±	3.14927e-05	d__Bacteria;p__Bacteroidetes;c__Bacteroidia;o__Bacteroidales;f__Muribaculaceae;g__norank;s__uncultured bacterium
OTU2465	0.00791969	5.35e-06	±	2.75718e-06	3.067e-05	±	5.89616e-06	d__Bacteria;p__Bacteroidetes;c__Bacteroidia;o__Bacteroidales;f__Muribaculaceae;g__norank;s__uncultured bacterium
OTU1991	0.00791969	7.37e-06	±	4.38244e-06	6.29328e-05	±	2.01674e-05	d__Bacteria;p__Bacteroidetes;c__Bacteroidia;o__Bacteroidales;f__Muribaculaceae;g__norank;s__uncultured bacterium
OTU2985	0.00841197	3.69e-06	±	2.49152e-06	4.35567e-05	±	1.11357e-05	d__Bacteria;p__Bacteroidetes;c__Bacteroidia;o__Bacteroidales;f__Muribaculaceae;g__norank;s__uncultured bacterium
OTU3586	0.00841197	3.64e-06	±	2.4529e-06	3.52499e-05	±	1.15093e-05	d__Bacteria;p__Bacteroidetes;c__Bacteroidia;o__Bacteroidales;f__Muribaculaceae;g__norank;s__uncultured bacterium
OTU2567	0.00841197	3.5e-06	±	2.37866e-06	6.38908e-05	±	1.62949e-05	d__Bacteria;p__Bacteroidetes;c__Bacteroidia;o__Bacteroidales;f__Muribaculaceae;g__norank;s__uncultured bacterium
OTU2427	0.00841197	3.1e-06	±	2.07316e-06	5.2571e-05	±	2.06676e-05	d__Bacteria;p__Firmicutes;c__Clostridia;o__Clostridiales;f__Lachnospiraceae;g__Lachnospiraceae NK4A136 group;s__uncultured bacterium
OTU2291	0.00841197	3.17e-06	±	2.12436e-06	3.11e-05	±	8.49156e-06	d__Bacteria;p__Bacteroidetes;c__Bacteroidia;o__Bacteroidales;f__Muribaculaceae;g__norank;s__uncultured bacterium
OTU6298	0.00868013	1.58e-06	±	1.58e-06	2.685e-05	±	8.69727e-06	d__Bacteria;p__Bacteroidetes;c__Bacteroidia;o__Bacteroidales;f__Muribaculaceae;g__norank;s__uncultured bacterium
OTU1786	0.00868013	6.18e-06	±	6.18e-06	8.72699e-05	±	2.5789e-05	d__Bacteria;p__Firmicutes;c__Clostridia;o__Clostridiales;f__Lachnospiraceae;g__[Eubacterium] oxidoreducens group;s__uncultured bacterium
OTU3861	0.00868013	1.58e-06	±	1.58e-06	3.79056e-05	±	1.75849e-05	d__Bacteria;p__Bacteroidetes;c__Bacteroidia;o__Bacteroidales;f__Muribaculaceae;g__norank;s__uncultured bacterium
OTU1787	0.00868013	2.06e-06	±	2.06e-06	4.21603e-05	±	1.55784e-05	d__Bacteria;p__Firmicutes;c__Clostridia;o__Clostridiales;f__Lachnospiraceae;g__Lachnospiraceae UCG-006;s__uncultured bacterium
OTU2153	0.00891823	1.249e-05	±	4.1698e-06	8.12227e-05	±	2.26233e-05	d__Bacteria;p__Bacteroidetes;c__Bacteroidia;o__Bacteroidales;f__Muribaculaceae;g__norank;s__uncultured bacterium
OTU1063	0.00891823	2.354e-05	±	8.79739e-06	0.000205429	±	4.76324e-05	d__Bacteria;p__Bacteroidetes;c__Bacteroidia;o__Bacteroidales;f__Muribaculaceae;g__norank;s__uncultured bacterium
OTU594	0.00891823	2.54e-05	±	1.0051e-05	0.000278091	±	7.44188e-05	d__Bacteria;p__Firmicutes;c__Clostridia;o__Clostridiales;f__Lachnospiraceae;g__uncultured;s__uncultured bacterium
OTU1411	0.00945433	2.09e-05	±	5.70407e-06	8.2715e-05	±	1.26772e-05	d__Bacteria;p__Bacteroidetes;c__Bacteroidia;o__Bacteroidales;f__Muribaculaceae;g__norank
OTU1115	0.00945433	2.388e-05	±	6.24348e-06	0.000146295	±	3.09092e-05	d__Bacteria;p__Bacteroidetes;c__Bacteroidia;o__Bacteroidales;f__Muribaculaceae;g__norank;s__uncultured bacterium
OTU341	0.00945433	0.000108679	±	4.47027e-05	0.000475224	±	9.5174e-05	d__Bacteria;p__Bacteroidetes;c__Bacteroidia;o__Bacteroidales;f__Muribaculaceae;g__norank;s__uncultured bacterium
OTU523	0.00945433	5.3258e-05	±	2.21606e-05	0.000582696	±	0.000191149	d__Bacteria;p__Bacteroidetes;c__Bacteroidia;o__Bacteroidales;f__Muribaculaceae;g__norank;s__uncultured bacterium
OTU491	0.00945433	3.233e-05	±	1.02e-05	0.000312337	±	6.28918e-05	d__Bacteria;p__Bacteroidetes;c__Bacteroidia;o__Bacteroidales;f__Muribaculaceae;g__norank;s__uncultured bacterium
OTU719	0.00945433	3.84643e-05	±	1.45126e-05	0.000226925	±	6.38564e-05	d__Bacteria;p__Bacteroidetes;c__Bacteroidia;o__Bacteroidales;f__Muribaculaceae;g__norank;s__uncultured bacterium
OTU917	0.00955197	2.82578e-05	±	1.84837e-05	0.000255762	±	8.36077e-05	d__Bacteria;p__Bacteroidetes;c__Bacteroidia;o__Bacteroidales;f__Muribaculaceae;g__norank;s__uncultured bacterium
OTU1718	0.00955197	1.566e-05	±	7.06241e-06	9.78803e-05	±	2.73892e-05	d__Bacteria;p__Bacteroidetes;c__Bacteroidia;o__Bacteroidales;f__Muribaculaceae;g__norank;s__uncultured bacterium
OTU2360	0.00955197	1.177e-05	±	4.84605e-06	6.35956e-05	±	1.53114e-05	d__Bacteria;p__Bacteroidetes;c__Bacteroidia;o__Bacteroidales;f__Muribaculaceae;g__norank;s__uncultured bacterium
OTU85	0.00955695	0.000469523	±	0.000245613	0.00263853	±	0.000880088	d__Bacteria;p__Firmicutes;c__Clostridia;o__Clostridiales;f__Lachnospiraceae;g__Lachnospiraceae NK4A136 group;s__uncultured bacterium
OTU775	0.00955695	4.94831e-05	±	1.94863e-05	0.000395774	±	0.000127745	d__Bacteria;p__Bacteroidetes;c__Bacteroidia;o__Bacteroidales;f__Muribaculaceae;g__norank;s__uncultured bacterium
OTU165	0.0095913	0.000360081	±	0.000108165	0.00156392	±	0.000253663	d__Bacteria;p__Bacteroidetes;c__Bacteroidia;o__Bacteroidales;f__Muribaculaceae;g__norank;s__uncultured bacterium
OTU141	0.0095913	0.000251166	±	8.69318e-05	0.00113089	±	0.000198901	d__Bacteria;p__Firmicutes;c__Clostridia;o__Clostridiales;f__Lachnospiraceae;g__Lachnospiraceae NK4A136 group;s__uncultured bacterium
OTU6417	0.00959317	2.06e-06	±	2.06e-06	1.623e-05	±	2.46797e-06	d__Bacteria;p__Firmicutes;c__Clostridia;o__Clostridiales;f__Family XIII;g__Family XIII UCG-001;s__uncultured bacterium
OTU1924	0.010007	1.439e-05	±	6.85086e-06	6.76656e-05	±	1.52762e-05	d__Bacteria;p__Bacteroidetes;c__Bacteroidia;o__Bacteroidales;f__Muribaculaceae;g__norank;s__uncultured bacterium
OTU1121	0.010007	1.70265e-05	±	1.04028e-05	0.000141496	±	3.42322e-05	d__Bacteria;p__Bacteroidetes;c__Bacteroidia;o__Bacteroidales;f__Muribaculaceae;g__norank;s__uncultured bacterium
OTU1482	0.010007	1.492e-05	±	8.44692e-06	9.57178e-05	±	2.20788e-05	d__Bacteria;p__Bacteroidetes;c__Bacteroidia;o__Bacteroidales;f__Muribaculaceae;g__norank;s__uncultured bacterium
OTU1123	0.010007	1.866e-05	±	8.2941e-06	9.60102e-05	±	2.04673e-05	d__Bacteria;p__Bacteroidetes;c__Bacteroidia;o__Bacteroidales;f__Muribaculaceae;g__norank;s__uncultured bacterium
OTU2309	0.0100922	7.89e-06	±	6.33222e-06	5.076e-05	±	7.89831e-06	d__Bacteria;p__Bacteroidetes;c__Bacteroidia;o__Bacteroidales;f__Muribaculaceae;g__norank;s__uncultured bacterium
OTU2536	0.0100922	6.39e-06	±	3.51051e-06	5.37931e-05	±	1.12356e-05	d__Bacteria;p__Bacteroidetes;c__Bacteroidia;o__Bacteroidales;f__Muribaculaceae;g__norank;s__uncultured bacterium
OTU1593	0.0100922	1.52565e-05	±	1.10506e-05	7.85035e-05	±	1.76141e-05	d__Bacteria;p__Bacteroidetes;c__Bacteroidia;o__Bacteroidales;f__Muribaculaceae;g__norank;s__uncultured bacterium
OTU1179	0.0100922	6.05e-06	±	3.27323e-06	0.000125803	±	4.54491e-05	d__Bacteria;p__Firmicutes;c__Clostridia;o__Clostridiales;f__Lachnospiraceae;g__Lachnospiraceae NK4A136 group;s__uncultured bacterium
OTU1968	0.0100922	4.62e-06	±	3.26659e-06	3.426e-05	±	9.1959e-06	d__Bacteria;p__Bacteroidetes;c__Bacteroidia;o__Bacteroidales;f__Muribaculaceae;g__norank;s__uncultured bacterium
OTU1635	0.0100922	1.315e-05	±	9.18798e-06	7.36297e-05	±	1.84969e-05	d__Bacteria;p__Bacteroidetes;c__Bacteroidia;o__Bacteroidales;f__Muribaculaceae;g__norank;s__uncultured bacterium
OTU1809	0.0100922	6.71e-06	±	3.65284e-06	7.55896e-05	±	2.53125e-05	d__Bacteria;p__Bacteroidetes;c__Bacteroidia;o__Bacteroidales;f__Muribaculaceae;g__norank;s__uncultured bacterium
OTU3394	0.0100922	3.24e-06	±	2.16082e-06	2.863e-05	±	6.78135e-06	d__Bacteria;p__Firmicutes;c__Clostridia;o__Clostridiales;f__Lachnospiraceae;g__Lachnospiraceae NK4A136 group;s__uncultured bacterium
OTU2162	0.0102106	1.36265e-05	±	1.03841e-05	6.76785e-05	±	1.86692e-05	d__Bacteria;p__Bacteroidetes;c__Bacteroidia;o__Bacteroidales;f__Muribaculaceae;g__norank;s__uncultured bacterium
OTU1462	0.0102106	1.63e-05	±	9.22694e-06	9.80597e-05	±	2.21682e-05	d__Bacteria;p__Bacteroidetes;c__Bacteroidia;o__Bacteroidales;f__Muribaculaceae;g__norank;s__uncultured bacterium
OTU2927	0.0102106	5.13e-06	±	2.66467e-06	4.55531e-05	±	1.15499e-05	d__Bacteria;p__Bacteroidetes;c__Bacteroidia;o__Bacteroidales;f__Muribaculaceae;g__norank;s__uncultured bacterium
OTU2208	0.0102106	8.42e-06	±	4.97011e-06	6.80542e-05	±	1.84356e-05	d__Bacteria;p__Bacteroidetes;c__Bacteroidia;o__Bacteroidales;f__Muribaculaceae;g__norank;s__uncultured bacterium
OTU2592	0.0102106	4.68e-06	±	2.38871e-06	3.092e-05	±	7.59315e-06	d__Bacteria;p__Bacteroidetes;c__Bacteroidia;o__Bacteroidales;f__Muribaculaceae;g__norank;s__uncultured bacterium
OTU1728	0.0102106	8.42e-06	±	4.38058e-06	9.04959e-05	±	2.64835e-05	d__Bacteria;p__Bacteroidetes;c__Bacteroidia;o__Bacteroidales;f__Muribaculaceae;g__norank;s__uncultured bacterium
OTU1887	0.0102106	6.39e-06	±	3.46155e-06	4.79248e-05	±	1.02148e-05	d__Bacteria;p__Bacteroidetes;c__Bacteroidia;o__Bacteroidales;f__Muribaculaceae;g__norank;s__uncultured bacterium
OTU1990	0.0102106	6.74e-06	±	3.651e-06	7.55316e-05	±	2.65531e-05	d__Bacteria;p__Firmicutes;c__Clostridia;o__Clostridiales;f__Ruminococcaceae;g__Ruminococcaceae UCG-014;s__uncultured bacterium
OTU1403	0.0108051	2.40278e-05	±	1.85622e-05	9.80597e-05	±	2.36376e-05	d__Bacteria;p__Bacteroidetes;c__Bacteroidia;o__Bacteroidales;f__Muribaculaceae;g__norank;s__uncultured bacterium
OTU875	0.0108051	3.50078e-05	±	1.8974e-05	0.000368639	±	0.000115429	d__Bacteria;p__Bacteroidetes;c__Bacteroidia;o__Bacteroidales;f__Muribaculaceae;g__norank;s__uncultured bacterium
OTU618	0.0108051	5.15849e-05	±	2.94091e-05	0.000448555	±	0.000130835	d__Bacteria;p__Bacteroidetes;c__Bacteroidia;o__Bacteroidales;f__Muribaculaceae;g__norank;s__uncultured bacterium
OTU2294	0.0109237	3.02e-06	±	2.01604e-06	3.0844e-05	±	1.12796e-05	d__Bacteria;p__Bacteroidetes;c__Bacteroidia;o__Bacteroidales;f__Rikenellaceae;g__Alistipes;s__uncultured bacterium
OTU2403	0.0109237	4.89e-06	±	3.50576e-06	4.412e-05	±	9.95741e-06	d__Bacteria;p__Bacteroidetes;c__Bacteroidia;o__Bacteroidales;f__Muribaculaceae;g__norank;s__uncultured bacterium
OTU582	0.0109237	1.68258e-05	±	1.368e-05	0.000196799	±	5.36957e-05	d__Bacteria;p__Firmicutes;c__Clostridia;o__Clostridiales;f__Lachnospiraceae;g__uncultured;s__uncultured bacterium
OTU2580	0.0109237	6.99e-06	±	4.75223e-06	8.80217e-05	±	3.19988e-05	d__Bacteria;p__Firmicutes;c__Clostridia;o__Clostridiales;f__Lachnospiraceae;g__Lachnospiraceae NK4A136 group;s__uncultured bacterium
OTU2550	0.0109237	3.58e-06	±	2.42037e-06	9.02673e-05	±	4.27213e-05	d__Bacteria;p__Bacteroidetes;c__Bacteroidia;o__Bacteroidales;f__Muribaculaceae;g__norank;s__uncultured bacterium
OTU1735	0.0109237	4.83e-06	±	3.48546e-06	6.5317e-05	±	1.94889e-05	d__Bacteria;p__Bacteroidetes;c__Bacteroidia;o__Bacteroidales;f__Muribaculaceae;g__norank;s__uncultured bacterium
OTU1994	0.0109237	4.98e-06	±	3.36798e-06	6.05095e-05	±	1.52819e-05	d__Bacteria;p__Bacteroidetes;c__Bacteroidia;o__Bacteroidales;f__Muribaculaceae;g__norank;s__uncultured bacterium
OTU4529	0.011335	2.11e-06	±	2.11e-06	3.32214e-05	±	1.08077e-05	d__Bacteria;p__Bacteroidetes;c__Bacteroidia;o__Bacteroidales;f__Muribaculaceae;g__norank;s__uncultured bacterium
OTU1904	0.011335	3.46e-06	±	3.46e-06	8.01519e-05	±	2.85829e-05	d__Bacteria;p__Bacteroidetes;c__Bacteroidia;o__Bacteroidales;f__Muribaculaceae;g__norank;s__uncultured bacterium
OTU3675	0.011335	4.21e-06	±	4.21e-06	3.218e-05	±	8.56978e-06	d__Bacteria;p__Bacteroidetes;c__Bacteroidia;o__Bacteroidales;f__Muribaculaceae;g__norank;s__uncultured bacterium
OTU4535	0.011335	1.66e-06	±	1.66e-06	3.15948e-05	±	1.1008e-05	d__Bacteria;p__Bacteroidetes;c__Bacteroidia;o__Bacteroidales;f__Muribaculaceae;g__norank;s__uncultured bacterium
OTU3125	0.011335	3.16e-06	±	3.16e-06	3.362e-05	±	9.02756e-06	d__Bacteria;p__Firmicutes;c__Clostridia;o__Clostridiales;f__Lachnospiraceae;g__Lachnospiraceae NK4A136 group;s__uncultured bacterium
OTU1450	0.0113974	1.728e-05	±	5.71547e-06	0.000122182	±	2.93767e-05	d__Bacteria;p__Bacteroidetes;c__Bacteroidia;o__Bacteroidales;f__Muribaculaceae;g__norank;s__uncultured bacterium
OTU2243	0.0118026	1.604e-05	±	5.70933e-06	7.14742e-05	±	1.399e-05	d__Bacteria;p__Bacteroidetes;c__Bacteroidia;o__Bacteroidales;f__Muribaculaceae;g__norank;s__uncultured bacterium
OTU934	0.0118026	3.11725e-05	±	1.64598e-05	0.000368359	±	0.00012379	d__Bacteria;p__Bacteroidetes;c__Bacteroidia;o__Bacteroidales;f__Muribaculaceae;g__norank;s__uncultured bacterium
OTU294	0.0120496	6.48313e-05	±	3.21758e-05	0.00061051	±	0.000197556	d__Bacteria;p__Firmicutes;c__Clostridia;o__Clostridiales;f__Ruminococcaceae;g__uncultured;s__uncultured bacterium
OTU568	0.0120496	5.28099e-05	±	2.29031e-05	0.000339724	±	8.44457e-05	d__Bacteria;p__Bacteroidetes;c__Bacteroidia;o__Bacteroidales;f__Muribaculaceae;g__norank;s__uncultured bacterium
OTU255	0.0120496	6.93254e-05	±	1.79596e-05	0.000507808	±	0.000143575	d__Bacteria;p__Bacteroidetes;c__Bacteroidia;o__Bacteroidales;f__Muribaculaceae;g__norank;s__uncultured bacterium
OTU1785	0.0121743	2.495e-05	±	6.11827e-06	7.93747e-05	±	1.74593e-05	d__Bacteria;p__Bacteroidetes;c__Bacteroidia;o__Bacteroidales;f__Muribaculaceae;g__norank;s__uncultured bacterium
OTU1258	0.0122061	1.086e-05	±	4.08605e-06	5.9209e-05	±	1.17403e-05	d__Bacteria;p__Bacteroidetes;c__Bacteroidia;o__Bacteroidales;f__Muribaculaceae;g__norank;s__uncultured bacterium
OTU309	0.012216	0.00011782	±	2.62755e-05	0.000556311	±	0.000138718	d__Bacteria;p__Bacteroidetes;c__Bacteroidia;o__Bacteroidales;f__Muribaculaceae;g__norank;s__uncultured bacterium
OTU4560	0.0127792	1.52e-06	±	1.52e-06	5.46284e-05	±	2.03182e-05	d__Bacteria;p__Bacteroidetes;c__Bacteroidia;o__Bacteroidales;f__Muribaculaceae;g__norank;s__uncultured bacterium
OTU4250	0.0127792	1.52e-06	±	1.52e-06	5.45287e-05	±	3.23212e-05	d__Bacteria;p__Firmicutes;c__Clostridia;o__Clostridiales;f__Lachnospiraceae;g__uncultured;s__uncultured bacterium
OTU5468	0.0127792	1.58e-06	±	1.58e-06	2.665e-05	±	8.13748e-06	d__Bacteria;p__Bacteroidetes;c__Bacteroidia;o__Bacteroidales;f__Muribaculaceae;g__norank;s__uncultured bacterium
OTU3395	0.0127792	1.58e-06	±	1.58e-06	3.908e-05	±	1.17248e-05	d__Bacteria;p__Bacteroidetes;c__Bacteroidia;o__Bacteroidales;f__Muribaculaceae;g__norank;s__uncultured bacterium
OTU2984	0.0127792	1.52e-06	±	1.52e-06	5.47822e-05	±	1.93154e-05	d__Bacteria;p__Bacteroidetes;c__Bacteroidia;o__Bacteroidales;f__Muribaculaceae;g__norank;s__uncultured bacterium
OTU2468	0.0127792	1.52e-06	±	1.52e-06	5.33693e-05	±	1.88929e-05	d__Bacteria;p__Bacteroidetes;c__Bacteroidia;o__Bacteroidales;f__Muribaculaceae;g__norank;s__uncultured bacterium
OTU2313	0.0127792	1.52e-06	±	1.52e-06	3.98531e-05	±	1.38649e-05	d__Bacteria;p__Firmicutes;c__Clostridia;o__Clostridiales;f__Lachnospiraceae;g__Lachnospiraceae NK4A136 group;s__uncultured bacterium
OTU2215	0.0127792	1.44e-06	±	1.44e-06	4.61718e-05	±	1.97314e-05	d__Bacteria;p__Bacteroidetes;c__Bacteroidia;o__Bacteroidales;f__Muribaculaceae;g__norank;s__uncultured bacterium
OTU2860	0.0127792	1.58e-06	±	1.58e-06	4.43397e-05	±	2.03715e-05	d__Bacteria;p__Firmicutes;c__Clostridia;o__Clostridiales;f__Lachnospiraceae;g__Lachnospiraceae NK4A136 group;s__uncultured bacterium
OTU4599	0.0127792	1.44e-06	±	1.44e-06	1.561e-05	±	5.28079e-06	d__Bacteria;p__Bacteroidetes;c__Bacteroidia;o__Bacteroidales;f__Muribaculaceae;g__norank;s__uncultured bacterium
OTU3207	0.0127792	1.44e-06	±	1.44e-06	1.984e-05	±	5.66845e-06	d__Bacteria;p__Firmicutes;c__Clostridia;o__Clostridiales;f__Lachnospiraceae;g__Lachnospiraceae NK4A136 group;s__uncultured bacterium
OTU1617	0.0127998	8.15e-06	±	3.60787e-06	5.85594e-05	±	1.63195e-05	d__Bacteria;p__Bacteroidetes;c__Bacteroidia;o__Bacteroidales;f__Muribaculaceae;g__norank;s__uncultured bacterium
OTU1999	0.0127998	1.093e-05	±	6.24447e-06	6.06546e-05	±	1.44057e-05	d__Bacteria;p__Bacteroidetes;c__Bacteroidia;o__Bacteroidales;f__Muribaculaceae;g__norank;s__uncultured bacterium
OTU974	0.0127998	1.266e-05	±	5.87543e-06	0.000196314	±	9.01029e-05	d__Bacteria;p__Bacteroidetes;c__Bacteroidia;o__Bacteroidales;f__Muribaculaceae;g__norank;s__uncultured bacterium
OTU4053	0.0129886	3.42e-06	±	2.28122e-06	2.845e-05	±	7.14246e-06	d__Bacteria;p__Bacteroidetes;c__Bacteroidia;o__Bacteroidales;f__Muribaculaceae;g__norank;s__uncultured bacterium
OTU2482	0.0130899	8.43e-06	±	4.97177e-06	4.554e-05	±	8.71604e-06	d__Bacteria;p__Bacteroidetes;c__Bacteroidia;o__Bacteroidales;f__Muribaculaceae;g__norank;s__uncultured bacterium
OTU4986	0.0130899	7.43e-06	±	4.33887e-06	4.45635e-05	±	1.03077e-05	d__Bacteria;p__Bacteroidetes;c__Bacteroidia;o__Bacteroidales;f__Muribaculaceae;g__norank;s__uncultured bacterium
OTU2217	0.0130899	6.93e-06	±	3.71047e-06	7.66615e-05	±	2.41278e-05	d__Bacteria;p__Bacteroidetes;c__Bacteroidia;o__Bacteroidales;f__Muribaculaceae;g__norank;s__uncultured bacterium
OTU2396	0.0130899	8.81e-06	±	4.94657e-06	5.81299e-05	±	1.32668e-05	d__Bacteria;p__Bacteroidetes;c__Bacteroidia;o__Bacteroidales;f__Muribaculaceae;g__norank;s__uncultured bacterium
OTU3385	0.0130899	7.39e-06	±	4.38797e-06	4.45235e-05	±	1.47269e-05	d__Bacteria;p__Bacteroidetes;c__Bacteroidia;o__Bacteroidales;f__Muribaculaceae;g__norank;s__uncultured bacterium
OTU1382	0.0130899	1.214e-05	±	8.37706e-06	0.00013591	±	5.32695e-05	d__Bacteria;p__Bacteroidetes;c__Bacteroidia;o__Bacteroidales;f__Muribaculaceae;g__norank;s__uncultured bacterium
OTU2306	0.0133046	1.633e-05	±	4.14461e-06	8.65002e-05	±	1.67151e-05	d__Bacteria;p__Bacteroidetes;c__Bacteroidia;o__Bacteroidales;f__Muribaculaceae;g__norank;s__uncultured bacterium
OTU283	0.01377	3.57638e-05	±	2.06026e-05	0.000195761	±	6.17261e-05	d__Bacteria;p__Proteobacteria;c__Gammaproteobacteria;o__Betaproteobacteriales;f__Burkholderiaceae;g__Parasutterella;s__uncultured bacterium
OTU3376	0.0140999	3.25e-06	±	2.17231e-06	4.099e-05	±	1.03181e-05	d__Bacteria;p__Bacteroidetes;c__Bacteroidia;o__Bacteroidales;f__Muribaculaceae;g__norank;s__uncultured bacterium
OTU2832	0.0140999	4.74e-06	±	3.37231e-06	4.23799e-05	±	1.1793e-05	d__Bacteria;p__Bacteroidetes;c__Bacteroidia;o__Bacteroidales;f__Muribaculaceae;g__norank;s__uncultured bacterium
OTU1666	0.0140999	9.22e-06	±	6.57716e-06	9.33489e-05	±	2.79613e-05	d__Bacteria;p__Bacteroidetes;c__Bacteroidia;o__Bacteroidales;f__Muribaculaceae;g__norank;s__uncultured bacterium
OTU734	0.0144878	1.638e-05	±	6.53403e-06	0.000165897	±	6.01996e-05	d__Bacteria;p__Bacteroidetes;c__Bacteroidia;o__Bacteroidales;f__Muribaculaceae;g__norank;s__uncultured bacterium
OTU833	0.0144878	4.29118e-05	±	1.51766e-05	0.000304753	±	9.58998e-05	d__Bacteria;p__Bacteroidetes;c__Bacteroidia;o__Bacteroidales;f__Muribaculaceae;g__norank;s__uncultured bacterium
OTU1159	0.0144878	2.29665e-05	±	1.03993e-05	0.00013392	±	3.01382e-05	d__Bacteria;p__Bacteroidetes;c__Bacteroidia;o__Bacteroidales;f__Muribaculaceae;g__norank;s__uncultured bacterium
OTU3862	0.0147083	4.21e-06	±	4.21e-06	2.916e-05	±	7.70658e-06	d__Bacteria;p__Bacteroidetes;c__Bacteroidia;o__Bacteroidales;f__Muribaculaceae;g__norank;s__uncultured bacterium
OTU3363	0.0147083	4.12e-06	±	4.12e-06	3.78e-05	±	9.62437e-06	d__Bacteria;p__Bacteroidetes;c__Bacteroidia;o__Bacteroidales;f__Muribaculaceae;g__norank;s__uncultured bacterium
OTU2286	0.0147083	4.56e-06	±	4.56e-06	3.308e-05	±	8.56103e-06	d__Bacteria;p__Bacteroidetes;c__Bacteroidia;o__Bacteroidales;f__Muribaculaceae;g__norank;s__uncultured bacterium
OTU3373	0.0147083	4.21e-06	±	4.21e-06	3.294e-05	±	7.60791e-06	d__Bacteria;p__Bacteroidetes;c__Bacteroidia;o__Bacteroidales;f__Muribaculaceae;g__norank;s__uncultured bacterium
OTU3420	0.0147083	4.21e-06	±	4.21e-06	3.197e-05	±	9.13689e-06	d__Bacteria;p__Bacteroidetes;c__Bacteroidia;o__Bacteroidales;f__Muribaculaceae;g__norank;s__uncultured bacterium
OTU2383	0.0147083	2.06e-06	±	2.06e-06	2.89831e-05	±	1.31438e-05	d__Bacteria;p__Firmicutes;c__Clostridia;o__Clostridiales;f__Lachnospiraceae;g__Lachnospiraceae NK4A136 group;s__uncultured bacterium
OTU1886	0.0147897	6.67e-06	±	2.76743e-06	7.33445e-05	±	1.48429e-05	d__Bacteria;p__Bacteroidetes;c__Bacteroidia;o__Bacteroidales;f__Muribaculaceae;g__norank;s__uncultured bacterium
OTU1770	0.0147897	8.37e-06	±	3.68764e-06	6.38957e-05	±	1.45204e-05	d__Bacteria;p__Bacteroidetes;c__Bacteroidia;o__Bacteroidales;f__Muribaculaceae;g__norank;s__uncultured bacterium
OTU2275	0.0147897	8.44e-06	±	3.70268e-06	5.319e-05	±	1.03371e-05	d__Bacteria;p__Bacteroidetes;c__Bacteroidia;o__Bacteroidales;f__Muribaculaceae;g__norank;s__uncultured bacterium
OTU1393	0.0147897	7.08e-06	±	2.92202e-06	9.06643e-05	±	2.53565e-05	d__Bacteria;p__Bacteroidetes;c__Bacteroidia;o__Bacteroidales;f__Muribaculaceae;g__norank;s__uncultured bacterium
OTU774	0.0149778	4.53731e-05	±	2.08711e-05	0.000261029	±	5.75628e-05	d__Bacteria;p__Bacteroidetes;c__Bacteroidia;o__Bacteroidales;f__Muribaculaceae;g__norank;s__uncultured bacterium
OTU129	0.0149778	0.000116034	±	8.43213e-05	0.00116668	±	0.00086939	d__Bacteria;p__Firmicutes;c__Clostridia;o__Clostridiales;f__Lachnospiraceae;g__Lachnospiraceae NK4A136 group;s__uncultured bacterium
OTU1740	0.0149778	1.932e-05	±	6.58732e-06	0.000121272	±	4.47536e-05	d__Bacteria;p__Bacteroidetes;c__Bacteroidia;o__Bacteroidales;f__Muribaculaceae;g__norank;s__uncultured bacterium
OTU1207	0.0152761	3.10089e-05	±	1.09257e-05	0.00020795	±	9.98286e-05	d__Bacteria;p__Bacteroidetes;c__Bacteroidia;o__Bacteroidales;f__Muribaculaceae;g__norank;s__uncultured bacterium
OTU426	0.0152761	7.50199e-05	±	3.1685e-05	0.000463946	±	9.95415e-05	d__Bacteria;p__Bacteroidetes;c__Bacteroidia;o__Bacteroidales;f__Muribaculaceae;g__norank;s__uncultured bacterium
OTU193	0.0152761	0.000191329	±	6.25347e-05	0.000713458	±	0.000140436	d__Bacteria;p__Tenericutes;c__Mollicutes;o__Mollicutes RF39;f__norank;g__norank;s__uncultured bacterium
OTU851	0.0154266	5.66647e-05	±	1.54996e-05	0.000175353	±	3.0025e-05	d__Bacteria;p__Bacteroidetes;c__Bacteroidia;o__Bacteroidales;f__Muribaculaceae;g__norank;s__uncultured bacterium
OTU103	0.0154769	0.000238335	±	0.000108593	0.00247172	±	0.000799879	d__Bacteria;p__Firmicutes;c__Clostridia;o__Clostridiales;f__Ruminococcaceae;g__Ruminiclostridium 9;s__uncultured bacterium
OTU137	0.0154769	0.000485488	±	0.000153565	0.0017328	±	0.000382941	d__Bacteria;p__Firmicutes;c__Clostridia;o__Clostridiales;f__Lachnospiraceae;g__Lachnospiraceae UCG-006;s__uncultured bacterium
OTU460	0.0154769	7.65748e-05	±	2.2548e-05	0.00049486	±	0.000216155	d__Bacteria;p__Bacteroidetes;c__Bacteroidia;o__Bacteroidales;f__Muribaculaceae;g__norank;s__uncultured bacterium
OTU1603	0.0155133	1.456e-05	±	6.45861e-06	6.63466e-05	±	1.29363e-05	d__Bacteria;p__Bacteroidetes;c__Bacteroidia;o__Bacteroidales;f__Muribaculaceae;g__norank;s__uncultured bacterium
OTU2950	0.0155133	1.033e-05	±	3.84639e-06	4.362e-05	±	9.12464e-06	d__Bacteria;p__Bacteroidetes;c__Bacteroidia;o__Bacteroidales;f__Muribaculaceae;g__norank;s__uncultured bacterium
OTU77	0.0155133	0.000145388	±	9.60166e-05	0.00404501	±	0.00155578	d__Bacteria;p__Firmicutes;c__Clostridia;o__Clostridiales;f__Lachnospiraceae;g__Lachnospiraceae NK4A136 group;s__uncultured bacterium
OTU487	0.0155133	2.929e-05	±	1.26095e-05	0.000309867	±	9.30835e-05	d__Bacteria;p__Firmicutes;c__Clostridia;o__Clostridiales;f__Ruminococcaceae;g__Ruminococcaceae UCG-014;s__uncultured bacterium
OTU2620	0.0155259	0	±	0	3.1159e-05	±	1.31314e-05	d__Bacteria;p__Firmicutes;c__Clostridia;o__Clostridiales;f__Lachnospiraceae;g__uncultured;s__uncultured bacterium
OTU4176	0.0155259	0	±	0	1.521e-05	±	4.72507e-06	d__Bacteria;p__Bacteroidetes;c__Bacteroidia;o__Bacteroidales;f__Muribaculaceae;g__norank;s__uncultured bacterium
OTU8028	0.0155259	0	±	0	1.967e-05	±	8.13363e-06	d__Bacteria;p__Firmicutes;c__Clostridia;o__Clostridiales;f__Ruminococcaceae;g__Oscillibacter;s__uncultured bacterium
OTU5242	0.0155259	0	±	0	3.35982e-05	±	1.30887e-05	d__Bacteria;p__Firmicutes;c__Clostridia;o__Clostridiales;f__Lachnospiraceae;g__Lachnospiraceae NK4A136 group;s__uncultured bacterium
OTU5748	0.0155259	0	±	0	2.655e-05	±	9.39773e-06	d__Bacteria;p__Bacteroidetes;c__Bacteroidia;o__Bacteroidales;f__Muribaculaceae;g__norank;s__uncultured bacterium
OTU6257	0.0155259	0	±	0	4.73654e-05	±	1.95557e-05	d__Bacteria;p__Firmicutes;c__Clostridia;o__Clostridiales;f__Lachnospiraceae;g__Lachnospiraceae NK4A136 group;s__uncultured bacterium
OTU747	0.0155259	0	±	0	8.29428e-05	±	3.60914e-05	d__Bacteria;p__Bacteroidetes;c__Bacteroidia;o__Bacteroidales;f__Muribaculaceae;g__norank;s__uncultured bacterium
OTU1727	0.0155259	0	±	0	3.277e-05	±	1.14406e-05	d__Bacteria;p__Bacteroidetes;c__Bacteroidia;o__Bacteroidales;f__Muribaculaceae;g__norank;s__uncultured bacterium
OTU2663	0.0155259	0	±	0	2.81007e-05	±	1.27339e-05	d__Bacteria;p__Firmicutes;c__Clostridia;o__Clostridiales;f__Lachnospiraceae;g__Lachnospiraceae NK4A136 group;s__uncultured bacterium
OTU4491	0.0155259	0	±	0	1.13e-05	±	3.38546e-06	d__Bacteria;p__Firmicutes;c__Clostridia;o__Clostridiales;f__Lachnospiraceae;g__Lachnospiraceae NK4A136 group;s__uncultured bacterium
OTU4789	0.0155259	0	±	0	2.50335e-05	±	1.17839e-05	d__Bacteria;p__Firmicutes;c__Clostridia;o__Clostridiales;f__Lachnospiraceae;g__uncultured;s__uncultured bacterium
OTU4826	0.0155259	0	±	0	2.62555e-05	±	1.42918e-05	d__Bacteria;p__Firmicutes;c__Clostridia;o__Clostridiales;f__Lachnospiraceae;g__uncultured;s__uncultured bacterium
OTU5480	0.0155259	0	±	0	4.14313e-05	±	1.81209e-05	d__Bacteria;p__Firmicutes;c__Clostridia;o__Clostridiales;f__Lachnospiraceae;g__[Eubacterium] xylanophilum group;s__uncultured bacterium
OTU5625	0.0155259	0	±	0	1.302e-05	±	4.55136e-06	d__Bacteria;p__Bacteroidetes;c__Bacteroidia;o__Bacteroidales;f__Muribaculaceae;g__norank;s__uncultured bacterium
OTU5831	0.0155259	0	±	0	2.302e-05	±	7.93203e-06	d__Bacteria;p__Firmicutes;c__Clostridia;o__Clostridiales;f__Lachnospiraceae;g__Lachnospiraceae NK4A136 group;s__uncultured bacterium
OTU5861	0.0155259	0	±	0	1.861e-05	±	7.40489e-06	d__Bacteria;p__Bacteroidetes;c__Bacteroidia;o__Bacteroidales;f__Muribaculaceae;g__norank;s__uncultured bacterium
OTU6450	0.0155259	0	±	0	1.115e-05	±	3.37465e-06	d__Bacteria;p__Bacteroidetes;c__Bacteroidia;o__Bacteroidales;f__Muribaculaceae;g__norank;s__uncultured bacterium
OTU6648	0.0155259	0	±	0	2.204e-05	±	6.95756e-06	d__Bacteria;p__Firmicutes;c__Clostridia;o__Clostridiales;f__Lachnospiraceae;g__Lachnospiraceae NK4A136 group;s__uncultured bacterium
OTU6658	0.0155259	0	±	0	2.126e-05	±	7.13273e-06	d__Bacteria;p__Bacteroidetes;c__Bacteroidia;o__Bacteroidales;f__Muribaculaceae;g__norank;s__uncultured bacterium
OTU6926	0.0155259	0	±	0	1.168e-05	±	3.71614e-06	d__Bacteria;p__Firmicutes;c__Clostridia;o__Clostridiales;f__Lachnospiraceae;g__Lachnospiraceae NK4A136 group;s__uncultured bacterium
OTU6980	0.0155259	0	±	0	1.647e-05	±	6.25854e-06	d__Bacteria;p__Bacteroidetes;c__Bacteroidia;o__Bacteroidales;f__Muribaculaceae;g__norank;s__uncultured bacterium
OTU7051	0.0155259	0	±	0	1.263e-05	±	3.86652e-06	d__Bacteria;p__Bacteroidetes;c__Bacteroidia;o__Bacteroidales;f__Muribaculaceae;g__norank;s__uncultured bacterium
OTU7362	0.0155259	0	±	0	1.147e-05	±	3.53692e-06	d__Bacteria;p__Bacteroidetes;c__Bacteroidia;o__Bacteroidales;f__Muribaculaceae;g__norank;s__uncultured bacterium
OTU8027	0.0155259	0	±	0	1.244e-05	±	3.80888e-06	d__Bacteria;p__Bacteroidetes;c__Bacteroidia;o__Bacteroidales;f__Muribaculaceae;g__Muribaculum;s__uncultured bacterium
OTU8152	0.0155259	0	±	0	3.172e-05	±	9.97695e-06	d__Bacteria;p__Firmicutes;c__Clostridia;o__Clostridiales;f__Lachnospiraceae
OTU8200	0.0155259	0	±	0	1.15e-05	±	3.43899e-06	d__Bacteria;p__Firmicutes;c__Clostridia;o__Clostridiales;f__Lachnospiraceae;g__Lachnospiraceae NK4A136 group;s__uncultured bacterium
OTU8448	0.0155259	0	±	0	3.73475e-05	±	2.26495e-05	d__Bacteria;p__Firmicutes;c__Clostridia;o__Clostridiales;f__Lachnospiraceae;g__uncultured;s__uncultured bacterium
OTU8655	0.0155259	0	±	0	1.159e-05	±	3.77396e-06	d__Bacteria;p__Bacteroidetes;c__Bacteroidia;o__Bacteroidales;f__Muribaculaceae;g__norank;s__uncultured bacterium
OTU9070	0.0155259	0	±	0	1.703e-05	±	8.77481e-06	d__Bacteria;p__Bacteroidetes;c__Bacteroidia;o__Bacteroidales;f__Muribaculaceae;g__norank;s__uncultured bacterium
OTU9148	0.0155259	0	±	0	1.352e-05	±	4.35024e-06	d__Bacteria;p__Bacteroidetes;c__Bacteroidia;o__Bacteroidales;f__Muribaculaceae;g__norank;s__uncultured bacterium
OTU9408	0.0155259	0	±	0	1.485e-05	±	4.76681e-06	d__Bacteria;p__Bacteroidetes;c__Bacteroidia;o__Bacteroidales;f__Muribaculaceae;g__norank;s__uncultured bacterium
OTU10139	0.0155259	0	±	0	1.367e-05	±	4.35926e-06	d__Bacteria;p__Firmicutes;c__Clostridia;o__Clostridiales;f__Lachnospiraceae;g__Lachnospiraceae NK4A136 group;s__uncultured bacterium
OTU11931	0.0155259	0	±	0	1.191e-05	±	3.82717e-06	d__Bacteria;p__Bacteroidetes;c__Bacteroidia;o__Bacteroidales;f__Muribaculaceae;g__norank;s__uncultured bacterium
OTU12556	0.0155259	0	±	0	1.34e-05	±	4.79711e-06	d__Bacteria;p__Bacteroidetes;c__Bacteroidia;o__Bacteroidales;f__Muribaculaceae;g__norank;s__uncultured bacterium
OTU4341	0.0155259	0	±	0	2.63058e-05	±	1.28906e-05	d__Bacteria;p__Firmicutes;c__Clostridia;o__Clostridiales;f__Lachnospiraceae;g__Tyzzerella 3;s__uncultured bacterium
OTU6462	0.0155259	0	±	0	1.675e-05	±	6.52978e-06	d__Bacteria;p__Firmicutes;c__Clostridia;o__Clostridiales;f__Lachnospiraceae;g__uncultured;s__uncultured bacterium
OTU2413	0.0155259	0	±	0	0.000122084	±	8.75931e-05	d__Bacteria;p__Firmicutes;c__Clostridia;o__Clostridiales;f__Lachnospiraceae;g__[Eubacterium] xylanophilum group;s__uncultured bacterium
OTU3032	0.0155259	0	±	0	1.257e-05	±	3.82742e-06	d__Bacteria;p__Firmicutes;c__Clostridia;o__Clostridiales;f__Lachnospiraceae;g__uncultured;s__uncultured bacterium
OTU4899	0.0155259	0	±	0	1.116e-05	±	3.35878e-06	d__Bacteria;p__Bacteroidetes;c__Bacteroidia;o__Bacteroidales;f__Muribaculaceae;g__norank;s__uncultured bacterium
OTU6229	0.0155259	0	±	0	1.534e-05	±	5.62321e-06	d__Bacteria;p__Bacteroidetes;c__Bacteroidia;o__Bacteroidales;f__Muribaculaceae;g__norank;s__uncultured bacterium
OTU6601	0.0155259	0	±	0	2.77514e-05	±	1.71873e-05	d__Bacteria;p__Firmicutes;c__Clostridia;o__Clostridiales;f__Family XIII;g__[Eubacterium] nodatum group;s__uncultured bacterium
OTU7392	0.0155259	0	±	0	2.297e-05	±	8.747e-06	d__Bacteria;p__Actinobacteria;c__Coriobacteriia;o__Coriobacteriales;f__Eggerthellaceae;g__Enterorhabdus;s__uncultured bacterium
OTU8419	0.0155259	0	±	0	1.455e-05	±	4.55781e-06	d__Bacteria;p__Bacteroidetes;c__Bacteroidia;o__Bacteroidales;f__Muribaculaceae;g__norank;s__uncultured bacterium
OTU13809	0.0155259	0	±	0	1.015e-05	±	2.78971e-06	d__Bacteria;p__Bacteroidetes;c__Bacteroidia;o__Bacteroidales;f__Muribaculaceae;g__norank;s__uncultured bacterium
OTU667	0.0155259	0	±	0	6.20327e-05	±	2.30216e-05	d__Bacteria;p__Firmicutes;c__Clostridia;o__Clostridiales;f__Lachnospiraceae;g__uncultured;s__uncultured bacterium
OTU2266	0.0155259	0	±	0	2.701e-05	±	1.07531e-05	d__Bacteria;p__Firmicutes;c__Clostridia;o__Clostridiales;f__Lachnospiraceae;g__uncultured;s__uncultured bacterium
OTU4093	0.0155259	0	±	0	1.417e-05	±	4.77277e-06	d__Bacteria;p__Firmicutes;c__Clostridia;o__Clostridiales;f__Lachnospiraceae;g__Lachnospiraceae NK4A136 group;s__uncultured bacterium
OTU6752	0.0155259	0	±	0	2.33882e-05	±	1.26913e-05	d__Bacteria;p__Firmicutes;c__Clostridia;o__Clostridiales;f__Lachnospiraceae;g__[Eubacterium] xylanophilum group;s__uncultured bacterium
OTU5461	0.0155259	0	±	0	2.428e-05	±	8.23148e-06	d__Bacteria;p__Bacteroidetes;c__Bacteroidia;o__Bacteroidales;f__Muribaculaceae;g__norank;s__uncultured bacterium
OTU8603	0.0155259	0	±	0	1.139e-05	±	3.3519e-06	d__Bacteria;p__Bacteroidetes;c__Bacteroidia;o__Bacteroidales;f__Muribaculaceae;g__norank;s__uncultured bacterium
OTU5123	0.0155259	0	±	0	1.313e-05	±	3.94104e-06	d__Bacteria;p__Bacteroidetes;c__Bacteroidia;o__Bacteroidales;f__Muribaculaceae;g__norank;s__uncultured bacterium
OTU5526	0.0155259	0	±	0	1.121e-05	±	3.31268e-06	d__Bacteria;p__Bacteroidetes;c__Bacteroidia;o__Bacteroidales;f__Muribaculaceae;g__norank;s__uncultured bacterium
OTU4618	0.0155259	0	±	0	1.601e-05	±	4.66315e-06	d__Bacteria;p__Bacteroidetes;c__Bacteroidia;o__Bacteroidales;f__Muribaculaceae;g__norank;s__uncultured bacterium
OTU5322	0.0155259	0	±	0	1.705e-05	±	6.07522e-06	d__Bacteria;p__Firmicutes;c__Clostridia;o__Clostridiales;f__Lachnospiraceae;g__Lachnospiraceae NK4A136 group;s__uncultured bacterium
OTU7053	0.0155259	0	±	0	1.297e-05	±	4.48927e-06	d__Bacteria;p__Firmicutes;c__Clostridia;o__Clostridiales;f__Lachnospiraceae;g__Lachnospiraceae UCG-006;s__uncultured bacterium
OTU5138	0.0155259	0	±	0	2.094e-05	±	6.81122e-06	d__Bacteria;p__Bacteroidetes;c__Bacteroidia;o__Bacteroidales;f__Muribaculaceae;g__norank;s__uncultured bacterium
OTU6625	0.0155259	0	±	0	1.817e-05	±	6.03394e-06	d__Bacteria;p__Bacteroidetes;c__Bacteroidia;o__Bacteroidales;f__Muribaculaceae;g__norank;s__uncultured bacterium
OTU4696	0.0155259	0	±	0	1.968e-05	±	5.90258e-06	d__Bacteria;p__Bacteroidetes;c__Bacteroidia;o__Bacteroidales;f__Muribaculaceae;g__norank;s__uncultured bacterium
OTU4709	0.0155259	0	±	0	1.873e-05	±	6.71445e-06	d__Bacteria;p__Firmicutes;c__Clostridia;o__Clostridiales;f__Lachnospiraceae;g__Lachnospiraceae NK4A136 group;s__uncultured bacterium
OTU6154	0.0155259	0	±	0	1.021e-05	±	2.80921e-06	d__Bacteria;p__Bacteroidetes;c__Bacteroidia;o__Bacteroidales;f__Muribaculaceae;g__norank;s__uncultured bacterium
OTU3662	0.0155259	0	±	0	1.19e-05	±	3.58453e-06	d__Bacteria;p__Bacteroidetes;c__Bacteroidia;o__Bacteroidales;f__Muribaculaceae;g__norank;s__uncultured bacterium
OTU4889	0.0155259	0	±	0	1.55e-05	±	5.76194e-06	d__Bacteria;p__Firmicutes;c__Clostridia;o__Clostridiales;f__Ruminococcaceae;g__Ruminococcaceae UCG-014;s__uncultured bacterium
OTU5653	0.0155259	0	±	0	1.755e-05	±	5.93596e-06	d__Bacteria;p__Firmicutes;c__Clostridia;o__Clostridiales;f__Lachnospiraceae;g__Lachnospiraceae NK4A136 group;s__uncultured bacterium
OTU6750	0.0155259	0	±	0	1.31e-05	±	4.05884e-06	d__Bacteria;p__Bacteroidetes;c__Bacteroidia;o__Bacteroidales;f__Muribaculaceae;g__norank;s__uncultured bacterium
OTU1332	0.0155259	0	±	0	0.000190047	±	0.000101151	d__Bacteria;p__Firmicutes;c__Erysipelotrichia;o__Erysipelotrichales;f__Erysipelotrichaceae;g__Catenibacterium;s__uncultured bacterium
OTU3919	0.0155259	0	±	0	2.68353e-05	±	1.42898e-05	d__Bacteria;p__Firmicutes;c__Erysipelotrichia;o__Erysipelotrichales;f__Erysipelotrichaceae;g__Dubosiella;s__uncultured bacterium
OTU6682	0.0155259	0	±	0	1.341e-05	±	4.26923e-06	d__Bacteria;p__Bacteroidetes;c__Bacteroidia;o__Bacteroidales;f__Muribaculaceae;g__norank;s__uncultured bacterium
OTU3852	0.0155259	0	±	0	1.152e-05	±	3.40835e-06	d__Bacteria;p__Bacteroidetes;c__Bacteroidia;o__Bacteroidales;f__Muribaculaceae;g__norank;s__uncultured bacterium
OTU2879	0.0155259	0	±	0	7.35369e-05	±	2.9515e-05	d__Bacteria;p__Firmicutes;c__Erysipelotrichia;o__Erysipelotrichales;f__Erysipelotrichaceae;g__Dubosiella;s__uncultured bacterium
OTU3017	0.0155259	0	±	0	6.4611e-05	±	2.43258e-05	d__Bacteria;p__Firmicutes;c__Clostridia;o__Clostridiales;f__Lachnospiraceae;g__Lachnospiraceae NK4A136 group;s__uncultured bacterium
OTU3557	0.0155259	0	±	0	2.74248e-05	±	1.1058e-05	d__Bacteria;p__Firmicutes;c__Clostridia;o__Clostridiales;f__Lachnospiraceae;g__Lachnospiraceae NK4A136 group;s__uncultured bacterium
OTU5232	0.0155259	0	±	0	2.397e-05	±	9.70851e-06	d__Bacteria;p__Firmicutes;c__Clostridia;o__Clostridiales;f__Lachnospiraceae;g__Lachnospiraceae NK4A136 group;s__uncultured bacterium
OTU3780	0.0155259	0	±	0	1.342e-05	±	4.20615e-06	d__Bacteria;p__Firmicutes;c__Clostridia;o__Clostridiales;f__Lachnospiraceae;g__Lachnospiraceae NK4A136 group;s__uncultured bacterium
OTU10037	0.0155259	0	±	0	1.201e-05	±	3.83859e-06	d__Bacteria;p__Bacteroidetes;c__Bacteroidia;o__Bacteroidales;f__Muribaculaceae;g__norank;s__uncultured bacterium
OTU1394	0.0155259	0	±	0	0.000123658	±	6.26536e-05	d__Bacteria;p__Firmicutes;c__Clostridia;o__Clostridiales;f__Lachnospiraceae;g__uncultured;s__uncultured bacterium
OTU7132	0.0155259	0	±	0	1.515e-05	±	5.43706e-06	d__Bacteria;p__Firmicutes;c__Clostridia;o__Clostridiales;f__Lachnospiraceae;g__Lachnospiraceae NK4A136 group;s__uncultured bacterium
OTU9548	0.0155259	0	±	0	1.193e-05	±	3.7618e-06	d__Bacteria;p__Bacteroidetes;c__Bacteroidia;o__Bacteroidales;f__Muribaculaceae;g__norank;s__uncultured bacterium
OTU3936	0.0155259	0	±	0	1.127e-05	±	3.36525e-06	d__Bacteria;p__Firmicutes;c__Clostridia;o__Clostridiales;f__Lachnospiraceae;g__Lachnospiraceae NK4A136 group;s__uncultured bacterium
OTU4452	0.0155259	0	±	0	2.224e-05	±	9.74117e-06	d__Bacteria;p__Firmicutes;c__Erysipelotrichia;o__Erysipelotrichales;f__Erysipelotrichaceae;g__Catenibacterium;s__uncultured bacterium
OTU2792	0.0155259	0	±	0	3.1429e-05	±	1.30866e-05	d__Bacteria;p__Firmicutes;c__Clostridia;o__Clostridiales;f__Lachnospiraceae;g__Lachnospiraceae NK4A136 group;s__uncultured bacterium
OTU3075	0.0155259	0	±	0	2.49048e-05	±	1.10194e-05	d__Bacteria;p__Firmicutes;c__Clostridia;o__Clostridiales;f__Lachnospiraceae;g__Lachnospiraceae NK4A136 group;s__uncultured bacterium
OTU3742	0.0155259	0	±	0	2.782e-05	±	1.12262e-05	d__Bacteria;p__Bacteroidetes;c__Bacteroidia;o__Bacteroidales;f__Muribaculaceae;g__norank;s__uncultured bacterium
OTU3782	0.0155259	0	±	0	2.74131e-05	±	1.36537e-05	d__Bacteria;p__Firmicutes;c__Clostridia;o__Clostridiales;f__Lachnospiraceae;g__Lachnospiraceae NK4A136 group;s__uncultured bacterium
OTU4375	0.0155259	0	±	0	2.184e-05	±	7.07895e-06	d__Bacteria;p__Bacteroidetes;c__Bacteroidia;o__Bacteroidales;f__Muribaculaceae;g__norank;s__uncultured bacterium
OTU4777	0.0155259	0	±	0	2.156e-05	±	9.08452e-06	d__Bacteria;p__Firmicutes;c__Clostridia;o__Clostridiales;f__Lachnospiraceae;g__Lachnospiraceae NK4A136 group;s__uncultured bacterium
OTU6158	0.0155259	0	±	0	1.95031e-05	±	1.00356e-05	d__Bacteria;p__Firmicutes;c__Clostridia;o__Clostridiales;f__Lachnospiraceae;g__Lachnospiraceae NK4A136 group;s__uncultured bacterium
OTU2251	0.0155259	0	±	0	6.38456e-05	±	2.90913e-05	d__Bacteria;p__Firmicutes;c__Erysipelotrichia;o__Erysipelotrichales;f__Erysipelotrichaceae;g__Catenibacterium;s__uncultured bacterium
OTU4445	0.0155259	0	±	0	2.22814e-05	±	1.08704e-05	d__Bacteria;p__Bacteroidetes;c__Bacteroidia;o__Bacteroidales;f__Muribaculaceae;g__norank;s__uncultured bacterium
OTU4134	0.016282	1.549e-05	±	7.26527e-06	8.15544e-05	±	1.89522e-05	d__Bacteria;p__Firmicutes;c__Clostridia;o__Clostridiales;f__Ruminococcaceae;g__Ruminococcaceae UCG-014;s__uncultured bacterium
OTU311	0.016282	4.65834e-05	±	2.56893e-05	0.000266628	±	6.87312e-05	d__Bacteria;p__Firmicutes;c__Clostridia;o__Clostridiales;f__Ruminococcaceae;g__Ruminiclostridium 6;s__uncultured bacterium
OTU2164	0.016282	1.122e-05	±	5.41165e-06	7.55291e-05	±	2.52037e-05	d__Bacteria;p__Bacteroidetes;c__Bacteroidia;o__Bacteroidales;f__Muribaculaceae;g__norank;s__uncultured bacterium
OTU2634	0.016282	6.41e-06	±	2.62672e-06	4.254e-05	±	1.02085e-05	d__Bacteria;p__Bacteroidetes;c__Bacteroidia;o__Bacteroidales;f__Muribaculaceae;g__norank;s__uncultured bacterium
OTU2093	0.016282	7.85e-06	±	3.52771e-06	4.36431e-05	±	1.35213e-05	d__Bacteria;p__Bacteroidetes;c__Bacteroidia;o__Bacteroidales;f__Muribaculaceae;g__norank;s__uncultured bacterium
OTU1694	0.0166194	8.81e-06	±	4.94657e-06	0.000100756	±	3.27556e-05	d__Bacteria;p__Bacteroidetes;c__Bacteroidia;o__Bacteroidales;f__Muribaculaceae;g__norank;s__uncultured bacterium
OTU3694	0.0166194	4.69e-06	±	2.3887e-06	3.336e-05	±	8.22272e-06	d__Bacteria;p__Bacteroidetes;c__Bacteroidia;o__Bacteroidales;f__Muribaculaceae;g__norank;s__uncultured bacterium
OTU2787	0.0166194	8.37e-06	±	6.41647e-06	4.70882e-05	±	1.23468e-05	d__Bacteria;p__Bacteroidetes;c__Bacteroidia;o__Bacteroidales;f__Muribaculaceae;g__norank;s__uncultured bacterium
OTU3165	0.0166194	6.71e-06	±	3.65284e-06	4.013e-05	±	8.95234e-06	d__Bacteria;p__Bacteroidetes;c__Bacteroidia;o__Bacteroidales;f__Muribaculaceae;g__norank;s__uncultured bacterium
OTU2948	0.0166194	6.73e-06	±	3.59951e-06	5.01885e-05	±	1.38616e-05	d__Bacteria;p__Bacteroidetes;c__Bacteroidia;o__Bacteroidales;f__Muribaculaceae;g__norank;s__uncultured bacterium
OTU3119	0.0166194	7.75e-06	±	4.21313e-06	3.866e-05	±	9.35398e-06	d__Bacteria;p__Bacteroidetes;c__Bacteroidia;o__Bacteroidales;f__Muribaculaceae;g__norank;s__uncultured bacterium
OTU3765	0.0166659	1.58e-06	±	1.58e-06	0.000118924	±	6.49071e-05	d__Bacteria;p__Firmicutes;c__Clostridia;o__Clostridiales;f__Lachnospiraceae;g__Lachnospiraceae NK4A136 group;s__uncultured bacterium
OTU4239	0.0166659	1.58e-06	±	1.58e-06	2.995e-05	±	8.41157e-06	d__Bacteria;p__Bacteroidetes;c__Bacteroidia;o__Bacteroidales;f__Muribaculaceae;g__norank;s__uncultured bacterium
OTU4785	0.0166659	2.11e-06	±	2.11e-06	4.65571e-05	±	1.61568e-05	d__Bacteria;p__Firmicutes;c__Clostridia;o__Clostridiales;f__Lachnospiraceae;g__uncultured;s__uncultured bacterium
OTU4125	0.0166659	2.06e-06	±	2.06e-06	4.96356e-05	±	1.82292e-05	d__Bacteria;p__Bacteroidetes;c__Bacteroidia;o__Bacteroidales;f__Muribaculaceae;g__norank;s__uncultured bacterium
OTU5172	0.0166659	1.58e-06	±	1.58e-06	2.398e-05	±	6.394e-06	d__Bacteria;p__Bacteroidetes;c__Bacteroidia;o__Bacteroidales;f__Muribaculaceae;g__norank;s__uncultured bacterium
OTU6081	0.0166659	1.58e-06	±	1.58e-06	1.811e-05	±	4.43765e-06	d__Bacteria;p__Bacteroidetes;c__Bacteroidia;o__Bacteroidales;f__Muribaculaceae;g__norank;s__uncultured bacterium
OTU3644	0.0166659	1.58e-06	±	1.58e-06	3.479e-05	±	9.69735e-06	d__Bacteria;p__Bacteroidetes;c__Bacteroidia;o__Bacteroidales;f__Muribaculaceae;g__norank;s__uncultured bacterium
OTU2417	0.0166659	1.58e-06	±	1.58e-06	5.07413e-05	±	2.2739e-05	d__Bacteria;p__Bacteroidetes;c__Bacteroidia;o__Bacteroidales;f__Muribaculaceae;g__norank;s__uncultured bacterium
OTU5501	0.0166659	1.52e-06	±	1.52e-06	1.741e-05	±	4.82656e-06	d__Bacteria;p__Bacteroidetes;c__Bacteroidia;o__Bacteroidales;f__Muribaculaceae;g__norank;s__uncultured bacterium
OTU2755	0.0166659	1.58e-06	±	1.58e-06	2.488e-05	±	8.39603e-06	d__Bacteria;p__Firmicutes;c__Clostridia;o__Clostridiales;f__Lachnospiraceae;g__Lachnospiraceae NK4A136 group;s__uncultured bacterium
OTU371	0.0166868	1.81908e-05	±	1.132e-05	0.00049776	±	0.000275435	d__Bacteria;p__Firmicutes;c__Clostridia;o__Clostridiales;f__Ruminococcaceae;g__Ruminococcaceae UCG-009;s__uncultured bacterium
OTU1767	0.0166868	1.224e-05	±	8.38357e-06	6.88526e-05	±	1.84453e-05	d__Bacteria;p__Bacteroidetes;c__Bacteroidia;o__Bacteroidales;f__Muribaculaceae;g__norank;s__uncultured bacterium
OTU3479	0.0166868	4.83e-06	±	2.4646e-06	2.45e-05	±	4.51779e-06	d__Bacteria;p__Bacteroidetes;c__Bacteroidia;o__Bacteroidales;f__Muribaculaceae;g__norank;s__uncultured bacterium
OTU2661	0.0166868	5.28e-06	±	2.72616e-06	4.63885e-05	±	1.47744e-05	d__Bacteria;p__Bacteroidetes;c__Bacteroidia;o__Bacteroidales;f__Muribaculaceae;g__norank;s__uncultured bacterium
OTU1911	0.0166868	9.87e-06	±	5.72426e-06	0.000115532	±	6.15068e-05	d__Bacteria;p__Bacteroidetes;c__Bacteroidia;o__Bacteroidales;f__Muribaculaceae;g__norank;s__uncultured bacterium
OTU1180	0.016839	2.41118e-05	±	1.1806e-05	0.000111448	±	3.14969e-05	d__Bacteria;p__Bacteroidetes;c__Bacteroidia;o__Bacteroidales;f__Muribaculaceae;g__norank;s__uncultured bacterium
OTU755	0.0174536	1.414e-05	±	6.13893e-06	0.00023694	±	0.000123762	d__Bacteria;p__Firmicutes;c__Clostridia;o__Clostridiales;f__Lachnospiraceae;g__Lachnospiraceae NK4A136 group;s__uncultured bacterium
OTU6976	0.0180903	3.24e-06	±	2.16082e-06	4.2582e-05	±	1.29132e-05	d__Bacteria;p__Bacteroidetes;c__Bacteroidia;o__Bacteroidales;f__Muribaculaceae;g__norank;s__uncultured bacterium
OTU3628	0.0180903	3.77e-06	±	2.53562e-06	3.55e-05	±	9.59028e-06	d__Bacteria;p__Bacteroidetes;c__Bacteroidia;o__Bacteroidales;f__Muribaculaceae;g__norank;s__uncultured bacterium
OTU4035	0.0180903	3.17e-06	±	2.11335e-06	2.587e-05	±	7.2549e-06	d__Bacteria;p__Bacteroidetes;c__Bacteroidia;o__Bacteroidales;f__Muribaculaceae;g__norank;s__uncultured bacterium
OTU3748	0.0180903	3.69e-06	±	2.49152e-06	2.902e-05	±	8.58475e-06	d__Bacteria;p__Bacteroidetes;c__Bacteroidia;o__Bacteroidales;f__Muribaculaceae;g__norank;s__uncultured bacterium
OTU2924	0.0180903	5.8e-06	±	4.33182e-06	4.47407e-05	±	1.25444e-05	d__Bacteria;p__Bacteroidetes;c__Bacteroidia;o__Bacteroidales;f__Muribaculaceae;g__norank;s__uncultured bacterium
OTU3672	0.0180903	3.24e-06	±	2.16082e-06	3.118e-05	±	7.33071e-06	d__Bacteria;p__Bacteroidetes;c__Bacteroidia;o__Bacteroidales;f__Muribaculaceae;g__norank;s__uncultured bacterium
OTU3044	0.0180903	4.9e-06	±	3.50923e-06	3.625e-05	±	9.59498e-06	d__Bacteria;p__Bacteroidetes;c__Bacteroidia;o__Bacteroidales;f__Muribaculaceae;g__norank;s__uncultured bacterium
OTU2727	0.0180903	3.84e-06	±	2.57562e-06	3.547e-05	±	8.36276e-06	d__Bacteria;p__Bacteroidetes;c__Bacteroidia;o__Bacteroidales;f__Muribaculaceae;g__norank;s__uncultured bacterium
OTU2128	0.0180903	4.39e-06	±	3.09481e-06	3.7129e-05	±	1.21562e-05	d__Bacteria;p__Bacteroidetes;c__Bacteroidia;o__Bacteroidales;f__Muribaculaceae;g__norank;s__uncultured bacterium
OTU4342	0.0180903	5.22e-06	±	3.57528e-06	3.623e-05	±	9.3672e-06	d__Bacteria;p__Bacteroidetes;c__Bacteroidia;o__Bacteroidales;f__Muribaculaceae;g__norank;s__uncultured bacterium
OTU1863	0.0180903	6.27e-06	±	4.47666e-06	6.86145e-05	±	2.53525e-05	d__Bacteria;p__Bacteroidetes;c__Bacteroidia;o__Bacteroidales;f__Muribaculaceae;g__norank;s__uncultured bacterium
OTU3469	0.0180903	3.17e-06	±	2.11335e-06	2.58e-05	±	8.16069e-06	d__Bacteria;p__Bacteroidetes;c__Bacteroidia;o__Bacteroidales;f__Muribaculaceae;g__norank;s__uncultured bacterium
OTU4906	0.0180903	3.55e-06	±	2.41878e-06	2.098e-05	±	4.7159e-06	d__Bacteria;p__Bacteroidetes;c__Bacteroidia;o__Bacteroidales;f__Muribaculaceae;g__norank;s__uncultured bacterium
OTU1962	0.0183177	1.343e-05	±	4.67953e-06	7.77108e-05	±	1.59294e-05	d__Bacteria;p__Bacteroidetes;c__Bacteroidia;o__Bacteroidales;f__Muribaculaceae;g__norank;s__uncultured bacterium
OTU1914	0.0188007	1.04e-05	±	4.8871e-06	6.8293e-05	±	1.57543e-05	d__Bacteria;p__Bacteroidetes;c__Bacteroidia;o__Bacteroidales;f__Muribaculaceae;g__norank;s__uncultured bacterium
OTU2875	0.0188007	6.71e-06	±	2.79207e-06	5.6837e-05	±	1.91912e-05	d__Bacteria;p__Bacteroidetes;c__Bacteroidia;o__Bacteroidales;f__Muribaculaceae;g__norank;s__uncultured bacterium
OTU3205	0.0188007	6.86e-06	±	2.84976e-06	3.61e-05	±	8.8062e-06	d__Bacteria;p__Bacteroidetes;c__Bacteroidia;o__Bacteroidales;f__Muribaculaceae;g__norank;s__uncultured bacterium
OTU1688	0.0188007	9.33e-06	±	4.41316e-06	5.117e-05	±	1.04815e-05	d__Bacteria;p__Bacteroidetes;c__Bacteroidia;o__Bacteroidales;f__Muribaculaceae;g__norank;s__uncultured bacterium
OTU1659	0.0188007	8.56e-06	±	3.72616e-06	0.00011466	±	3.58445e-05	d__Bacteria;p__Bacteroidetes;c__Bacteroidia;o__Bacteroidales;f__Muribaculaceae;g__norank;s__uncultured bacterium
OTU2744	0.0189653	1.15902e-05	±	1.15902e-05	6.50284e-05	±	3.22205e-05	d__Bacteria;p__Firmicutes;c__Clostridia;o__Clostridiales;f__Lachnospiraceae;g__Lachnospiraceae NK4A136 group
OTU2745	0.0189653	6.32e-06	±	6.32e-06	4.61128e-05	±	2.09453e-05	d__Bacteria;p__Bacteroidetes;c__Bacteroidia;o__Bacteroidales;f__Muribaculaceae;g__norank;s__uncultured bacterium
OTU512	0.0189653	2.88422e-05	±	2.88422e-05	0.000265688	±	0.000148111	d__Bacteria;p__Firmicutes;c__Clostridia;o__Clostridiales;f__Lachnospiraceae;g__Lachnospiraceae NK4A136 group;s__uncultured bacterium
OTU1148	0.0192644	2.258e-05	±	7.31438e-06	9.31838e-05	±	2.51146e-05	d__Bacteria;p__Bacteroidetes;c__Bacteroidia;o__Bacteroidales;f__Muribaculaceae;g__norank;s__uncultured bacterium
OTU245	0.0192644	0.000107907	±	5.31389e-05	0.000827451	±	0.000242569	d__Bacteria;p__Firmicutes;c__Clostridia;o__Clostridiales;f__Ruminococcaceae;g__Ruminiclostridium 9;s__uncultured bacterium
OTU718	0.0194448	4.73031e-05	±	2.01533e-05	0.000243805	±	5.18698e-05	d__Bacteria;p__Bacteroidetes;c__Bacteroidia;o__Bacteroidales;f__Muribaculaceae;g__norank;s__uncultured bacterium
OTU174	0.0195051	0.000203302	±	7.44049e-05	0.000642311	±	0.000185822	d__Bacteria;p__Firmicutes;c__Clostridia;o__Clostridiales;f__Lachnospiraceae;g__Lachnoclostridium;s__uncultured bacterium
OTU423	0.01961	2.224e-05	±	8.32153e-06	0.000431188	±	0.000140927	d__Bacteria;p__Firmicutes;c__Clostridia;o__Clostridiales;f__Ruminococcaceae;g__Ruminiclostridium 9;s__uncultured bacterium
OTU1067	0.01961	1.653e-05	±	9.12567e-06	0.000173231	±	5.92959e-05	d__Bacteria;p__Bacteroidetes;c__Bacteroidia;o__Bacteroidales;f__Muribaculaceae;g__norank;s__uncultured bacterium
OTU2044	0.01961	1.336e-05	±	6.20158e-06	5.41302e-05	±	1.576e-05	d__Bacteria;p__Bacteroidetes;c__Bacteroidia;o__Bacteroidales;f__Muribaculaceae;g__norank;s__uncultured bacterium
OTU1035	0.020598	3.9052e-05	±	2.11747e-05	0.000183937	±	4.55604e-05	d__Bacteria;p__Tenericutes;c__Mollicutes;o__Mollicutes RF39;f__norank;g__norank;s__uncultured bacterium
OTU539	0.020598	1.668e-05	±	8.4088e-06	7.84752e-05	±	2.11005e-05	d__Bacteria;p__Firmicutes;c__Clostridia;o__Clostridiales;f__Lachnospiraceae;g__Roseburia;s__uncultured bacterium
OTU2633	0.020598	7.76e-06	±	3.49585e-06	2.96e-05	±	5.51247e-06	d__Bacteria;p__Bacteroidetes;c__Bacteroidia;o__Bacteroidales;f__Muribaculaceae;g__norank;s__uncultured bacterium
OTU1545	0.0211425	1.481e-05	±	9.07324e-06	0.000106287	±	3.27887e-05	d__Bacteria;p__Bacteroidetes;c__Bacteroidia;o__Bacteroidales;f__Muribaculaceae;g__norank;s__uncultured bacterium
OTU2692	0.0211425	6.66e-06	±	3.63123e-06	4.67e-05	±	1.06694e-05	d__Bacteria;p__Bacteroidetes;c__Bacteroidia;o__Bacteroidales;f__Muribaculaceae;g__norank;s__uncultured bacterium
OTU1183	0.0211425	7.4e-06	±	4.33415e-06	4.67916e-05	±	1.40112e-05	d__Bacteria;p__Firmicutes;c__Clostridia;o__Clostridiales;f__Lachnospiraceae;g__uncultured;s__uncultured bacterium
OTU3339	0.0211425	6.12e-06	±	3.43579e-06	3.295e-05	±	8.61193e-06	d__Bacteria;p__Bacteroidetes;c__Bacteroidia;o__Bacteroidales;f__Muribaculaceae;g__norank;s__uncultured bacterium
OTU3360	0.0211528	7.41e-06	±	4.39754e-06	2.624e-05	±	4.83223e-06	d__Bacteria;p__Bacteroidetes;c__Bacteroidia;o__Bacteroidales;f__Muribaculaceae;g__norank;s__uncultured bacterium
OTU2940	0.0211528	7.37e-06	±	4.38244e-06	4.88442e-05	±	1.85407e-05	d__Bacteria;p__Bacteroidetes;c__Bacteroidia;o__Bacteroidales;f__Muribaculaceae;g__norank;s__uncultured bacterium
OTU2092	0.0211528	6.44e-06	±	3.53494e-06	5.19252e-05	±	1.52276e-05	d__Bacteria;p__Bacteroidetes;c__Bacteroidia;o__Bacteroidales;f__Muribaculaceae;g__norank;s__uncultured bacterium
OTU571	0.0211995	4.36781e-05	±	1.48065e-05	0.000269633	±	8.39385e-05	d__Bacteria;p__Firmicutes;c__Clostridia;o__Clostridiales;f__Ruminococcaceae;g__uncultured;s__uncultured bacterium
OTU791	0.0211995	2.93108e-05	±	1.17637e-05	0.000172858	±	4.95642e-05	d__Bacteria;p__Firmicutes;c__Clostridia;o__Clostridiales;f__Lachnospiraceae;g__uncultured;s__uncultured bacterium
OTU729	0.0211995	2.312e-05	±	8.36486e-06	0.000164423	±	6.77962e-05	d__Bacteria;p__Bacteroidetes;c__Bacteroidia;o__Bacteroidales;f__Muribaculaceae;g__norank;s__uncultured bacterium
OTU3847	0.0215893	1.73e-06	±	1.73e-06	1.818e-05	±	5.16503e-06	d__Bacteria;p__Firmicutes;c__Clostridia;o__Clostridiales;f__Ruminococcaceae;g__Ruminiclostridium;s__uncultured bacterium
OTU9434	0.0215893	1.58e-06	±	1.58e-06	1.646e-05	±	4.30236e-06	d__Bacteria;p__Firmicutes;c__Clostridia;o__Clostridiales;f__Ruminococcaceae;g__Ruminococcaceae UCG-014;s__uncultured bacterium
OTU10247	0.0215893	1.59e-06	±	1.59e-06	1.336e-05	±	3.22484e-06	d__Bacteria;p__Bacteroidetes;c__Bacteroidia;o__Bacteroidales;f__Muribaculaceae;g__norank;s__uncultured bacterium
OTU4836	0.0215893	2.06e-06	±	2.06e-06	4.95901e-05	±	2.25672e-05	d__Bacteria;p__Firmicutes;c__Clostridia;o__Clostridiales;f__Lachnospiraceae;g__Lachnospiraceae NK4A136 group;s__uncultured bacterium
OTU2619	0.0215893	3.04e-06	±	3.04e-06	5.92737e-05	±	2.74246e-05	d__Bacteria;p__Firmicutes;c__Clostridia;o__Clostridiales;f__Lachnospiraceae;g__[Eubacterium] xylanophilum group;s__uncultured bacterium
OTU3865	0.0215893	1.66e-06	±	1.66e-06	3.46099e-05	±	1.30307e-05	d__Bacteria;p__Firmicutes;c__Clostridia;o__Clostridiales;f__Lachnospiraceae;g__Lachnospiraceae NK4A136 group;s__uncultured bacterium
OTU2882	0.0215893	4.73e-06	±	4.73e-06	9.51368e-05	±	3.47429e-05	d__Bacteria;p__Firmicutes;c__Clostridia;o__Clostridiales;f__Lachnospiraceae;g__Lachnospiraceae NK4A136 group;s__uncultured bacterium
OTU3342	0.0215893	1.73e-06	±	1.73e-06	2.593e-05	±	7.8827e-06	d__Bacteria;p__Bacteroidetes;c__Bacteroidia;o__Bacteroidales;f__Muribaculaceae;g__norank;s__uncultured bacterium
OTU4301	0.0215893	2.11e-06	±	2.11e-06	2.47e-05	±	6.98662e-06	d__Bacteria;p__Bacteroidetes;c__Bacteroidia;o__Bacteroidales;f__Muribaculaceae;g__norank;s__uncultured bacterium
OTU2765	0.0215893	3.16e-06	±	3.16e-06	4.17371e-05	±	1.62026e-05	d__Bacteria;p__Bacteroidetes;c__Bacteroidia;o__Bacteroidales;f__Muribaculaceae;g__norank;s__uncultured bacterium
OTU3064	0.0215893	3.31e-06	±	3.31e-06	3.34148e-05	±	1.09633e-05	d__Bacteria;p__Firmicutes;c__Clostridia;o__Clostridiales;f__Lachnospiraceae;g__Lachnospiraceae NK4A136 group;s__uncultured bacterium
OTU5192	0.0215893	1.58e-06	±	1.58e-06	2.347e-05	±	6.41767e-06	d__Bacteria;p__Bacteroidetes;c__Bacteroidia;o__Bacteroidales;f__Muribaculaceae;g__norank;s__uncultured bacterium
OTU3343	0.0215893	1.59e-06	±	1.59e-06	2.336e-05	±	7.7843e-06	d__Bacteria;p__Firmicutes;c__Clostridia;o__Clostridiales;f__Lachnospiraceae;g__Lachnospiraceae NK4A136 group;s__uncultured bacterium
OTU4249	0.0215893	1.52e-06	±	1.52e-06	1.754e-05	±	4.98277e-06	d__Bacteria;p__Bacteroidetes;c__Bacteroidia;o__Bacteroidales;f__Muribaculaceae;g__norank;s__uncultured bacterium
OTU4572	0.0215893	1.73e-06	±	1.73e-06	1.689e-05	±	4.45928e-06	d__Bacteria;p__Firmicutes;c__Clostridia;o__Clostridiales;f__Ruminococcaceae;g__Ruminococcaceae UCG-014;s__uncultured bacterium
OTU3599	0.0215893	1.66e-06	±	1.66e-06	4.95754e-05	±	2.06397e-05	d__Bacteria;p__Bacteroidetes;c__Bacteroidia;o__Bacteroidales;f__Muribaculaceae;g__norank;s__uncultured bacterium
OTU3674	0.0220032	6.5e-06	±	2.65874e-06	2.842e-05	±	7.5323e-06	d__Bacteria;p__Bacteroidetes;c__Bacteroidia;o__Bacteroidales;f__Muribaculaceae;g__norank;s__uncultured bacterium
OTU987	0.0230367	3.64585e-05	±	1.93358e-05	0.000130835	±	1.89682e-05	d__Bacteria;p__Bacteroidetes;c__Bacteroidia;o__Bacteroidales;f__Muribaculaceae;g__norank;s__uncultured bacterium
OTU6259	0.023071	3.31e-06	±	2.2095e-06	2.039e-05	±	5.20708e-06	d__Bacteria;p__Bacteroidetes;c__Bacteroidia;o__Bacteroidales;f__Muribaculaceae;g__norank;s__uncultured bacterium
OTU2983	0.023071	7.37e-06	±	4.97527e-06	4.60099e-05	±	1.30501e-05	d__Bacteria;p__Bacteroidetes;c__Bacteroidia;o__Bacteroidales;f__Muribaculaceae;g__norank;s__uncultured bacterium
OTU3368	0.023071	3.18e-06	±	2.12257e-06	2.99485e-05	±	1.07962e-05	d__Bacteria;p__Bacteroidetes;c__Bacteroidia;o__Bacteroidales;f__Muribaculaceae;g__norank;s__uncultured bacterium
OTU1181	0.0237394	3.332e-05	±	1.07948e-05	0.000115815	±	2.30428e-05	d__Bacteria;p__Bacteroidetes;c__Bacteroidia;o__Bacteroidales;f__Muribaculaceae;g__norank;s__uncultured bacterium
OTU1445	0.0237394	3.80231e-05	±	2.03588e-05	0.000158946	±	3.65242e-05	d__Bacteria;p__Bacteroidetes;c__Bacteroidia;o__Bacteroidales;f__Muribaculaceae;g__norank;s__uncultured bacterium
OTU649	0.0237394	5.55139e-05	±	2.41872e-05	0.000239271	±	5.85257e-05	d__Bacteria;p__Bacteroidetes;c__Bacteroidia;o__Bacteroidales;f__Muribaculaceae;g__norank;s__uncultured bacterium
OTU1294	0.0237394	2.153e-05	±	7.3627e-06	6.56366e-05	±	1.0814e-05	d__Bacteria;p__Bacteroidetes;c__Bacteroidia;o__Bacteroidales;f__Muribaculaceae;g__norank;s__uncultured bacterium
OTU2016	0.0237657	6.74e-06	±	2.79413e-06	4.84848e-05	±	1.2166e-05	d__Bacteria;p__Bacteroidetes;c__Bacteroidia;o__Bacteroidales;f__Muribaculaceae;g__norank;s__uncultured bacterium
OTU821	0.0241662	4.12772e-05	±	1.43034e-05	0.000224564	±	4.50631e-05	d__Bacteria;p__Bacteroidetes;c__Bacteroidia;o__Bacteroidales;f__Muribaculaceae;g__norank;s__uncultured bacterium
OTU493	0.0241662	5.98169e-05	±	2.57388e-05	0.000416458	±	0.000114701	d__Bacteria;p__Bacteroidetes;c__Bacteroidia;o__Bacteroidales;f__Muribaculaceae;g__norank;s__uncultured bacterium
OTU2958	0.0243008	3.72e-06	±	2.49786e-06	3.7604e-05	±	1.1988e-05	d__Bacteria;p__Firmicutes;c__Clostridia;o__Clostridiales;f__Lachnospiraceae;g__uncultured;s__uncultured bacterium
OTU5195	0.0243008	3.16e-06	±	3.16e-06	1.825e-05	±	3.87328e-06	d__Bacteria;p__Bacteroidetes;c__Bacteroidia;o__Bacteroidales;f__Muribaculaceae;g__norank;s__uncultured bacterium
OTU2971	0.0243008	3.16e-06	±	2.10667e-06	3.548e-05	±	9.67581e-06	d__Bacteria;p__Bacteroidetes;c__Bacteroidia;o__Bacteroidales;f__Muribaculaceae;g__norank;s__uncultured bacterium
OTU561	0.0243811	0.000142551	±	7.27605e-05	0.000532075	±	0.000118409	d__Bacteria;p__Bacteroidetes;c__Bacteroidia;o__Bacteroidales;f__Muribaculaceae;g__norank;s__uncultured bacterium
OTU219	0.0244529	0.000129402	±	5.12903e-05	0.00106637	±	0.000302413	d__Bacteria;p__Bacteroidetes;c__Bacteroidia;o__Bacteroidales;f__Muribaculaceae;g__norank;s__uncultured bacterium
OTU299	0.0244529	0.000193972	±	5.23723e-05	0.00045323	±	7.90954e-05	d__Bacteria;p__Tenericutes;c__Mollicutes;o__Mollicutes RF39;f__norank;g__norank;s__uncultured bacterium
OTU159	0.0244529	0.000410192	±	8.91627e-05	0.00170901	±	0.000601912	d__Bacteria;p__Actinobacteria;c__Coriobacteriia;o__Coriobacteriales;f__Eggerthellaceae;g__Enterorhabdus;s__uncultured bacterium
OTU1396	0.0246552	2.43461e-05	±	1.29067e-05	0.000116244	±	2.64776e-05	d__Bacteria;p__Bacteroidetes;c__Bacteroidia;o__Bacteroidales;f__Muribaculaceae;g__norank;s__uncultured bacterium
OTU1819	0.0246552	1.12e-05	±	4.41535e-06	7.98805e-05	±	2.58254e-05	d__Bacteria;p__Bacteroidetes;c__Bacteroidia;o__Bacteroidales;f__Muribaculaceae;g__norank;s__uncultured bacterium
OTU2514	0.0246552	9.6e-06	±	3.46388e-06	3.342e-05	±	6.16502e-06	d__Bacteria;p__Bacteroidetes;c__Bacteroidia;o__Bacteroidales;f__Muribaculaceae;g__norank;s__uncultured bacterium
OTU769	0.0259156	1.603e-05	±	8.40116e-06	0.000100224	±	3.29635e-05	d__Bacteria;p__Firmicutes;c__Clostridia;o__Clostridiales;f__Ruminococcaceae;g__uncultured;s__uncultured bacterium
OTU1544	0.0259156	1.473e-05	±	7.62062e-06	8.70173e-05	±	2.22388e-05	d__Bacteria;p__Bacteroidetes;c__Bacteroidia;o__Bacteroidales;f__Muribaculaceae;g__norank;s__uncultured bacterium
OTU1476	0.0259156	1.439e-05	±	5.71372e-06	0.000237584	±	8.75534e-05	d__Bacteria;p__Bacteroidetes;c__Bacteroidia;o__Bacteroidales;f__Muribaculaceae;g__norank;s__uncultured bacterium
OTU2173	0.0259156	6.41e-06	±	2.61782e-06	2.773e-05	±	6.45866e-06	d__Bacteria;p__Bacteroidetes;c__Bacteroidia;o__Bacteroidales;f__Muribaculaceae;g__norank;s__uncultured bacterium
OTU3051	0.0259156	6.26e-06	±	2.56108e-06	2.14e-05	±	4.71447e-06	d__Bacteria;p__Bacteroidetes;c__Bacteroidia;o__Bacteroidales;f__Rikenellaceae;g__Rikenellaceae RC9 gut group;s__uncultured bacterium
OTU947	0.0265484	3.56465e-05	±	1.16582e-05	0.00014912	±	3.20456e-05	d__Bacteria;p__Bacteroidetes;c__Bacteroidia;o__Bacteroidales;f__Muribaculaceae;g__norank;s__uncultured bacterium
OTU1848	0.0266642	1.69865e-05	±	1.09199e-05	7.20787e-05	±	1.72032e-05	d__Bacteria;p__Bacteroidetes;c__Bacteroidia;o__Bacteroidales;f__Muribaculaceae;g__norank;s__uncultured bacterium
OTU2166	0.0266642	1.334e-05	±	8.57542e-06	6.64113e-05	±	2.09981e-05	d__Bacteria;p__Bacteroidetes;c__Bacteroidia;o__Bacteroidales;f__Muribaculaceae;g__norank;s__uncultured bacterium
OTU1288	0.0266642	2.40672e-05	±	1.57617e-05	9.08247e-05	±	1.70854e-05	d__Bacteria;p__Bacteroidetes;c__Bacteroidia;o__Bacteroidales;f__Muribaculaceae;g__norank;s__uncultured bacterium
OTU3806	0.0266642	8.81e-06	±	4.94657e-06	2.981e-05	±	5.6611e-06	d__Bacteria;p__Bacteroidetes;c__Bacteroidia;o__Bacteroidales;f__Muribaculaceae;g__norank;s__uncultured bacterium
OTU2122	0.0267417	6.36e-06	±	3.51376e-06	6.09142e-05	±	2.00819e-05	d__Bacteria;p__Firmicutes;c__Clostridia;o__Clostridiales;f__Lachnospiraceae;g__GCA-900066575;s__uncultured bacterium
OTU970	0.0267417	1.40209e-05	±	1.22877e-05	5.63831e-05	±	2.89112e-05	d__Bacteria;p__Firmicutes;c__Clostridia;o__Clostridiales;f__Ruminococcaceae;g__Ruminiclostridium 5;s__uncultured bacterium
OTU710	0.0267417	3.84549e-05	±	3.34921e-05	0.000155625	±	4.57245e-05	d__Bacteria;p__Firmicutes;c__Clostridia;o__Clostridiales;f__Ruminococcaceae;g__Ruminococcaceae UCG-010;s__uncultured bacterium
OTU1109	0.0277807	1.51842e-05	±	1.51842e-05	0.000140087	±	4.7367e-05	d__Bacteria;p__Tenericutes;c__Mollicutes;o__Mollicutes RF39;f__norank;g__norank;s__uncultured bacterium
OTU6090	0.0277807	1.58e-06	±	1.58e-06	1.465e-05	±	3.69911e-06	d__Bacteria;p__Bacteroidetes;c__Bacteroidia;o__Bacteroidales;f__Muribaculaceae;g__Muribaculum;s__uncultured bacterium
OTU5248	0.0277807	1.58e-06	±	1.58e-06	1.328e-05	±	3.228e-06	d__Bacteria;p__Firmicutes;c__Clostridia;o__Clostridiales;f__Ruminococcaceae;g__Intestinimonas
OTU2751	0.0277807	4.21e-06	±	4.21e-06	4.53999e-05	±	1.51487e-05	d__Bacteria;p__Bacteroidetes;c__Bacteroidia;o__Bacteroidales;f__Muribaculaceae;g__norank;s__uncultured bacterium
OTU3127	0.0277807	3.16e-06	±	3.16e-06	3.04e-05	±	8.93532e-06	d__Bacteria;p__Bacteroidetes;c__Bacteroidia;o__Bacteroidales;f__Muribaculaceae;g__norank;s__uncultured bacterium
OTU3090	0.0277807	1.66e-06	±	1.66e-06	2.34531e-05	±	1.0095e-05	d__Bacteria;p__Firmicutes;c__Clostridia;o__Clostridiales;f__Lachnospiraceae;g__uncultured;s__uncultured bacterium
OTU4135	0.0277807	2.11e-06	±	2.11e-06	3.086e-05	±	1.06814e-05	d__Bacteria;p__Bacteroidetes;c__Bacteroidia;o__Bacteroidales;f__Muribaculaceae;g__norank;s__uncultured bacterium
OTU691	0.0277807	9.47e-06	±	9.47e-06	0.000222823	±	0.000149715	d__Bacteria;p__Firmicutes;c__Clostridia;o__Clostridiales;f__Lachnospiraceae;g__Roseburia;s__uncultured bacterium
OTU3903	0.0277807	1.73e-06	±	1.73e-06	2.566e-05	±	8.25345e-06	d__Bacteria;p__Firmicutes;c__Clostridia;o__Clostridiales;f__Lachnospiraceae;g__Lachnospiraceae NK4A136 group;s__uncultured bacterium
OTU3997	0.0277807	1.66e-06	±	1.66e-06	1.7e-05	±	5.47794e-06	d__Bacteria;p__Bacteroidetes;c__Bacteroidia;o__Bacteroidales;f__Muribaculaceae;g__norank;s__uncultured bacterium
OTU6052	0.0277807	1.58e-06	±	1.58e-06	2.28799e-05	±	1.21678e-05	d__Bacteria;p__Bacteroidetes;c__Bacteroidia;o__Bacteroidales;f__Muribaculaceae;g__norank;s__uncultured bacterium
OTU1713	0.0288176	2.61e-05	±	8.69752e-06	0.000106772	±	2.3511e-05	d__Bacteria;p__Bacteroidetes;c__Bacteroidia;o__Bacteroidales;f__Muribaculaceae;g__norank;s__uncultured bacterium
OTU999	0.0288176	3.97674e-05	±	2.03651e-05	0.000128911	±	3.42517e-05	d__Bacteria;p__Bacteroidetes;c__Bacteroidia;o__Bacteroidales;f__Muribaculaceae;g__norank;s__uncultured bacterium
OTU1416	0.0288176	3.10208e-05	±	1.12238e-05	0.000131981	±	3.70075e-05	d__Bacteria;p__Bacteroidetes;c__Bacteroidia;o__Bacteroidales;f__Muribaculaceae;g__norank;s__uncultured bacterium
OTU7738	0.0292474	3.58e-06	±	2.42037e-06	1.972e-05	±	4.7013e-06	d__Bacteria;p__Firmicutes;c__Clostridia;o__Clostridiales;f__Lachnospiraceae;g__Lachnospiraceae NK4A136 group;s__uncultured bacterium
OTU3488	0.0292474	3.77e-06	±	2.53562e-06	3.06548e-05	±	1.01162e-05	d__Bacteria;p__Bacteroidetes;c__Bacteroidia;o__Bacteroidales;f__Muribaculaceae;g__norank;s__uncultured bacterium
OTU2446	0.0292474	8.94e-06	±	5.97259e-06	5.11399e-05	±	1.24395e-05	d__Bacteria;p__Bacteroidetes;c__Bacteroidia;o__Bacteroidales;f__Muribaculaceae;g__norank;s__uncultured bacterium
OTU2112	0.0292474	5.42e-06	±	3.72239e-06	4.99355e-05	±	1.86715e-05	d__Bacteria;p__Firmicutes;c__Clostridia;o__Clostridiales;f__Lachnospiraceae;g__Lachnospiraceae NK4A136 group;s__uncultured bacterium
OTU2459	0.0296508	1.821e-05	±	6.96267e-06	5.072e-05	±	9.14771e-06	d__Bacteria;p__Bacteroidetes;c__Bacteroidia;o__Bacteroidales;f__Muribaculaceae;g__norank;s__uncultured bacterium
OTU1761	0.0298743	8.88e-06	±	4.30134e-06	8.83428e-05	±	2.94216e-05	d__Bacteria;p__Bacteroidetes;c__Bacteroidia;o__Bacteroidales;f__Muribaculaceae;g__norank;s__uncultured bacterium
OTU1328	0.0298743	1.316e-05	±	6.6165e-06	0.000101523	±	3.76233e-05	d__Bacteria;p__Bacteroidetes;c__Bacteroidia;o__Bacteroidales;f__Muribaculaceae;g__norank;s__uncultured bacterium
OTU303	0.0298743	2.63311e-05	±	1.47958e-05	0.00146496	±	0.00102813	d__Bacteria;p__Firmicutes;c__Clostridia;o__Clostridiales;f__Lachnospiraceae;g__[Eubacterium] xylanophilum group;s__uncultured bacterium
OTU621	0.0298743	5.55304e-05	±	3.70493e-05	0.000171517	±	5.68486e-05	d__Bacteria;p__Firmicutes;c__Clostridia;o__Clostridiales;f__Ruminococcaceae;g__Ruminococcaceae UCG-014;s__uncultured bacterium
OTU1392	0.0301563	2.996e-05	±	8.61471e-06	7.90324e-05	±	1.34939e-05	d__Bacteria;p__Tenericutes;c__Mollicutes;o__Mollicutes RF39;f__norank;g__norank;s__uncultured bacterium
OTU1193	0.0301563	3.28143e-05	±	1.28603e-05	0.000143361	±	5.29729e-05	d__Bacteria;p__Bacteroidetes;c__Bacteroidia;o__Bacteroidales;f__Muribaculaceae;g__norank;s__uncultured bacterium
OTU779	0.0304106	5.35596e-05	±	2.11199e-05	0.000470958	±	0.000141355	d__Bacteria;p__Bacteroidetes;c__Bacteroidia;o__Bacteroidales;f__Muribaculaceae;g__norank;s__uncultured bacterium
OTU819	0.0304106	5.56133e-05	±	2.02879e-05	0.000319476	±	0.000139063	d__Bacteria;p__Bacteroidetes;c__Bacteroidia;o__Bacteroidales;f__Muribaculaceae;g__norank;s__uncultured bacterium
OTU1030	0.0304956	4.20108e-05	±	1.16883e-05	0.000109914	±	2.22521e-05	d__Bacteria;p__Firmicutes;c__Clostridia;o__Clostridiales;f__Ruminococcaceae;g__Ruminiclostridium 9;s__uncultured bacterium
OTU679	0.0304956	5.12163e-05	±	2.06632e-05	0.000122112	±	2.42125e-05	d__Bacteria;p__Firmicutes;c__Clostridia;o__Clostridiales;f__Ruminococcaceae;g__Ruminococcaceae UCG-014;s__uncultured bacterium
OTU1006	0.0308321	4.11507e-05	±	2.70131e-05	0.000209001	±	5.87163e-05	d__Bacteria;p__Bacteroidetes;c__Bacteroidia;o__Bacteroidales;f__Muribaculaceae;g__norank;s__uncultured bacterium
OTU1350	0.0308321	1.537e-05	±	6.97347e-06	0.000159098	±	5.1536e-05	d__Bacteria;p__Bacteroidetes;c__Bacteroidia;o__Bacteroidales;f__Muribaculaceae;g__norank;s__uncultured bacterium
OTU2974	0.0308321	8.47e-06	±	2.87557e-06	3.46667e-05	±	9.456e-06	d__Bacteria;p__Bacteroidetes;c__Bacteroidia;o__Bacteroidales;f__Muribaculaceae;g__norank;s__uncultured bacterium
OTU1401	0.0308321	2.21118e-05	±	1.24991e-05	0.000180541	±	6.83607e-05	d__Bacteria;p__Bacteroidetes;c__Bacteroidia;o__Bacteroidales;f__Muribaculaceae;g__norank;s__uncultured bacterium
OTU5701	0.0309424	3.25e-06	±	2.17231e-06	5.23121e-05	±	1.97556e-05	d__Bacteria;p__Bacteroidetes;c__Bacteroidia;o__Bacteroidales;f__Muribaculaceae;g__norank;s__uncultured bacterium
OTU1873	0.0324281	1.877e-05	±	9.87105e-06	0.000134892	±	6.23331e-05	d__Bacteria;p__Firmicutes;c__Clostridia;o__Clostridiales;f__Lachnospiraceae
OTU250	0.0330721	4.16489e-05	±	1.6748e-05	0.00155478	±	0.000951829	d__Bacteria;p__Firmicutes;c__Clostridia;o__Clostridiales;f__Lachnospiraceae;g__Lachnospiraceae NK4A136 group;s__uncultured bacterium
OTU3177	0.0334243	6.71e-06	±	3.65284e-06	2.475e-05	±	5.33969e-06	d__Bacteria;p__Bacteroidetes;c__Bacteroidia;o__Bacteroidales;f__Muribaculaceae;g__norank;s__uncultured bacterium
OTU2819	0.0334243	7.55e-06	±	4.42441e-06	3.99414e-05	±	1.12451e-05	d__Bacteria;p__Bacteroidetes;c__Bacteroidia;o__Bacteroidales;f__Muribaculaceae;g__norank;s__uncultured bacterium
OTU1500	0.0334243	1.789e-05	±	1.0731e-05	8.08961e-05	±	2.47228e-05	d__Bacteria;p__Bacteroidetes;c__Bacteroidia;o__Bacteroidales;f__Muribaculaceae;g__norank;s__uncultured bacterium
OTU4273	0.0336297	4.55e-06	±	2.31945e-06	3.74131e-05	±	1.37912e-05	d__Bacteria;p__Bacteroidetes;c__Bacteroidia;o__Bacteroidales;f__Muribaculaceae;g__norank;s__uncultured bacterium
OTU1304	0.0336297	2.31014e-05	±	1.85954e-05	9.03511e-05	±	4.74263e-05	d__Bacteria;p__Firmicutes;c__Clostridia;o__Clostridiales;f__Lachnospiraceae;g__Lachnoclostridium;s__uncultured bacterium
OTU2325	0.0336297	1.024e-05	±	5.31882e-06	6.31933e-05	±	2.0381e-05	d__Bacteria;p__Bacteroidetes;c__Bacteroidia;o__Bacteroidales;f__Muribaculaceae;g__norank;s__uncultured bacterium
OTU3493	0.0336297	4.68e-06	±	2.38871e-06	2.346e-05	±	6.73388e-06	d__Bacteria;p__Bacteroidetes;c__Bacteroidia;o__Bacteroidales;f__Muribaculaceae;g__norank;s__uncultured bacterium
OTU6027	0.0355104	2.11e-06	±	2.11e-06	1.652e-05	±	4.25994e-06	d__Bacteria;p__Bacteroidetes;c__Bacteroidia;o__Bacteroidales;f__Muribaculaceae;g__norank;s__uncultured bacterium
OTU7393	0.0355104	2.11e-06	±	2.11e-06	1.928e-05	±	5.40962e-06	d__Bacteria;p__Bacteroidetes;c__Bacteroidia;o__Bacteroidales;f__Muribaculaceae;g__norank;s__uncultured bacterium
OTU5906	0.0355104	1.66e-06	±	1.66e-06	1.466e-05	±	4.36909e-06	d__Bacteria;p__Bacteroidetes;c__Bacteroidia;o__Bacteroidales;f__Muribaculaceae;g__norank;s__uncultured bacterium
OTU3084	0.0355104	3.04e-06	±	3.04e-06	2.646e-05	±	9.20755e-06	d__Bacteria;p__Bacteroidetes;c__Bacteroidia;o__Bacteroidales;f__Muribaculaceae;g__norank;s__uncultured bacterium
OTU5166	0.0355104	2.11e-06	±	2.11e-06	2.993e-05	±	1.07128e-05	d__Bacteria;p__Bacteroidetes;c__Bacteroidia;o__Bacteroidales;f__Muribaculaceae;g__norank;s__uncultured bacterium
OTU5221	0.0355104	2.11e-06	±	2.11e-06	1.594e-05	±	4.09773e-06	d__Bacteria;p__Bacteroidetes;c__Bacteroidia;o__Bacteroidales;f__Muribaculaceae;g__norank;s__uncultured bacterium
OTU5514	0.0355104	3.04e-06	±	3.04e-06	2.004e-05	±	6.37457e-06	d__Bacteria;p__Firmicutes;c__Clostridia;o__Clostridiales;f__Lachnospiraceae;g__uncultured;s__uncultured bacterium
OTU990	0.0355104	4.12e-06	±	4.12e-06	0.00034431	±	0.000194096	d__Bacteria;p__Firmicutes;c__Clostridia;o__Clostridiales;f__Lachnospiraceae;g__Roseburia;s__uncultured bacterium
OTU3770	0.0355104	1.73e-06	±	1.73e-06	2.20748e-05	±	1.00076e-05	d__Bacteria;p__Firmicutes;c__Clostridia;o__Clostridiales;f__Lachnospiraceae;g__Lachnospiraceae NK4A136 group;s__uncultured bacterium
OTU2607	0.0355104	3.04e-06	±	3.04e-06	1.987e-05	±	6.09291e-06	d__Bacteria;p__Bacteroidetes;c__Bacteroidia;o__Bacteroidales;f__Muribaculaceae;g__norank;s__uncultured bacterium
OTU9513	0.0355104	1.73e-06	±	1.73e-06	1.185e-05	±	2.61921e-06	d__Bacteria;p__Bacteroidetes;c__Bacteroidia;o__Bacteroidales;f__Muribaculaceae;g__norank;s__uncultured bacterium
OTU2149	0.0355104	4.73e-06	±	4.73e-06	3.98548e-05	±	1.59161e-05	d__Bacteria;p__Firmicutes;c__Clostridia;o__Clostridiales;f__Ruminococcaceae;g__Anaerotruncus;s__uncultured bacterium
OTU3424	0.0355104	2.06e-06	±	2.06e-06	2.8499e-05	±	1.20381e-05	d__Bacteria;p__Firmicutes;c__Clostridia;o__Clostridiales;f__Lachnospiraceae;g__Lachnospiraceae NK4A136 group;s__uncultured bacterium
OTU1373	0.0358583	2.95361e-05	±	1.3609e-05	0.000101139	±	2.58383e-05	d__Bacteria;p__Firmicutes;c__Clostridia;o__Clostridiales;f__Lachnospiraceae;g__Lachnospiraceae UCG-006;s__uncultured bacterium
OTU2842	0.0358583	1.31e-05	±	3.10798e-06	4.258e-05	±	8.08261e-06	d__Bacteria;p__Bacteroidetes;c__Bacteroidia;o__Bacteroidales;f__Muribaculaceae;g__norank;s__uncultured bacterium
OTU1254	0.0358583	2.75278e-05	±	1.13751e-05	0.00010833	±	2.86441e-05	d__Bacteria;p__Bacteroidetes;c__Bacteroidia;o__Bacteroidales;f__Muribaculaceae;g__norank;s__uncultured bacterium
OTU1638	0.0358583	4.43689e-05	±	3.20262e-05	6.6882e-05	±	1.54727e-05	d__Bacteria;p__Bacteroidetes;c__Bacteroidia;o__Bacteroidales;f__Muribaculaceae;g__norank;s__uncultured bacterium
OTU1437	0.0358583	1.934e-05	±	7.63871e-06	0.000153392	±	6.96267e-05	d__Bacteria;p__Bacteroidetes;c__Bacteroidia;o__Bacteroidales;f__Muribaculaceae;g__norank;s__uncultured bacterium
OTU4943	0.0368567	5.65e-06	±	4.2954e-06	1.964e-05	±	4.62635e-06	d__Bacteria;p__Bacteroidetes;c__Bacteroidia;o__Bacteroidales;f__Muribaculaceae;g__norank;s__uncultured bacterium
OTU4153	0.0368567	4.68e-06	±	3.35091e-06	2.176e-05	±	6.65235e-06	d__Bacteria;p__Bacteroidetes;c__Bacteroidia;o__Bacteroidales;f__Muribaculaceae;g__norank;s__uncultured bacterium
OTU3793	0.0368567	6.27e-06	±	4.47666e-06	3.258e-05	±	8.35215e-06	d__Bacteria;p__Bacteroidetes;c__Bacteroidia;o__Bacteroidales;f__Muribaculaceae;g__norank;s__uncultured bacterium
OTU4284	0.0368567	4.77e-06	±	3.32653e-06	2.817e-05	±	8.78167e-06	d__Bacteria;p__Bacteroidetes;c__Bacteroidia;o__Bacteroidales;f__Muribaculaceae;g__norank;s__uncultured bacterium
OTU2873	0.0368567	4.98e-06	±	3.62123e-06	3.26629e-05	±	1.2892e-05	d__Bacteria;p__Bacteroidetes;c__Bacteroidia;o__Bacteroidales;f__Muribaculaceae;g__norank;s__uncultured bacterium
OTU1669	0.0373442	7e-06	±	2.88814e-06	5.50273e-05	±	3.342e-05	d__Bacteria;p__Firmicutes;c__Clostridia;o__Clostridiales;f__Ruminococcaceae;g__Butyricicoccus;s__uncultured bacterium
OTU2100	0.0373442	6.87e-06	±	2.84699e-06	5.20919e-05	±	1.51807e-05	d__Bacteria;p__Bacteroidetes;c__Bacteroidia;o__Bacteroidales;f__Muribaculaceae;g__norank;s__uncultured bacterium
OTU3348	0.0373442	6.42e-06	±	2.62597e-06	3.684e-05	±	9.95387e-06	d__Bacteria;p__Bacteroidetes;c__Bacteroidia;o__Bacteroidales;f__Muribaculaceae;g__norank;s__uncultured bacterium
OTU2454	0.0373442	8.97e-06	±	4.37676e-06	4.101e-05	±	1.03939e-05	d__Bacteria;p__Bacteroidetes;c__Bacteroidia;o__Bacteroidales;f__Muribaculaceae;g__norank;s__uncultured bacterium
OTU1480	0.0374345	2.746e-05	±	8.23632e-06	0.000103513	±	2.46754e-05	d__Bacteria;p__Bacteroidetes;c__Bacteroidia;o__Bacteroidales;f__Muribaculaceae;g__norank;s__uncultured bacterium
OTU397	0.0374345	0.000124093	±	6.42832e-05	0.000460418	±	0.000101639	d__Bacteria;p__Bacteroidetes;c__Bacteroidia;o__Bacteroidales;f__Muribaculaceae;g__norank;s__uncultured bacterium
OTU335	0.0374345	0.000108899	±	3.76987e-05	0.000895173	±	0.00029582	d__Bacteria;p__Bacteroidetes;c__Bacteroidia;o__Bacteroidales;f__Muribaculaceae;g__norank;s__uncultured bacterium
OTU700	0.0374345	4.32561e-05	±	1.24031e-05	0.000269624	±	7.33442e-05	d__Bacteria;p__Bacteroidetes;c__Bacteroidia;o__Bacteroidales;f__Muribaculaceae;g__norank;s__uncultured bacterium
OTU2105	0.0374345	1.649e-05	±	4.87605e-06	3.999e-05	±	7.11661e-06	d__Bacteria;p__Bacteroidetes;c__Bacteroidia;o__Bacteroidales;f__Muribaculaceae;g__norank;s__uncultured bacterium
OTU1167	0.0377335	4.73096e-05	±	3.01325e-05	0.000176175	±	4.27797e-05	d__Bacteria;p__Bacteroidetes;c__Bacteroidia;o__Bacteroidales;f__Muribaculaceae;g__norank;s__uncultured bacterium
OTU485	0.0377335	7.32391e-05	±	2.98254e-05	0.000336448	±	0.000114783	d__Bacteria;p__Tenericutes;c__Mollicutes;o__Mollicutes RF39;f__norank;g__norank
OTU555	0.0378334	6.59233e-05	±	1.64328e-05	0.000202166	±	4.34875e-05	d__Bacteria;p__Bacteroidetes;c__Bacteroidia;o__Bacteroidales;f__Muribaculaceae;g__norank;s__uncultured bacterium
OTU857	0.0378334	5.31069e-05	±	1.31998e-05	0.000137683	±	3.36352e-05	d__Bacteria;p__Bacteroidetes;c__Bacteroidia;o__Bacteroidales;f__Muribaculaceae;g__norank;s__uncultured bacterium
OTU2854	0.0383502	1.66308e-05	±	9.91673e-06	5.819e-05	±	1.96633e-05	d__Bacteria;p__Firmicutes;c__Clostridia;o__Clostridiales;f__Lachnospiraceae;g__Lachnospiraceae NK4A136 group;s__uncultured bacterium
OTU2381	0.0383502	1.049e-05	±	3.7474e-06	6.92299e-05	±	2.28327e-05	d__Bacteria;p__Bacteroidetes;c__Bacteroidia;o__Bacteroidales;f__Muribaculaceae;g__norank;s__uncultured bacterium
OTU202	0.0383502	2.096e-05	±	9.16571e-06	0.000709963	±	0.00046777	d__Bacteria;p__Bacteroidetes;c__Bacteroidia;o__Bacteroidales;f__Muribaculaceae;g__norank;s__uncultured bacterium
OTU1814	0.0390061	0	±	0	8.51959e-05	±	5.5439e-05	d__Bacteria;p__Bacteroidetes;c__Bacteroidia;o__Bacteroidales;f__Muribaculaceae;g__norank;s__uncultured bacterium
OTU2041	0.0390061	0	±	0	3.12831e-05	±	1.92265e-05	d__Bacteria;p__Firmicutes;c__Clostridia;o__Clostridiales;f__Lachnospiraceae;g__Roseburia;s__uncultured bacterium
OTU2920	0.0390061	0	±	0	6.26842e-05	±	3.4308e-05	d__Bacteria;p__Firmicutes;c__Clostridia;o__Clostridiales;f__Lachnospiraceae;g__uncultured;s__uncultured bacterium
OTU3647	0.0390061	0	±	0	4.08337e-05	±	2.64448e-05	d__Bacteria;p__Bacteroidetes;c__Bacteroidia;o__Bacteroidales;f__Muribaculaceae;g__norank;s__uncultured bacterium
OTU3821	0.0390061	0	±	0	1.419e-05	±	6.21899e-06	d__Bacteria;p__Firmicutes;c__Clostridia;o__Clostridiales;f__Lachnospiraceae;g__Lachnospiraceae NK4A136 group;s__uncultured bacterium
OTU3918	0.0390061	0	±	0	2.97448e-05	±	1.58452e-05	d__Bacteria;p__Firmicutes;c__Clostridia;o__Clostridiales;f__Lachnospiraceae;g__Roseburia;s__uncultured bacterium
OTU4105	0.0390061	0	±	0	1.255e-05	±	5.02309e-06	d__Bacteria;p__Bacteroidetes;c__Bacteroidia;o__Bacteroidales;f__Muribaculaceae;g__norank;s__uncultured bacterium
OTU4730	0.0390061	0	±	0	1.357e-05	±	4.99117e-06	d__Bacteria;p__Bacteroidetes;c__Bacteroidia;o__Bacteroidales;f__Muribaculaceae;g__norank;s__uncultured bacterium
OTU5334	0.0390061	0	±	0	1.038e-05	±	4.04246e-06	d__Bacteria;p__Bacteroidetes;c__Bacteroidia;o__Bacteroidales;f__Muribaculaceae;g__norank;s__uncultured bacterium
OTU5444	0.0390061	0	±	0	2.083e-05	±	9.61084e-06	d__Bacteria;p__Firmicutes;c__Clostridia;o__Clostridiales;f__Ruminococcaceae;g__Ruminiclostridium 9;s__uncultured bacterium
OTU5471	0.0390061	0	±	0	2.121e-05	±	7.97523e-06	d__Bacteria;p__Firmicutes;c__Clostridia;o__Clostridiales;f__Lachnospiraceae;g__Lachnospiraceae NK4A136 group;s__uncultured bacterium
OTU5764	0.0390061	0	±	0	7.78899e-05	±	3.69471e-05	d__Bacteria;p__Firmicutes;c__Clostridia;o__Clostridiales;f__Lachnospiraceae;g__Lachnospiraceae NK4A136 group;s__uncultured bacterium
OTU6101	0.0390061	0	±	0	1.618e-05	±	5.87193e-06	d__Bacteria;p__Firmicutes;c__Clostridia;o__Clostridiales;f__Ruminococcaceae;g__Ruminiclostridium 9;s__uncultured bacterium
OTU6133	0.0390061	0	±	0	1.267e-05	±	5.03675e-06	d__Bacteria;p__Bacteroidetes;c__Bacteroidia;o__Bacteroidales;f__Muribaculaceae;g__norank;s__uncultured bacterium
OTU6247	0.0390061	0	±	0	3.21128e-05	±	1.74538e-05	d__Bacteria;p__Firmicutes;c__Clostridia;o__Clostridiales;f__Lachnospiraceae;g__Lachnospiraceae NK4A136 group;s__uncultured bacterium
OTU6287	0.0390061	0	±	0	3.174e-05	±	1.08241e-05	d__Bacteria;p__Firmicutes;c__Clostridia;o__Clostridiales;f__Lachnospiraceae;g__uncultured;s__uncultured bacterium
OTU6326	0.0390061	0	±	0	8.52e-06	±	2.86391e-06	d__Bacteria;p__Bacteroidetes;c__Bacteroidia;o__Bacteroidales;f__Muribaculaceae;g__norank;s__uncultured bacterium
OTU6724	0.0390061	0	±	0	3.18493e-05	±	1.70756e-05	d__Bacteria;p__Firmicutes;c__Clostridia;o__Clostridiales;f__Lachnospiraceae;g__[Eubacterium] xylanophilum group;s__uncultured bacterium
OTU7414	0.0390061	0	±	0	8.2e-06	±	2.74141e-06	d__Bacteria;p__Firmicutes;c__Clostridia;o__Clostridiales;f__Ruminococcaceae;g__Ruminiclostridium;s__uncultured bacterium
OTU7533	0.0390061	0	±	0	2.42999e-05	±	1.34087e-05	d__Bacteria;p__Bacteroidetes;c__Bacteroidia;o__Bacteroidales;f__Muribaculaceae;g__norank;s__uncultured bacterium
OTU7546	0.0390061	0	±	0	1.558e-05	±	6.27988e-06	d__Bacteria;p__Bacteroidetes;c__Bacteroidia;o__Bacteroidales;f__Muribaculaceae;g__norank;s__uncultured bacterium
OTU7619	0.0390061	0	±	0	1.002e-05	±	3.57005e-06	d__Bacteria;p__Bacteroidetes;c__Bacteroidia;o__Bacteroidales;f__Muribaculaceae;g__norank;s__uncultured bacterium
OTU7648	0.0390061	0	±	0	1.283e-05	±	5.09612e-06	d__Bacteria;p__Bacteroidetes;c__Bacteroidia;o__Bacteroidales;f__Muribaculaceae;g__norank;s__uncultured bacterium
OTU7792	0.0390061	0	±	0	1.608e-05	±	7.59093e-06	d__Bacteria;p__Bacteroidetes;c__Bacteroidia;o__Bacteroidales;f__Muribaculaceae;g__norank;s__uncultured bacterium
OTU7911	0.0390061	0	±	0	1.971e-05	±	9.40785e-06	d__Bacteria;p__Firmicutes;c__Clostridia;o__Clostridiales;f__Lachnospiraceae;g__Lachnospiraceae NK4A136 group;s__uncultured bacterium
OTU7925	0.0390061	0	±	0	9.99e-06	±	3.57396e-06	d__Bacteria;p__Bacteroidetes;c__Bacteroidia;o__Bacteroidales;f__Muribaculaceae;g__norank;s__uncultured bacterium
OTU8030	0.0390061	0	±	0	1.34e-05	±	5.22539e-06	d__Bacteria;p__Bacteroidetes;c__Bacteroidia;o__Bacteroidales;f__Muribaculaceae;g__norank;s__uncultured bacterium
OTU8117	0.0390061	0	±	0	7.85e-06	±	2.62227e-06	d__Bacteria;p__Bacteroidetes;c__Bacteroidia;o__Bacteroidales;f__Muribaculaceae;g__Muribaculum;s__uncultured bacterium
OTU8196	0.0390061	0	±	0	1.359e-05	±	5.45683e-06	d__Bacteria;p__Bacteroidetes;c__Bacteroidia;o__Bacteroidales;f__Muribaculaceae;g__norank;s__uncultured bacterium
OTU8256	0.0390061	0	±	0	1.924e-05	±	9.65273e-06	d__Bacteria;p__Bacteroidetes;c__Bacteroidia;o__Bacteroidales;f__Muribaculaceae;g__norank;s__uncultured bacterium
OTU8320	0.0390061	0	±	0	1.152e-05	±	4.92494e-06	d__Bacteria;p__Bacteroidetes;c__Bacteroidia;o__Bacteroidales;f__Muribaculaceae;g__norank;s__uncultured bacterium
OTU8382	0.0390061	0	±	0	1.327e-05	±	5.21095e-06	d__Bacteria;p__Bacteroidetes;c__Bacteroidia;o__Bacteroidales;f__Muribaculaceae;g__norank;s__uncultured bacterium
OTU8706	0.0390061	0	±	0	1.79e-05	±	6.57666e-06	d__Bacteria;p__Bacteroidetes;c__Bacteroidia;o__Bacteroidales;f__Muribaculaceae;g__norank;s__uncultured bacterium
OTU8901	0.0390061	0	±	0	1.331e-05	±	5.33288e-06	d__Bacteria;p__Bacteroidetes;c__Bacteroidia;o__Bacteroidales;f__Muribaculaceae;g__norank;s__uncultured bacterium
OTU9077	0.0390061	0	±	0	1.138e-05	±	4.58369e-06	d__Bacteria;p__Bacteroidetes;c__Bacteroidia;o__Bacteroidales;f__Muribaculaceae;g__norank;s__uncultured bacterium
OTU9213	0.0390061	0	±	0	7.85e-06	±	2.62227e-06	d__Bacteria;p__Bacteroidetes;c__Bacteroidia;o__Bacteroidales;f__Muribaculaceae;g__norank;s__uncultured bacterium
OTU9833	0.0390061	0	±	0	8.17e-06	±	2.74145e-06	d__Bacteria;p__Bacteroidetes;c__Bacteroidia;o__Bacteroidales;f__Muribaculaceae;g__norank;s__uncultured bacterium
OTU9950	0.0390061	0	±	0	1.132e-05	±	4.6842e-06	d__Bacteria;p__Bacteroidetes;c__Bacteroidia;o__Bacteroidales;f__Muribaculaceae;g__norank;s__uncultured bacterium
OTU10100	0.0390061	0	±	0	1.103e-05	±	4.53113e-06	d__Bacteria;p__Bacteroidetes;c__Bacteroidia;o__Bacteroidales;f__Muribaculaceae;g__norank;s__uncultured bacterium
OTU10371	0.0390061	0	±	0	1.118e-05	±	4.0689e-06	d__Bacteria;p__Bacteroidetes;c__Bacteroidia;o__Bacteroidales;f__Prevotellaceae;g__Alloprevotella;s__uncultured bacterium
OTU10729	0.0390061	0	±	0	1.22e-05	±	5.50862e-06	d__Bacteria;p__Bacteroidetes;c__Bacteroidia;o__Bacteroidales;f__Muribaculaceae;g__norank;s__uncultured bacterium
OTU10791	0.0390061	0	±	0	1.608e-05	±	6.45338e-06	d__Bacteria;p__Firmicutes;c__Clostridia;o__Clostridiales;f__Ruminococcaceae;g__Ruminiclostridium 9;s__uncultured bacterium
OTU11054	0.0390061	0	±	0	1.106e-05	±	3.99356e-06	d__Bacteria;p__Bacteroidetes;c__Bacteroidia;o__Bacteroidales;f__Muribaculaceae;g__norank;s__uncultured bacterium
OTU11673	0.0390061	0	±	0	2.13212e-05	±	1.15179e-05	d__Bacteria;p__Firmicutes;c__Clostridia;o__Clostridiales;f__Ruminococcaceae;g__Ruminiclostridium;s__uncultured bacterium
OTU11697	0.0390061	0	±	0	1.106e-05	±	4.06888e-06	d__Bacteria;p__Firmicutes;c__Clostridia;o__Clostridiales;f__Ruminococcaceae;g__Ruminococcaceae UCG-014;s__uncultured bacterium
OTU11814	0.0390061	0	±	0	9.67e-06	±	3.51037e-06	d__Bacteria;p__Bacteroidetes;c__Bacteroidia;o__Bacteroidales;f__Muribaculaceae;g__norank;s__uncultured bacterium
OTU12104	0.0390061	0	±	0	1.551e-05	±	5.82415e-06	d__Bacteria;p__Firmicutes;c__Clostridia;o__Clostridiales;f__Lachnospiraceae;g__uncultured;s__uncultured bacterium
OTU12534	0.0390061	0	±	0	8.36e-06	±	2.81911e-06	d__Bacteria;p__Bacteroidetes;c__Bacteroidia;o__Bacteroidales;f__Muribaculaceae;g__norank;s__uncultured bacterium
OTU12875	0.0390061	0	±	0	7.74e-06	±	2.58303e-06	d__Bacteria;p__Bacteroidetes;c__Bacteroidia;o__Bacteroidales;f__Muribaculaceae;g__norank;s__uncultured bacterium
OTU13240	0.0390061	0	±	0	8.19e-06	±	2.74722e-06	d__Bacteria;p__Bacteroidetes;c__Bacteroidia;o__Bacteroidales;f__Muribaculaceae;g__norank;s__uncultured bacterium
OTU4947	0.0390061	0	±	0	2.21914e-05	±	1.1497e-05	d__Bacteria;p__Bacteroidetes;c__Bacteroidia;o__Bacteroidales;f__Muribaculaceae;g__norank;s__uncultured bacterium
OTU7647	0.0390061	0	±	0	1.324e-05	±	5.63292e-06	d__Bacteria;p__Bacteroidetes;c__Bacteroidia;o__Bacteroidales;f__Muribaculaceae;g__norank;s__uncultured bacterium
OTU8009	0.0390061	0	±	0	1.811e-05	±	8.44562e-06	d__Bacteria;p__Bacteroidetes;c__Bacteroidia;o__Bacteroidales;f__Muribaculaceae;g__norank;s__uncultured bacterium
OTU11936	0.0390061	0	±	0	8.17e-06	±	2.74145e-06	d__Bacteria;p__Bacteroidetes;c__Bacteroidia;o__Bacteroidales;f__Muribaculaceae;g__norank;s__uncultured bacterium
OTU2337	0.0390061	0	±	0	0.000119813	±	7.0709e-05	d__Bacteria;p__Firmicutes;c__Clostridia;o__Clostridiales;f__Ruminococcaceae;g__Ruminococcaceae UCG-014;s__uncultured bacterium
OTU2683	0.0390061	0	±	0	1.95531e-05	±	1.04374e-05	d__Bacteria;p__Firmicutes;c__Clostridia;o__Clostridiales;f__Lachnospiraceae;g__Lachnospiraceae NK4A136 group;s__uncultured bacterium
OTU3849	0.0390061	0	±	0	2.73571e-05	±	1.61547e-05	d__Bacteria;p__Bacteroidetes;c__Bacteroidia;o__Bacteroidales;f__Muribaculaceae;g__norank;s__uncultured bacterium
OTU6016	0.0390061	0	±	0	1.656e-05	±	6.22861e-06	d__Bacteria;p__Firmicutes;c__Clostridia;o__Clostridiales;f__Lachnospiraceae;g__Lachnospiraceae NK4A136 group;s__uncultured bacterium
OTU7542	0.0390061	0	±	0	1.903e-05	±	7.162e-06	d__Bacteria;p__Bacteroidetes;c__Bacteroidia;o__Bacteroidales;f__Muribaculaceae;g__norank;s__uncultured bacterium
OTU7704	0.0390061	0	±	0	2.73199e-05	±	1.30276e-05	d__Bacteria;p__Firmicutes;c__Clostridia;o__Clostridiales;f__Lachnospiraceae;g__Lachnospiraceae NK4A136 group;s__uncultured bacterium
OTU8168	0.0390061	0	±	0	1.911e-05	±	7.16188e-06	d__Bacteria;p__Firmicutes;c__Clostridia;o__Clostridiales;f__Lachnospiraceae;g__uncultured;s__uncultured bacterium
OTU5591	0.0390061	0	±	0	1.78e-05	±	7.89961e-06	d__Bacteria;p__Bacteroidetes;c__Bacteroidia;o__Bacteroidales;f__Muribaculaceae;g__norank;s__uncultured bacterium
OTU7334	0.0390061	0	±	0	1.425e-05	±	5.38513e-06	d__Bacteria;p__Bacteroidetes;c__Bacteroidia;o__Bacteroidales;f__Muribaculaceae;g__norank;s__uncultured bacterium
OTU7552	0.0390061	0	±	0	1.48e-05	±	5.97366e-06	d__Bacteria;p__Firmicutes;c__Clostridia;o__Clostridiales;f__Ruminococcaceae;g__uncultured;s__uncultured bacterium
OTU8096	0.0390061	0	±	0	1.745e-05	±	8.18442e-06	d__Bacteria;p__Firmicutes;c__Clostridia;o__Clostridiales;f__Ruminococcaceae;g__Ruminococcaceae UCG-014;s__uncultured bacterium
OTU9479	0.0390061	0	±	0	1.374e-05	±	5.88545e-06	d__Bacteria;p__Firmicutes;c__Clostridia;o__Clostridiales;f__Lachnospiraceae;g__Lachnospiraceae NK4A136 group;s__uncultured bacterium
OTU9969	0.0390061	0	±	0	1.337e-05	±	4.99293e-06	d__Bacteria;p__Bacteroidetes;c__Bacteroidia;o__Bacteroidales;f__Muribaculaceae;g__norank;s__uncultured bacterium
OTU10519	0.0390061	0	±	0	1.123e-05	±	4.18072e-06	d__Bacteria;p__Firmicutes;c__Clostridia;o__Clostridiales;f__Ruminococcaceae;g__uncultured;s__uncultured bacterium
OTU643	0.0390061	0	±	0	1.415e-05	±	6.56748e-06	d__Bacteria;p__Firmicutes;c__Clostridia;o__Clostridiales;f__Lachnospiraceae
OTU3573	0.0390061	0	±	0	2.369e-05	±	1.05078e-05	d__Bacteria;p__Firmicutes;c__Clostridia;o__Clostridiales;f__Ruminococcaceae;g__Ruminococcaceae UCG-005;s__uncultured bacterium
OTU4354	0.0390061	0	±	0	4.95543e-05	±	2.34298e-05	d__Bacteria;p__Firmicutes;c__Clostridia;o__Clostridiales;f__Lachnospiraceae;g__Lachnoclostridium;s__uncultured bacterium
OTU5785	0.0390061	0	±	0	1.137e-05	±	4.19033e-06	d__Bacteria;p__Firmicutes;c__Clostridia;o__Clostridiales;f__Lachnospiraceae;g__Lachnospiraceae NK4A136 group;s__uncultured bacterium
OTU6540	0.0390061	0	±	0	1.551e-05	±	5.95592e-06	d__Bacteria;p__Firmicutes;c__Clostridia;o__Clostridiales;f__Lachnospiraceae;g__Lachnospiraceae NK4A136 group;s__uncultured bacterium
OTU6983	0.0390061	0	±	0	1.102e-05	±	4.65658e-06	d__Bacteria;p__Bacteroidetes;c__Bacteroidia;o__Bacteroidales;f__Muribaculaceae;g__norank;s__uncultured bacterium
OTU7030	0.0390061	0	±	0	1.193e-05	±	4.53539e-06	d__Bacteria;p__Bacteroidetes;c__Bacteroidia;o__Bacteroidales;f__Muribaculaceae;g__norank;s__uncultured bacterium
OTU7506	0.0390061	0	±	0	9.97e-06	±	3.89912e-06	d__Bacteria;p__Bacteroidetes;c__Bacteroidia;o__Bacteroidales;f__Muribaculaceae;g__norank;s__uncultured bacterium
OTU8532	0.0390061	0	±	0	1.617e-05	±	7.18383e-06	d__Bacteria;p__Firmicutes;c__Erysipelotrichia;o__Erysipelotrichales;f__Erysipelotrichaceae;g__Catenibacterium;s__uncultured bacterium
OTU8650	0.0390061	0	±	0	8.17e-06	±	2.74793e-06	d__Bacteria;p__Bacteroidetes;c__Bacteroidia;o__Bacteroidales;f__Muribaculaceae;g__norank;s__uncultured bacterium
OTU9291	0.0390061	0	±	0	1.148e-05	±	4.43876e-06	d__Bacteria;p__Firmicutes;c__Clostridia;o__Clostridiales;f__Lachnospiraceae;g__Lachnospiraceae NK4A136 group;s__uncultured bacterium
OTU9317	0.0390061	0	±	0	8.15e-06	±	2.7329e-06	d__Bacteria;p__Bacteroidetes;c__Bacteroidia;o__Bacteroidales;f__Muribaculaceae;g__norank;s__uncultured bacterium
OTU9743	0.0390061	0	±	0	8.39e-06	±	2.81253e-06	d__Bacteria;p__Bacteroidetes;c__Bacteroidia;o__Bacteroidales;f__Muribaculaceae;g__norank;s__uncultured bacterium
OTU844	0.0390061	0	±	0	0.00017313	±	9.74868e-05	d__Bacteria;p__Firmicutes;c__Clostridia;o__Clostridiales;f__Lachnospiraceae;g__Lachnospiraceae UCG-001;s__uncultured bacterium
OTU2554	0.0390061	0	±	0	9.88703e-05	±	5.47988e-05	d__Bacteria;p__Bacteroidetes;c__Bacteroidia;o__Bacteroidales;f__Muribaculaceae;g__norank;s__uncultured bacterium
OTU5200	0.0390061	0	±	0	2.03476e-05	±	1.33546e-05	d__Bacteria;p__Firmicutes;c__Clostridia;o__Clostridiales;f__Family XIII;g__Family XIII AD3011 group;s__uncultured bacterium
OTU5611	0.0390061	0	±	0	9.79e-06	±	3.6611e-06	d__Bacteria;p__Firmicutes;c__Clostridia;o__Clostridiales;f__Lachnospiraceae;g__Lachnospiraceae NK4A136 group;s__uncultured bacterium
OTU6012	0.0390061	0	±	0	1.156e-05	±	5.28552e-06	d__Bacteria;p__Firmicutes;c__Clostridia;o__Clostridiales;f__Lachnospiraceae;g__Lachnospiraceae NK4A136 group;s__uncultured bacterium
OTU6034	0.0390061	0	±	0	2.5144e-05	±	1.26567e-05	d__Bacteria;p__Firmicutes;c__Clostridia;o__Clostridiales;f__Lachnospiraceae;g__Lachnospiraceae NK4A136 group;s__uncultured bacterium
OTU6610	0.0390061	0	±	0	2.324e-05	±	1.06814e-05	d__Bacteria;p__Firmicutes;c__Erysipelotrichia;o__Erysipelotrichales;f__Erysipelotrichaceae;g__Catenibacterium;s__uncultured bacterium
OTU6632	0.0390061	0	±	0	1.186e-05	±	5.31807e-06	d__Bacteria;p__Firmicutes;c__Clostridia;o__Clostridiales;f__Lachnospiraceae;g__Lachnospiraceae NK4A136 group;s__uncultured bacterium
OTU6662	0.0390061	0	±	0	8.02e-06	±	2.69987e-06	d__Bacteria;p__Firmicutes;c__Clostridia;o__Clostridiales;f__Lachnospiraceae;g__Lachnospiraceae NK4A136 group;s__uncultured bacterium
OTU6797	0.0390061	0	±	0	8.21e-06	±	2.75892e-06	d__Bacteria;p__Bacteroidetes;c__Bacteroidia;o__Bacteroidales;f__Muribaculaceae;g__norank;s__uncultured bacterium
OTU7424	0.0390061	0	±	0	2.18359e-05	±	1.46721e-05	d__Bacteria;p__Firmicutes;c__Clostridia;o__Clostridiales;f__Lachnospiraceae;g__Lachnospiraceae NK4A136 group;s__uncultured bacterium
OTU8420	0.0390061	0	±	0	1.501e-05	±	5.76459e-06	d__Bacteria;p__Firmicutes;c__Clostridia;o__Clostridiales;f__Lachnospiraceae;g__uncultured;s__uncultured bacterium
OTU8771	0.0390061	0	±	0	3.08046e-05	±	2.10324e-05	d__Bacteria;p__Firmicutes;c__Clostridia;o__Clostridiales;f__Ruminococcaceae;g__Ruminococcaceae UCG-014;s__uncultured bacterium
OTU11342	0.0390061	0	±	0	1.258e-05	±	4.95333e-06	d__Bacteria;p__Firmicutes;c__Clostridia;o__Clostridiales;f__Ruminococcaceae;g__Ruminococcaceae UCG-014;s__uncultured bacterium
OTU11957	0.0390061	0	±	0	1.418e-05	±	7.41561e-06	d__Bacteria;p__Bacteroidetes;c__Bacteroidia;o__Bacteroidales;f__Muribaculaceae;g__norank;s__uncultured bacterium
OTU654	0.0390061	0	±	0	3.39676e-05	±	1.50361e-05	d__Bacteria;p__Firmicutes;c__Clostridia;o__Clostridiales;f__Lachnospiraceae;g__Roseburia;s__uncultured bacterium
OTU4520	0.0390061	0	±	0	9.87e-06	±	3.50137e-06	d__Bacteria;p__Bacteroidetes;c__Bacteroidia;o__Bacteroidales;f__Muribaculaceae;g__norank;s__uncultured bacterium
OTU5977	0.0390061	0	±	0	1.528e-05	±	7.41961e-06	d__Bacteria;p__Bacteroidetes;c__Bacteroidia;o__Bacteroidales;f__Muribaculaceae;g__norank;s__uncultured bacterium
OTU6243	0.0390061	0	±	0	8.27e-06	±	2.786e-06	d__Bacteria;p__Firmicutes;c__Clostridia;o__Clostridiales;f__Lachnospiraceae;g__Lachnospiraceae NK4A136 group;s__uncultured bacterium
OTU6695	0.0390061	0	±	0	1.188e-05	±	5.32426e-06	d__Bacteria;p__Bacteroidetes;c__Bacteroidia;o__Bacteroidales;f__Muribaculaceae;g__norank;s__uncultured bacterium
OTU7402	0.0390061	0	±	0	1.123e-05	±	4.16037e-06	d__Bacteria;p__Bacteroidetes;c__Bacteroidia;o__Bacteroidales;f__Muribaculaceae;g__norank;s__uncultured bacterium
OTU7480	0.0390061	0	±	0	1.857e-05	±	7.77718e-06	d__Bacteria;p__Firmicutes;c__Erysipelotrichia;o__Erysipelotrichales;f__Erysipelotrichaceae;g__Catenibacterium;s__uncultured bacterium
OTU7497	0.0390061	0	±	0	1.864e-05	±	9.17238e-06	d__Bacteria;p__Bacteroidetes;c__Bacteroidia;o__Bacteroidales;f__Muribaculaceae;g__norank;s__uncultured bacterium
OTU7574	0.0390061	0	±	0	1.266e-05	±	4.55532e-06	d__Bacteria;p__Bacteroidetes;c__Bacteroidia;o__Bacteroidales;f__Muribaculaceae;g__norank;s__uncultured bacterium
OTU7592	0.0390061	0	±	0	1.277e-05	±	6.09003e-06	d__Bacteria;p__Bacteroidetes;c__Bacteroidia;o__Bacteroidales;f__Muribaculaceae;g__norank;s__uncultured bacterium
OTU7876	0.0390061	0	±	0	9.87e-06	±	3.80246e-06	d__Bacteria;p__Bacteroidetes;c__Bacteroidia;o__Bacteroidales;f__Muribaculaceae;g__norank;s__uncultured bacterium
OTU737	0.0390061	0	±	0	0.000105426	±	4.51115e-05	d__Bacteria;p__Firmicutes;c__Clostridia;o__Clostridiales;f__Lachnospiraceae;g__Lachnospiraceae UCG-001
OTU6415	0.0390061	0	±	0	1.446e-05	±	5.99361e-06	d__Bacteria;p__Bacteroidetes;c__Bacteroidia;o__Bacteroidales;f__Muribaculaceae;g__norank;s__uncultured bacterium
OTU793	0.0390061	0	±	0	0.000104807	±	6.42298e-05	d__Bacteria;p__Firmicutes;c__Clostridia;o__Clostridiales;f__Lachnospiraceae;g__Roseburia;s__uncultured bacterium
OTU5354	0.0390061	0	±	0	1.904e-05	±	7.68447e-06	d__Bacteria;p__Firmicutes;c__Clostridia;o__Clostridiales;f__Lachnospiraceae;g__Lachnospiraceae NK4A136 group;s__uncultured bacterium
OTU5488	0.0390061	0	±	0	1.656e-05	±	6.59882e-06	d__Bacteria;p__Firmicutes;c__Clostridia;o__Clostridiales;f__Lachnospiraceae;g__Lachnospiraceae NK4A136 group;s__uncultured bacterium
OTU6103	0.0390061	0	±	0	1.523e-05	±	6.37614e-06	d__Bacteria;p__Firmicutes;c__Clostridia;o__Clostridiales;f__Lachnospiraceae;g__Lachnospiraceae NK4A136 group;s__uncultured bacterium
OTU6769	0.0390061	0	±	0	1.669e-05	±	7.39385e-06	d__Bacteria;p__Firmicutes;c__Clostridia;o__Clostridiales;f__Lachnospiraceae;g__Lachnospiraceae NK4A136 group;s__uncultured bacterium
OTU4845	0.0390061	0	±	0	1.136e-05	±	4.32626e-06	d__Bacteria;p__Bacteroidetes;c__Bacteroidia;o__Bacteroidales;f__Muribaculaceae;g__norank;s__uncultured bacterium
OTU5783	0.0390061	0	±	0	1.278e-05	±	5.25409e-06	d__Bacteria;p__Firmicutes;c__Clostridia;o__Clostridiales;f__Lachnospiraceae;g__Lachnospiraceae NK4A136 group;s__uncultured bacterium
OTU5980	0.0390061	0	±	0	2.416e-05	±	9.53074e-06	d__Bacteria;p__Firmicutes;c__Clostridia;o__Clostridiales;f__Lachnospiraceae;g__Lachnospiraceae NK4A136 group;s__uncultured bacterium
OTU6061	0.0390061	0	±	0	8.08e-06	±	2.71133e-06	d__Bacteria;p__Bacteroidetes;c__Bacteroidia;o__Bacteroidales;f__Muribaculaceae;g__norank;s__uncultured bacterium
OTU6414	0.0390061	0	±	0	1.533e-05	±	5.71137e-06	d__Bacteria;p__Bacteroidetes;c__Bacteroidia;o__Bacteroidales;f__Muribaculaceae;g__norank;s__uncultured bacterium
OTU6796	0.0390061	0	±	0	1.868e-05	±	7.1669e-06	d__Bacteria;p__Bacteroidetes;c__Bacteroidia;o__Bacteroidales;f__Muribaculaceae;g__norank;s__uncultured bacterium
OTU5878	0.0390061	0	±	0	1.88648e-05	±	1.0456e-05	d__Bacteria;p__Firmicutes;c__Clostridia;o__Clostridiales;f__Lachnospiraceae;g__uncultured;s__uncultured bacterium
OTU7488	0.0390061	0	±	0	1.238e-05	±	4.47881e-06	d__Bacteria;p__Firmicutes;c__Clostridia;o__Clostridiales;f__Lachnospiraceae;g__Lachnospiraceae NK4A136 group;s__uncultured bacterium
OTU3689	0.0390061	0	±	0	2.38748e-05	±	1.1333e-05	d__Bacteria;p__Firmicutes;c__Clostridia;o__Clostridiales;f__Lachnospiraceae;g__Lachnospiraceae NK4A136 group;s__uncultured bacterium
OTU4545	0.0390061	0	±	0	1.387e-05	±	6.95982e-06	d__Bacteria;p__Bacteroidetes;c__Bacteroidia;o__Bacteroidales;f__Muribaculaceae;g__norank;s__uncultured bacterium
OTU4634	0.0390061	0	±	0	1.329e-05	±	5.64558e-06	d__Bacteria;p__Firmicutes;c__Clostridia;o__Clostridiales;f__Lachnospiraceae;g__Lachnospiraceae NK4A136 group;s__uncultured bacterium
OTU5093	0.0390061	0	±	0	1.166e-05	±	4.32561e-06	d__Bacteria;p__Firmicutes;c__Clostridia;o__Clostridiales;f__Lachnospiraceae;g__Lachnospiraceae NK4A136 group;s__uncultured bacterium
OTU5400	0.0390061	0	±	0	1.132e-05	±	4.27259e-06	d__Bacteria;p__Bacteroidetes;c__Bacteroidia;o__Bacteroidales;f__Muribaculaceae;g__norank;s__uncultured bacterium
OTU6378	0.0390061	0	±	0	1.566e-05	±	7.43002e-06	d__Bacteria;p__Firmicutes;c__Erysipelotrichia;o__Erysipelotrichales;f__Erysipelotrichaceae;g__Catenibacterium;s__uncultured bacterium
OTU6664	0.0390061	0	±	0	3.158e-05	±	1.21518e-05	d__Bacteria;p__Firmicutes;c__Clostridia;o__Clostridiales;f__Ruminococcaceae;g__Ruminococcaceae UCG-014;s__uncultured bacterium
OTU8162	0.0390061	0	±	0	1.026e-05	±	4.02945e-06	d__Bacteria;p__Bacteroidetes;c__Bacteroidia;o__Bacteroidales;f__Muribaculaceae;g__norank;s__uncultured bacterium
OTU9027	0.0390061	0	±	0	9.57e-06	±	3.46122e-06	d__Bacteria;p__Firmicutes;c__Clostridia;o__Clostridiales;f__Lachnospiraceae;g__Lachnospiraceae NK4A136 group;s__uncultured bacterium
OTU6038	0.0390061	0	±	0	4.09952e-05	±	1.58966e-05	d__Bacteria;p__Firmicutes;c__Clostridia;o__Clostridiales;f__Lachnospiraceae;g__uncultured;s__uncultured bacterium
OTU5267	0.0390061	0	±	0	2.33548e-05	±	1.12444e-05	d__Bacteria;p__Firmicutes;c__Clostridia;o__Clostridiales;f__Lachnospiraceae;g__Lachnospiraceae NK4A136 group;s__uncultured bacterium
OTU4098	0.0390061	0	±	0	4.43424e-05	±	2.02184e-05	d__Bacteria;p__Bacteroidetes;c__Bacteroidia;o__Bacteroidales;f__Muribaculaceae;g__norank;s__uncultured bacterium
OTU8777	0.0390061	0	±	0	1.041e-05	±	3.98359e-06	d__Bacteria;p__Bacteroidetes;c__Bacteroidia;o__Bacteroidales;f__Muribaculaceae;g__norank;s__uncultured bacterium
OTU9205	0.0390061	0	±	0	1.449e-05	±	5.13533e-06	d__Bacteria;p__Firmicutes;c__Clostridia;o__Clostridiales;f__Ruminococcaceae;g__Ruminococcaceae UCG-014;s__uncultured bacterium
OTU605	0.0390061	0	±	0	2.13612e-05	±	1.12895e-05	d__Bacteria;p__Firmicutes;c__Bacilli;o__Bacillales;f__Staphylococcaceae;g__Staphylococcus
OTU2441	0.0390061	0	±	0	4.15723e-05	±	1.79582e-05	d__Bacteria;p__Firmicutes;c__Erysipelotrichia;o__Erysipelotrichales;f__Erysipelotrichaceae;g__Dubosiella;s__uncultured bacterium
OTU3269	0.0390061	0	±	0	2.37748e-05	±	1.10105e-05	d__Bacteria;p__Firmicutes;c__Clostridia;o__Clostridiales;f__Lachnospiraceae;g__Lachnospiraceae NK4A136 group;s__uncultured bacterium
OTU4191	0.0390061	0	±	0	1.343e-05	±	5.61265e-06	d__Bacteria;p__Firmicutes;c__Clostridia;o__Clostridiales;f__Lachnospiraceae;g__Lachnospiraceae NK4A136 group;s__uncultured bacterium
OTU4407	0.0390061	0	±	0	1.632e-05	±	6.43975e-06	d__Bacteria;p__Bacteroidetes;c__Bacteroidia;o__Bacteroidales;f__Muribaculaceae;g__norank;s__uncultured bacterium
OTU5081	0.0390061	0	±	0	2.302e-05	±	9.54541e-06	d__Bacteria;p__Firmicutes;c__Clostridia;o__Clostridiales;f__Lachnospiraceae;g__Lachnospiraceae NK4A136 group;s__uncultured bacterium
OTU5378	0.0390061	0	±	0	9.49e-06	±	3.47596e-06	d__Bacteria;p__Bacteroidetes;c__Bacteroidia;o__Bacteroidales;f__Muribaculaceae;g__norank;s__uncultured bacterium
OTU5422	0.0390061	0	±	0	1.161e-05	±	4.49292e-06	d__Bacteria;p__Bacteroidetes;c__Bacteroidia;o__Bacteroidales;f__Muribaculaceae;g__norank;s__uncultured bacterium
OTU6249	0.0390061	0	±	0	1.014e-05	±	3.62421e-06	d__Bacteria;p__Bacteroidetes;c__Bacteroidia;o__Bacteroidales;f__Muribaculaceae;g__norank;s__uncultured bacterium
OTU6325	0.0390061	0	±	0	1.301e-05	±	5.22565e-06	d__Bacteria;p__Firmicutes;c__Clostridia;o__Clostridiales;f__Lachnospiraceae;g__Lachnospiraceae NK4A136 group;s__uncultured bacterium
OTU5605	0.0390219	1.52e-06	±	1.52e-06	3.9313e-05	±	1.61198e-05	d__Bacteria;p__Firmicutes;c__Clostridia;o__Clostridiales;f__Ruminococcaceae;g__Ruminiclostridium 9
OTU7926	0.0390219	1.52e-06	±	1.52e-06	9.99e-06	±	2.74406e-06	d__Bacteria;p__Bacteroidetes;c__Bacteroidia;o__Bacteroidales;f__Muribaculaceae;g__norank;s__uncultured bacterium
OTU97	0.0390219	1.44e-06	±	1.44e-06	0.000930391	±	0.000403205	d__Bacteria;p__Bacteroidetes;c__Bacteroidia;o__Bacteroidales;f__Muribaculaceae;g__norank;s__uncultured bacterium
OTU6237	0.0390219	1.58e-06	±	1.58e-06	6.27317e-05	±	2.21372e-05	d__Bacteria;p__Firmicutes;c__Clostridia;o__Clostridiales;f__Ruminococcaceae;g__Ruminococcaceae UCG-014;s__uncultured bacterium
OTU531	0.0390219	1.52e-06	±	1.52e-06	0.000398572	±	0.000226735	d__Bacteria;p__Firmicutes;c__Clostridia;o__Clostridiales;f__Lachnospiraceae;g__Lachnospiraceae NK4A136 group;s__uncultured bacterium
OTU8678	0.0390219	1.52e-06	±	1.52e-06	2.582e-05	±	9.28007e-06	d__Bacteria;p__Bacteroidetes;c__Bacteroidia;o__Bacteroidales;f__Muribaculaceae;g__norank;s__uncultured bacterium
OTU8990	0.0390219	1.52e-06	±	1.52e-06	1.159e-05	±	3.38705e-06	d__Bacteria;p__Bacteroidetes;c__Bacteroidia;o__Bacteroidales;f__Muribaculaceae;g__norank;s__uncultured bacterium
OTU4706	0.0390219	1.59e-06	±	1.59e-06	2.211e-05	±	7.8744e-06	d__Bacteria;p__Bacteroidetes;c__Bacteroidia;o__Bacteroidales;f__Muribaculaceae;g__norank;s__uncultured bacterium
OTU2764	0.0390219	1.44e-06	±	1.44e-06	4.53598e-05	±	1.93975e-05	d__Bacteria;p__Tenericutes;c__Mollicutes;o__Mollicutes RF39;f__norank;g__norank;s__uncultured bacterium
OTU5549	0.0390219	2.11e-06	±	2.11e-06	2.421e-05	±	7.15808e-06	d__Bacteria;p__Bacteroidetes;c__Bacteroidia;o__Bacteroidales;f__Muribaculaceae;g__norank;s__uncultured bacterium
OTU3822	0.0390219	1.44e-06	±	1.44e-06	2.08814e-05	±	1.06459e-05	d__Bacteria;p__Bacteroidetes;c__Bacteroidia;o__Bacteroidales;f__Muribaculaceae;g__norank;s__uncultured bacterium
OTU3174	0.0390219	1.52e-06	±	1.52e-06	1.891e-05	±	6.58111e-06	d__Bacteria;p__Bacteroidetes;c__Bacteroidia;o__Bacteroidales;f__Muribaculaceae;g__norank;s__uncultured bacterium
OTU3786	0.0390219	1.44e-06	±	1.44e-06	2.348e-05	±	9.51594e-06	d__Bacteria;p__Bacteroidetes;c__Bacteroidia;o__Bacteroidales;f__Muribaculaceae;g__norank;s__uncultured bacterium
OTU5149	0.0390219	1.52e-06	±	1.52e-06	2.69735e-05	±	1.13009e-05	d__Bacteria;p__Firmicutes;c__Clostridia;o__Clostridiales;f__Lachnospiraceae;g__Lachnospiraceae NK4A136 group;s__uncultured bacterium
OTU2534	0.0390219	1.59e-06	±	1.59e-06	5.31421e-05	±	2.61284e-05	d__Bacteria;p__Firmicutes;c__Clostridia;o__Clostridiales;f__Lachnospiraceae;g__Lachnospiraceae NK4A136 group;s__uncultured bacterium
OTU1021	0.0391535	3.25e-06	±	2.17231e-06	4.72225e-05	±	2.34206e-05	d__Bacteria;p__Firmicutes;c__Clostridia;o__Clostridiales;f__Ruminococcaceae;g__Ruminiclostridium 5;s__uncultured bacterium
OTU6200	0.0391535	3.02e-06	±	2.01604e-06	2.49648e-05	±	1.02362e-05	d__Bacteria;p__Bacteroidetes;c__Bacteroidia;o__Bacteroidales;f__Prevotellaceae;g__Prevotellaceae UCG-001;s__uncultured bacterium
OTU9534	0.0391535	3.1e-06	±	2.06715e-06	2.479e-05	±	7.72845e-06	d__Bacteria;p__Firmicutes;c__Clostridia;o__Clostridiales;f__Lachnospiraceae;g__Lachnospiraceae UCG-001;s__uncultured bacterium
OTU3664	0.0391535	3.65e-06	±	2.45842e-06	3.98499e-05	±	1.32384e-05	d__Bacteria;p__Bacteroidetes;c__Bacteroidia;o__Bacteroidales;f__Muribaculaceae;g__norank;s__uncultured bacterium
OTU3397	0.0391535	3.31e-06	±	2.2095e-06	3.51614e-05	±	1.14659e-05	d__Bacteria;p__Bacteroidetes;c__Bacteroidia;o__Bacteroidales;f__Muribaculaceae;g__norank;s__uncultured bacterium
OTU798	0.0391535	8.13e-06	±	6.18949e-06	0.000247598	±	0.000122005	d__Bacteria;p__Firmicutes;c__Clostridia;o__Clostridiales;f__Ruminococcaceae;g__Ruminiclostridium;s__uncultured bacterium
OTU2443	0.0391535	3.64e-06	±	2.4529e-06	4.28756e-05	±	1.73594e-05	d__Bacteria;p__Bacteroidetes;c__Bacteroidia;o__Bacteroidales;f__Muribaculaceae;g__norank;s__uncultured bacterium
OTU3836	0.0391535	3.55e-06	±	2.41878e-06	2.449e-05	±	6.61308e-06	d__Bacteria;p__Firmicutes;c__Clostridia;o__Clostridiales;f__Ruminococcaceae;g__Ruminococcaceae UCG-014;s__uncultured bacterium
OTU1032	0.0403569	1.726e-05	±	8.28237e-06	0.000134317	±	5.51485e-05	d__Bacteria;p__Firmicutes;c__Clostridia;o__Clostridiales;f__Lachnospiraceae;g__Lachnospiraceae NK4A136 group;s__uncultured bacterium
OTU1423	0.0403569	1.716e-05	±	6.59241e-06	9.28784e-05	±	2.50107e-05	d__Bacteria;p__Bacteroidetes;c__Bacteroidia;o__Bacteroidales;f__Muribaculaceae;g__norank;s__uncultured bacterium
OTU1529	0.0403569	1.564e-05	±	6.79958e-06	7.80993e-05	±	1.93276e-05	d__Bacteria;p__Bacteroidetes;c__Bacteroidia;o__Bacteroidales;f__Muribaculaceae;g__norank;s__uncultured bacterium
OTU200	0.0403569	5.29084e-05	±	3.0818e-05	0.000415971	±	0.00013366	d__Bacteria;p__Proteobacteria;c__Gammaproteobacteria;o__Betaproteobacteriales;f__Burkholderiaceae;g__Parasutterella;s__uncultured bacterium
OTU1120	0.0409828	3.488e-05	±	1.11432e-05	0.000127197	±	2.55046e-05	d__Bacteria;p__Bacteroidetes;c__Bacteroidia;o__Bacteroidales;f__Muribaculaceae;g__norank;s__uncultured bacterium
OTU4243	0.0412822	5.23e-06	±	2.69419e-06	3.344e-05	±	8.42925e-06	d__Bacteria;p__Bacteroidetes;c__Bacteroidia;o__Bacteroidales;f__Muribaculaceae;g__norank;s__uncultured bacterium
OTU4031	0.0416658	8.2e-06	±	4.80851e-06	3.156e-05	±	7.4822e-06	d__Bacteria;p__Firmicutes;c__Clostridia;o__Clostridiales;f__Ruminococcaceae;g__Ruminococcus 1;s__uncultured bacterium
OTU2156	0.0420502	1.08e-05	±	6.5206e-06	0.000102397	±	3.99768e-05	d__Bacteria;p__Firmicutes;c__Clostridia;o__Clostridiales;f__Ruminococcaceae;g__Ruminiclostridium;s__uncultured bacterium
OTU3300	0.0420502	9.47e-06	±	5.35226e-06	4.86045e-05	±	1.39739e-05	d__Bacteria;p__Bacteroidetes;c__Bacteroidia;o__Bacteroidales;f__Muribaculaceae;g__norank;s__uncultured bacterium
OTU5208	0.0420502	4.68e-06	±	2.38871e-06	2.254e-05	±	5.27104e-06	d__Bacteria;p__Bacteroidetes;c__Bacteroidia;o__Bacteroidales;f__Muribaculaceae;g__norank;s__uncultured bacterium
OTU3870	0.0420502	6.28e-06	±	3.42373e-06	3.65373e-05	±	1.47902e-05	d__Bacteria;p__Firmicutes;c__Clostridia;o__Clostridiales;f__Lachnospiraceae;g__Lachnospiraceae NK4A136 group
OTU1975	0.0420502	8.05e-06	±	4.90812e-06	3.318e-05	±	7.95004e-06	d__Bacteria;p__Bacteroidetes;c__Bacteroidia;o__Bacteroidales;f__Muribaculaceae;g__Muribaculum;s__uncultured bacterium
OTU80	0.0420502	0.0003987	±	0.000391739	0.0017213	±	0.00104129	d__Bacteria;p__Firmicutes;c__Clostridia;o__Clostridiales;f__Lachnospiraceae;g__Lachnospiraceae NK4A136 group;s__uncultured bacterium
OTU2139	0.0420502	6.89e-06	±	3.76577e-06	5.0916e-05	±	1.60545e-05	d__Bacteria;p__Bacteroidetes;c__Bacteroidia;o__Bacteroidales;f__Muribaculaceae;g__norank;s__uncultured bacterium
OTU1763	0.0420502	1.36965e-05	±	1.03855e-05	7.72823e-05	±	2.10368e-05	d__Bacteria;p__Bacteroidetes;c__Bacteroidia;o__Bacteroidales;f__Muribaculaceae;g__norank;s__uncultured bacterium
OTU2390	0.0420502	6.4e-06	±	3.51846e-06	4.76499e-05	±	1.35647e-05	d__Bacteria;p__Bacteroidetes;c__Bacteroidia;o__Bacteroidales;f__Muribaculaceae;g__norank;s__uncultured bacterium
OTU2198	0.0420502	8.5e-06	±	4.98393e-06	0.000106803	±	5.39918e-05	d__Bacteria;p__Bacteroidetes;c__Bacteroidia;o__Bacteroidales;f__Muribaculaceae;g__norank;s__uncultured bacterium
OTU625	0.0443838	7.97199e-05	±	3.42832e-05	0.000333116	±	8.07205e-05	d__Bacteria;p__Bacteroidetes;c__Bacteroidia;o__Bacteroidales;f__Muribaculaceae;g__norank;s__uncultured bacterium
OTU1125	0.0443838	2.77972e-05	±	1.45797e-05	0.000127208	±	3.68505e-05	d__Bacteria;p__Bacteroidetes;c__Bacteroidia;o__Bacteroidales;f__Muribaculaceae;g__norank;s__uncultured bacterium
OTU3178	0.0450904	1.23609e-05	±	1.23609e-05	5.63297e-05	±	1.87904e-05	d__Bacteria;p__Firmicutes;c__Clostridia;o__Clostridiales;f__Lachnospiraceae;g__[Eubacterium] xylanophilum group;s__uncultured bacterium
OTU5507	0.0450904	2.06e-06	±	2.06e-06	1.483e-05	±	3.9145e-06	d__Bacteria;p__Firmicutes;c__Clostridia;o__Clostridiales;f__Ruminococcaceae;g__Ruminiclostridium 9;s__uncultured bacterium
OTU5645	0.0450904	2.11e-06	±	2.11e-06	4.16499e-05	±	2.52815e-05	d__Bacteria;p__Bacteroidetes;c__Bacteroidia;o__Bacteroidales;f__Muribaculaceae;g__norank;s__uncultured bacterium
OTU6670	0.0450904	2.06e-06	±	2.06e-06	1.599e-05	±	4.68386e-06	d__Bacteria;p__Firmicutes;c__Clostridia;o__Clostridiales;f__Ruminococcaceae;g__Ruminococcaceae UCG-014;s__uncultured bacterium
OTU330	0.0450904	4.63607e-05	±	4.63607e-05	0.000261753	±	0.000154996	d__Bacteria;p__Firmicutes;c__Clostridia;o__Clostridiales;f__Lachnospiraceae;g__Lachnospiraceae NK4A136 group;s__uncultured bacterium
OTU2666	0.0450904	3.16e-06	±	3.16e-06	1.922e-05	±	5.05384e-06	d__Bacteria;p__Bacteroidetes;c__Bacteroidia;o__Bacteroidales;f__Marinifilaceae;g__Odoribacter;s__uncultured bacterium
OTU2741	0.0450904	3.16e-06	±	3.16e-06	2.528e-05	±	8.98607e-06	d__Bacteria;p__Firmicutes;c__Clostridia;o__Clostridiales;f__Lachnospiraceae;g__Lachnoclostridium;s__uncultured bacterium
OTU3356	0.0461705	3.82e-06	±	2.55646e-06	2.743e-05	±	7.89015e-06	d__Bacteria;p__Bacteroidetes;c__Bacteroidia;o__Bacteroidales;f__Muribaculaceae;g__norank;s__uncultured bacterium
OTU1610	0.0461705	1.89418e-05	±	1.34783e-05	7.82358e-05	±	1.84631e-05	d__Bacteria;p__Bacteroidetes;c__Bacteroidia;o__Bacteroidales;f__Muribaculaceae;g__norank;s__uncultured bacterium
OTU3458	0.0461705	3.64e-06	±	2.4529e-06	2.488e-05	±	7.66017e-06	d__Bacteria;p__Bacteroidetes;c__Bacteroidia;o__Bacteroidales;f__Muribaculaceae;g__norank;s__uncultured bacterium
OTU514	0.0462273	7.33654e-05	±	2.29698e-05	0.000395557	±	0.000142571	d__Bacteria;p__Firmicutes;c__Clostridia;o__Clostridiales;f__Lachnospiraceae;g__uncultured;s__uncultured bacterium
OTU1213	0.0462273	2.96372e-05	±	1.37094e-05	0.000127147	±	4.0065e-05	d__Bacteria;p__Bacteroidetes;c__Bacteroidia;o__Bacteroidales;f__Muribaculaceae;g__norank;s__uncultured bacterium
OTU1972	0.0464232	1.328e-05	±	8.24385e-06	5.79452e-05	±	1.49107e-05	d__Bacteria;p__Bacteroidetes;c__Bacteroidia;o__Bacteroidales;f__Muribaculaceae;g__norank;s__uncultured bacterium
OTU1400	0.0466932	3.55e-05	±	9.10698e-06	8.76488e-05	±	1.46566e-05	d__Bacteria;p__Bacteroidetes;c__Bacteroidia;o__Bacteroidales;f__Muribaculaceae;g__norank;s__uncultured bacterium
OTU1378	0.0466932	4.41911e-05	±	1.32877e-05	0.000135638	±	3.09504e-05	d__Bacteria;p__Bacteroidetes;c__Bacteroidia;o__Bacteroidales;f__Muribaculaceae;g__norank;s__uncultured bacterium
OTU214	0.0466932	0.000140906	±	6.9562e-05	0.000829522	±	0.0002754	d__Bacteria;p__Firmicutes;c__Clostridia;o__Clostridiales;f__Ruminococcaceae;g__Oscillibacter;s__uncultured bacterium
OTU442	0.0466932	9.90326e-05	±	3.57343e-05	0.000432823	±	0.000158991	d__Bacteria;p__Bacteroidetes;c__Bacteroidia;o__Bacteroidales;f__Muribaculaceae;g__norank;s__uncultured bacterium
OTU2170	0.0474473	1.94165e-05	±	1.02997e-05	6.61002e-05	±	1.76192e-05	d__Bacteria;p__Bacteroidetes;c__Bacteroidia;o__Bacteroidales;f__Muribaculaceae;g__norank;s__uncultured bacterium
OTU655	0.0474473	2.39461e-05	±	1.29269e-05	0.000108854	±	3.4395e-05	d__Bacteria;p__Firmicutes;c__Clostridia;o__Clostridiales;f__Lachnospiraceae;g__uncultured;s__uncultured bacterium
OTU1801	0.0474473	3.055e-05	±	1.24768e-05	0.000192384	±	6.6741e-05	d__Bacteria;p__Bacteroidetes;c__Bacteroidia;o__Bacteroidales;f__Muribaculaceae;g__norank;s__uncultured bacterium
OTU1954	0.0474473	7.99e-06	±	2.67309e-06	3.71631e-05	±	1.29497e-05	d__Bacteria;p__Bacteroidetes;c__Bacteroidia;o__Bacteroidales;f__Muribaculaceae;g__norank;s__uncultured bacterium
OTU3554	0.0492357	3.64e-06	±	2.4529e-06	3.31462e-05	±	1.15665e-05	d__Bacteria;p__Firmicutes;c__Clostridia;o__Clostridiales;f__Lachnospiraceae;g__Roseburia;s__uncultured bacterium
OTU2019	0.0492357	5.27e-06	±	3.59945e-06	3.898e-05	±	1.07409e-05	d__Bacteria;p__Bacteroidetes;c__Bacteroidia;o__Bacteroidales;f__Marinifilaceae;g__Odoribacter;s__uncultured bacterium
OTU3547	0.0492357	5.79e-06	±	4.32924e-06	3.61912e-05	±	1.17067e-05	d__Bacteria;p__Bacteroidetes;c__Bacteroidia;o__Bacteroidales;f__Muribaculaceae;g__norank;s__uncultured bacterium
OTU3805	0.0492357	3.58e-06	±	2.42037e-06	2.845e-05	±	8.01621e-06	d__Bacteria;p__Bacteroidetes;c__Bacteroidia;o__Bacteroidales;f__Muribaculaceae;g__norank;s__uncultured bacterium
OTU2863	0.0492357	7.28e-06	±	4.9058e-06	3.89e-05	±	1.10433e-05	d__Bacteria;p__Bacteroidetes;c__Bacteroidia;o__Bacteroidales;f__Muribaculaceae;g__norank;s__uncultured bacterium
OTU1468	0.0498787	1.52e-06	±	1.52e-06	3.14048e-05	±	1.13106e-05	d__Bacteria;p__Firmicutes;c__Clostridia;o__Clostridiales;f__Lachnospiraceae;g__uncultured;s__uncultured bacterium
OTU5562	0.0498787	1.58e-06	±	1.58e-06	1.549e-05	±	5.0943e-06	d__Bacteria;p__Firmicutes;c__Clostridia;o__Clostridiales;f__Lachnospiraceae;g__GCA-900066575;s__uncultured bacterium
OTU4274	0.0498787	2.06e-06	±	2.06e-06	3.47509e-05	±	1.26974e-05	d__Bacteria;p__Firmicutes;c__Clostridia;o__Clostridiales;f__Lachnospiraceae;g__Lachnospiraceae NK4A136 group;s__uncultured bacterium
OTU5084	0.0498787	1.66e-06	±	1.66e-06	1.489e-05	±	4.44476e-06	d__Bacteria;p__Bacteroidetes;c__Bacteroidia;o__Bacteroidales;f__Muribaculaceae;g__norank;s__uncultured bacterium
OTU770	0.0498787	1.73e-06	±	1.73e-06	7.53286e-05	±	3.45259e-05	d__Bacteria;p__Firmicutes;c__Clostridia;o__Clostridiales;f__Ruminococcaceae;g__Ruminococcaceae UCG-014;s__uncultured bacterium
OTU6241	0.0498787	1.58e-06	±	1.58e-06	1.941e-05	±	7.6296e-06	d__Bacteria;p__Firmicutes;c__Clostridia;o__Clostridiales;f__Lachnospiraceae
OTU3610	0.0498787	2.11e-06	±	2.11e-06	4.50584e-05	±	2.66685e-05	d__Bacteria;p__Bacteroidetes;c__Bacteroidia;o__Bacteroidales;f__Muribaculaceae;g__norank;s__uncultured bacterium
OTU5229	0.0498787	1.58e-06	±	1.58e-06	1.166e-05	±	3.45888e-06	d__Bacteria;p__Bacteroidetes;c__Bacteroidia;o__Bacteroidales;f__Muribaculaceae;g__norank;s__uncultured bacterium
OTU8135	0.0498787	1.58e-06	±	1.58e-06	1.549e-05	±	4.82391e-06	d__Bacteria;p__Bacteroidetes;c__Bacteroidia;o__Bacteroidales;f__Muribaculaceae;g__norank;s__uncultured bacterium
OTU3485	0.0498787	1.52e-06	±	1.52e-06	2.222e-05	±	9.4778e-06	d__Bacteria;p__Firmicutes;c__Clostridia;o__Clostridiales;f__Lachnospiraceae;g__Lachnospiraceae NK4A136 group;s__uncultured bacterium
OTU7886	0.0498787	1.58e-06	±	1.58e-06	2.165e-05	±	9.49088e-06	d__Bacteria;p__Firmicutes;c__Clostridia;o__Clostridiales;f__Lachnospiraceae;g__uncultured;s__uncultured bacterium
OTU5018	0.0498787	3.16e-06	±	3.16e-06	2.791e-05	±	9.71319e-06	d__Bacteria;p__Bacteroidetes;c__Bacteroidia;o__Bacteroidales;f__Muribaculaceae;g__norank;s__uncultured bacterium
OTU4385	0.0498787	1.58e-06	±	1.58e-06	2.047e-05	±	7.08217e-06	d__Bacteria;p__Bacteroidetes;c__Bacteroidia;o__Bacteroidales;f__Muribaculaceae;g__norank;s__uncultured bacterium
OTU5517	0.0498787	1.59e-06	±	1.59e-06	1.547e-05	±	4.8414e-06	d__Bacteria;p__Firmicutes;c__Clostridia;o__Clostridiales;f__Lachnospiraceae;g__Lachnospiraceae NK4A136 group;s__uncultured bacterium
OTU1036	0.0498787	3.46e-06	±	3.46e-06	0.000123865	±	4.86255e-05	d__Bacteria;p__Firmicutes;c__Erysipelotrichia;o__Erysipelotrichales;f__Erysipelotrichaceae
OTU2431	0.0498787	1.73e-06	±	1.73e-06	7.68958e-05	±	3.61388e-05	d__Bacteria;p__Bacteroidetes;c__Bacteroidia;o__Bacteroidales;f__Muribaculaceae;g__norank;s__uncultured bacterium
OTU360	0.0499525	0.000101856	±	9.40213e-05	0.000841131	±	0.000631925	d__Bacteria;p__Firmicutes;c__Clostridia;o__Clostridiales;f__Lachnospiraceae;g__Lachnospiraceae NK4A136 group;s__uncultured bacterium
OTU2343	0.0499525	1.695e-05	±	6.97615e-06	0.00010435	±	3.39231e-05	d__Bacteria;p__Bacteroidetes;c__Bacteroidia;o__Bacteroidales;f__Muribaculaceae;g__norank;s__uncultured bacterium
OTU1665	0.0499525	2.099e-05	±	9.4065e-06	8.04686e-05	±	2.1857e-05	d__Bacteria;p__Bacteroidetes;c__Bacteroidia;o__Bacteroidales;f__Bacteroidaceae;g__Bacteroides;s__uncultured bacterium
OTU467	0.0499525	8.60668e-05	±	5.9063e-05	0.000519567	±	0.000170337	d__Bacteria;p__Bacteroidetes;c__Bacteroidia;o__Bacteroidales;f__Muribaculaceae;g__norank;s__uncultured bacterium
OTU1719	0.0499525	2.03818e-05	±	1.26914e-05	7.14675e-05	±	2.18003e-05	d__Bacteria;p__Bacteroidetes;c__Bacteroidia;o__Bacteroidales;f__Muribaculaceae;g__norank;s__uncultured bacterium
OTU484	0.000444836	0.000503585	±	6.49967e-05	2.956e-05	±	9.23441e-06	d__Bacteria;p__Bacteroidetes;c__Bacteroidia;o__Bacteroidales;f__Muribaculaceae;g__norank;s__uncultured bacterium
OTU2373	0.000982287	7.01842e-05	±	1.53873e-05	6.92e-06	±	4.6174e-06	d__Bacteria;p__Bacteroidetes;c__Bacteroidia;o__Bacteroidales;f__Muribaculaceae;g__norank;s__uncultured bacterium
OTU1348	0.00108618	9.13713e-05	±	1.03223e-05	2.537e-05	±	8.06241e-06	d__Bacteria;p__Bacteroidetes;c__Bacteroidia;o__Bacteroidales;f__Muribaculaceae;g__norank;s__uncultured bacterium
OTU1732	0.00149019	8.63708e-05	±	2.21677e-05	1.276e-05	±	3.16362e-06	d__Bacteria;p__Bacteroidetes;c__Bacteroidia;o__Bacteroidales;f__Muribaculaceae;g__norank;s__uncultured bacterium
OTU1971	0.00152892	5.19183e-05	±	1.15648e-05	4.95e-06	±	2.52847e-06	d__Bacteria;p__Bacteroidetes;c__Bacteroidia;o__Bacteroidales;f__Muribaculaceae;g__norank;s__uncultured bacterium
OTU168	0.00192866	0.00122711	±	0.000694544	0	±	0	d__Bacteria;p__Firmicutes;c__Clostridia;o__Clostridiales;f__Clostridiaceae 1;g__Candidatus Arthromitus
OTU1616	0.0019998	7.06725e-05	±	9.03347e-06	2.125e-05	±	5.89164e-06	d__Bacteria;p__Bacteroidetes;c__Bacteroidia;o__Bacteroidales;f__Muribaculaceae;g__norank;s__uncultured bacterium
OTU118	0.00200919	0.00214815	±	0.00047103	0.000424717	±	0.000140001	d__Bacteria;p__Actinobacteria;c__Coriobacteriia;o__Coriobacteriales;f__Eggerthellaceae;g__Enterorhabdus;s__uncultured bacterium
OTU964	0.00252548	0.00013205	±	1.73164e-05	3.01248e-05	±	1.15347e-05	d__Bacteria;p__Bacteroidetes;c__Bacteroidia;o__Bacteroidales;f__Rikenellaceae;g__Rikenella;s__Rikenella microfusus DSM 15922
OTU1415	0.00252548	6.79451e-05	±	1.11435e-05	1.491e-05	±	5.09513e-06	d__Bacteria;p__Bacteroidetes;c__Bacteroidia;o__Bacteroidales;f__Muribaculaceae;g__norank;s__uncultured bacterium
OTU1199	0.00316746	7.10166e-05	±	1.11087e-05	1.7e-05	±	6.23144e-06	d__Bacteria;p__Bacteroidetes;c__Bacteroidia;o__Bacteroidales;f__Rikenellaceae;g__Rikenella;s__uncultured bacterium
OTU1958	0.00330971	6.34608e-05	±	8.68644e-06	1.802e-05	±	5.80672e-06	d__Bacteria;p__Bacteroidetes;c__Bacteroidia;o__Bacteroidales;f__Muribaculaceae;g__norank;s__uncultured bacterium
OTU1985	0.0034413	0.000109839	±	2.22337e-05	3.335e-05	±	8.82507e-06	d__Bacteria;p__Bacteroidetes;c__Bacteroidia;o__Bacteroidales;f__Muribaculaceae;g__norank;s__uncultured bacterium
OTU289	0.00345613	0.000639957	±	8.22104e-05	0.000258249	±	4.22901e-05	d__Bacteria;p__Bacteroidetes;c__Bacteroidia;o__Bacteroidales;f__Muribaculaceae;g__norank;s__uncultured bacterium
OTU754	0.00345613	0.000174684	±	9.78689e-06	7.91335e-05	±	1.5371e-05	d__Bacteria;p__Bacteroidetes;c__Bacteroidia;o__Bacteroidales;f__Muribaculaceae;g__norank;s__uncultured bacterium
OTU1078	0.00345613	0.000129101	±	1.79044e-05	4.071e-05	±	8.2536e-06	d__Bacteria;p__Bacteroidetes;c__Bacteroidia;o__Bacteroidales;f__Muribaculaceae;g__norank;s__uncultured bacterium
OTU50	0.00345613	0.00488967	±	0.000610039	0.00153312	±	0.000301207	d__Bacteria;p__Bacteroidetes;c__Bacteroidia;o__Bacteroidales;f__Muribaculaceae;g__norank;s__uncultured bacterium
OTU2123	0.00346994	6.02414e-05	±	1.68644e-05	3.46e-06	±	2.32399e-06	d__Bacteria;p__Bacteroidetes;c__Bacteroidia;o__Bacteroidales;f__Muribaculaceae;g__norank;s__uncultured bacterium
OTU1439	0.00431412	9.07202e-05	±	1.79013e-05	2.16531e-05	±	1.05114e-05	d__Bacteria;p__Bacteroidetes;c__Bacteroidia;o__Bacteroidales;f__Muribaculaceae;g__norank;s__uncultured bacterium
OTU1114	0.00442303	0.000159218	±	3.69979e-05	3.092e-05	±	7.93449e-06	d__Bacteria;p__Bacteroidetes;c__Bacteroidia;o__Bacteroidales;f__Muribaculaceae;g__norank;s__uncultured bacterium
OTU1528	0.00447815	8.68763e-05	±	1.39692e-05	2.901e-05	±	7.21822e-06	d__Bacteria;p__Bacteroidetes;c__Bacteroidia;o__Bacteroidales;f__Muribaculaceae;g__norank;s__uncultured bacterium
OTU15	0.00449662	0.012791	±	0.00134709	0.00600934	±	0.000922709	d__Bacteria;p__Bacteroidetes;c__Bacteroidia;o__Bacteroidales;f__Muribaculaceae;g__norank;s__uncultured bacterium
OTU3326	0.00468415	3.853e-05	±	9.20847e-06	4.98e-06	±	2.55786e-06	d__Bacteria;p__Bacteroidetes;c__Bacteroidia;o__Bacteroidales;f__Muribaculaceae;g__norank;s__uncultured bacterium
OTU3236	0.00499393	4.064e-05	±	9.92516e-06	1.67e-06	±	1.67e-06	d__Bacteria;p__Bacteroidetes;c__Bacteroidia;o__Bacteroidales;f__Muribaculaceae;g__norank;s__uncultured bacterium
OTU1805	0.00559315	9.32225e-05	±	1.7378e-05	1.874e-05	±	6.17407e-06	d__Bacteria;p__Bacteroidetes;c__Bacteroidia;o__Bacteroidales;f__Muribaculaceae;g__norank;s__uncultured bacterium
OTU4506	0.00571877	1.353e-05	±	3.3352e-06	0	±	0	d__Bacteria;p__Bacteroidetes;c__Bacteroidia;o__Bacteroidales;f__Rikenellaceae;g__Rikenella;s__uncultured bacterium
OTU5414	0.00571877	2.138e-05	±	6.21373e-06	0	±	0	d__Bacteria;p__Bacteroidetes;c__Bacteroidia;o__Bacteroidales;f__Muribaculaceae;g__norank;s__uncultured bacterium
OTU6586	0.00571877	1.228e-05	±	2.74954e-06	0	±	0	d__Bacteria;p__Bacteroidetes;c__Bacteroidia;o__Bacteroidales;f__Muribaculaceae;g__norank;s__uncultured bacterium
OTU7095	0.00571877	2.046e-05	±	5.52586e-06	0	±	0	d__Bacteria;p__Bacteroidetes;c__Bacteroidia;o__Bacteroidales;f__Muribaculaceae;g__norank;s__uncultured bacterium
OTU7797	0.00571877	1.128e-05	±	2.47897e-06	0	±	0	d__Bacteria;p__Bacteroidetes;c__Bacteroidia;o__Bacteroidales;f__Muribaculaceae;g__norank;s__uncultured bacterium
OTU8123	0.00571877	1.309e-05	±	3.26444e-06	0	±	0	d__Bacteria;p__Bacteroidetes;c__Bacteroidia;o__Bacteroidales;f__Muribaculaceae;g__norank;s__uncultured bacterium
OTU866	0.00579633	0.000195745	±	6.23604e-05	4.68485e-05	±	1.33235e-05	d__Bacteria;p__Firmicutes;c__Bacilli;o__Lactobacillales;f__Lactobacillaceae;g__Lactobacillus;s__uncultured bacterium
OTU577	0.00579633	0.000249387	±	4.13106e-05	7.92029e-05	±	2.11593e-05	d__Bacteria;p__Bacteroidetes;c__Bacteroidia;o__Bacteroidales;f__Muribaculaceae;g__norank;s__uncultured bacterium
OTU1079	0.00581918	9.20704e-05	±	1.55063e-05	4.457e-05	±	4.88474e-06	d__Bacteria;p__Bacteroidetes;c__Bacteroidia;o__Bacteroidales;f__Muribaculaceae;g__norank;s__uncultured bacterium
OTU1026	0.00581918	0.000102115	±	1.41221e-05	4.904e-05	±	8.61864e-06	d__Bacteria;p__Bacteroidetes;c__Bacteroidia;o__Bacteroidales;f__Muribaculaceae;g__norank;s__uncultured bacterium
OTU64	0.00581918	0.00469446	±	0.000590091	0.00164041	±	0.000227045	d__Bacteria;p__Firmicutes;c__Bacilli;o__Lactobacillales;f__Lactobacillaceae;g__Lactobacillus;s__uncultured bacterium
OTU3484	0.00601569	4.476e-05	±	8.46545e-06	9.65e-06	±	4.25209e-06	d__Bacteria;p__Firmicutes;c__Bacilli;o__Lactobacillales;f__Lactobacillaceae;g__Lactobacillus;s__uncultured bacterium
OTU1707	0.00610807	5.13702e-05	±	1.13224e-05	7.27e-06	±	4.13038e-06	d__Bacteria;p__Bacteroidetes;c__Bacteroidia;o__Bacteroidales;f__Muribaculaceae;g__norank;s__uncultured bacterium
OTU1892	0.00643864	4.7551e-05	±	1.36637e-05	3.71e-06	±	2.47523e-06	d__Bacteria;p__Bacteroidetes;c__Bacteroidia;o__Bacteroidales;f__Muribaculaceae;g__norank;s__uncultured bacterium
OTU2448	0.0065453	4.58e-05	±	6.82e-06	1.178e-05	±	5.55619e-06	d__Bacteria;p__Bacteroidetes;c__Bacteroidia;o__Bacteroidales;f__Muribaculaceae;g__norank;s__uncultured bacterium
OTU1759	0.00746262	9.47189e-05	±	1.43009e-05	3.236e-05	±	7.70984e-06	d__Bacteria;p__Bacteroidetes;c__Bacteroidia;o__Bacteroidales;f__Muribaculaceae;g__norank;s__uncultured bacterium
OTU1470	0.00746262	7.54034e-05	±	1.24422e-05	2.15e-05	±	5.3102e-06	d__Bacteria;p__Firmicutes;c__Bacilli;o__Lactobacillales;f__Lactobacillaceae;g__Lactobacillus;s__uncultured bacterium
OTU609	0.00749073	0.000313506	±	9.36937e-05	5.20964e-05	±	1.57017e-05	d__Bacteria;p__Actinobacteria;c__Coriobacteriia;o__Coriobacteriales;f__Eggerthellaceae;g__Enterorhabdus;s__uncultured bacterium
OTU328	0.00749073	0.000419205	±	2.80667e-05	0.000255047	±	3.33721e-05	d__Bacteria;p__Bacteroidetes;c__Bacteroidia;o__Bacteroidales;f__Muribaculaceae;g__norank;s__uncultured bacterium
OTU599	0.00749073	0.000197983	±	2.06965e-05	0.000104165	±	1.62447e-05	d__Bacteria;p__Bacteroidetes;c__Bacteroidia;o__Bacteroidales;f__Muribaculaceae;g__norank;s__uncultured bacterium
OTU918	0.00749073	0.000113777	±	1.44505e-05	4.902e-05	±	9.09068e-06	d__Bacteria;p__Bacteroidetes;c__Bacteroidia;o__Bacteroidales;f__Muribaculaceae;g__norank;s__uncultured bacterium
OTU579	0.00749073	0.000236187	±	5.44175e-05	4.473e-05	±	8.92315e-06	d__Bacteria;p__Bacteroidetes;c__Bacteroidia;o__Bacteroidales;f__Muribaculaceae;g__norank;s__uncultured bacterium
OTU659	0.00749073	0.000223191	±	3.06202e-05	0.00010147	±	1.88122e-05	d__Bacteria;p__Bacteroidetes;c__Bacteroidia;o__Bacteroidales;f__Muribaculaceae;g__norank;s__uncultured bacterium
OTU1591	0.00791969	5.46911e-05	±	1.29419e-05	6.27e-06	±	3.4346e-06	d__Bacteria;p__Bacteroidetes;c__Bacteroidia;o__Bacteroidales;f__Rikenellaceae;g__Rikenella;s__Rikenella microfusus DSM 15922
OTU963	0.00845072	0.000170571	±	3.97881e-05	2.871e-05	±	6.7692e-06	d__Bacteria;p__Bacteroidetes;c__Bacteroidia;o__Bacteroidales;f__Muribaculaceae;g__norank;s__uncultured bacterium
OTU2369	0.0092511	5.10859e-05	±	1.17563e-05	1.257e-05	±	3.82742e-06	d__Bacteria;p__Firmicutes;c__Bacilli;o__Lactobacillales;f__Lactobacillaceae;g__Lactobacillus;s__uncultured bacterium
OTU830	0.0095913	0.000168517	±	1.95423e-05	8.11284e-05	±	1.35481e-05	d__Bacteria;p__Bacteroidetes;c__Bacteroidia;o__Bacteroidales;f__Muribaculaceae;g__norank;s__uncultured bacterium
OTU279	0.0095913	0.00054454	±	5.39403e-05	0.000307127	±	4.38008e-05	d__Bacteria;p__Bacteroidetes;c__Bacteroidia;o__Bacteroidales;f__Muribaculaceae;g__norank;s__uncultured bacterium
OTU106	0.0095913	0.00103713	±	0.000159673	0.000413623	±	0.000169064	d__Bacteria;p__Bacteroidetes;c__Bacteroidia;o__Bacteroidales;f__Rikenellaceae;g__Rikenella;s__uncultured bacterium
OTU243	0.0095913	0.000657674	±	9.38518e-05	0.000254309	±	3.86968e-05	d__Bacteria;p__Firmicutes;c__Bacilli;o__Lactobacillales;f__Lactobacillaceae;g__Lactobacillus;s__uncultured bacterium
OTU2018	0.010007	5.5192e-05	±	1.63748e-05	6.56e-06	±	2.68635e-06	d__Bacteria;p__Bacteroidetes;c__Bacteroidia;o__Bacteroidales;f__Muribaculaceae;g__norank;s__uncultured bacterium
OTU3056	0.0109237	3.294e-05	±	1.08981e-05	3.04e-06	±	2.02754e-06	d__Bacteria;p__Bacteroidetes;c__Bacteroidia;o__Bacteroidales;f__Muribaculaceae;g__norank;s__uncultured bacterium
OTU116	0.0109237	0.000549331	±	0.000260882	3.23e-06	±	2.15489e-06	d__Bacteria;p__Firmicutes;c__Clostridia;o__Clostridiales;f__Clostridiaceae 1;g__Clostridium sensu stricto 1;s__uncultured bacterium
OTU284	0.0118026	0.000761783	±	0.000396456	3.62138e-05	±	1.52384e-05	d__Bacteria;p__Actinobacteria;c__Coriobacteriia;o__Coriobacteriales;f__Eggerthellaceae;g__Enterorhabdus;s__uncultured bacterium
OTU2080	0.0120496	0.000121081	±	2.49476e-05	2.832e-05	±	7.75787e-06	d__Bacteria;p__Bacteroidetes;c__Bacteroidia;o__Bacteroidales;f__Muribaculaceae;g__norank;s__uncultured bacterium
OTU1033	0.0120496	0.000157803	±	4.53041e-05	2.77637e-05	±	1.00246e-05	d__Bacteria;p__Bacteroidetes;c__Bacteroidia;o__Bacteroidales;f__Muribaculaceae;g__norank;s__uncultured bacterium
OTU2104	0.0120496	4.161e-05	±	6.34757e-06	1.605e-05	±	4.1067e-06	d__Bacteria;p__Bacteroidetes;c__Bacteroidia;o__Bacteroidales;f__Muribaculaceae;g__norank;s__uncultured bacterium
OTU184	0.0121743	0.00118018	±	0.000547252	0.000219303	±	9.91031e-05	d__Bacteria;p__Firmicutes;c__Clostridia;o__Clostridiales;f__Ruminococcaceae;g__Ruminococcaceae UCG-013;s__uncultured bacterium
OTU287	0.0121743	0.000860581	±	0.000210968	0.000147879	±	4.25744e-05	d__Bacteria;p__Bacteroidetes;c__Bacteroidia;o__Bacteroidales;f__Muribaculaceae;g__norank;s__uncultured bacterium
OTU175	0.012216	0.000560037	±	8.55693e-05	0.00020737	±	4.19424e-05	d__Bacteria;p__Bacteroidetes;c__Bacteroidia;o__Bacteroidales;f__Muribaculaceae;g__norank;s__uncultured bacterium
OTU941	0.012216	0.000108096	±	9.33884e-06	5.79612e-05	±	9.53464e-06	d__Bacteria;p__Bacteroidetes;c__Bacteroidia;o__Bacteroidales;f__Muribaculaceae;g__norank;s__uncultured bacterium
OTU573	0.012216	0.000243722	±	3.31757e-05	0.000126533	±	1.31973e-05	d__Bacteria;p__Bacteroidetes;c__Bacteroidia;o__Bacteroidales;f__Muribaculaceae;g__norank;s__uncultured bacterium
OTU1953	0.012216	0.000168355	±	4.46234e-05	2.66e-05	±	4.4693e-06	d__Bacteria;p__Bacteroidetes;c__Bacteroidia;o__Bacteroidales;f__Muribaculaceae;g__norank;s__uncultured bacterium
OTU74	0.012216	0.00203707	±	0.000439689	0.000653629	±	0.000163717	d__Bacteria;p__Bacteroidetes;c__Bacteroidia;o__Bacteroidales;f__Marinifilaceae;g__Odoribacter
OTU268	0.012216	0.000742207	±	0.000208424	0.000158136	±	2.99306e-05	d__Bacteria;p__Firmicutes;c__Bacilli;o__Lactobacillales;f__Lactobacillaceae;g__Lactobacillus;s__uncultured bacterium
OTU4753	0.0127792	2.07e-05	±	5.77864e-06	1.52e-06	±	1.52e-06	d__Bacteria;p__Bacteroidetes;c__Bacteroidia;o__Bacteroidales;f__Muribaculaceae;g__norank;s__uncultured bacterium
OTU3980	0.0127792	3.648e-05	±	9.22422e-06	1.67e-06	±	1.67e-06	d__Bacteria;p__Bacteroidetes;c__Bacteroidia;o__Bacteroidales;f__Muribaculaceae;g__norank;s__uncultured bacterium
OTU3642	0.0129886	4.55709e-05	±	1.32207e-05	4.73e-06	±	2.41146e-06	d__Bacteria;p__Bacteroidetes;c__Bacteroidia;o__Bacteroidales;f__Muribaculaceae;g__norank;s__uncultured bacterium
OTU3091	0.0129886	3.849e-05	±	7.9619e-06	7.02e-06	±	5.44732e-06	d__Bacteria;p__Bacteroidetes;c__Bacteroidia;o__Bacteroidales;f__Muribaculaceae;g__norank;s__uncultured bacterium
OTU1806	0.0130899	4.88219e-05	±	1.39997e-05	6.6e-06	±	3.63816e-06	d__Bacteria;p__Bacteroidetes;c__Bacteroidia;o__Bacteroidales;f__Muribaculaceae;g__norank;s__uncultured bacterium
OTU2238	0.0140999	4.71802e-05	±	1.32122e-05	3.16e-06	±	2.10856e-06	d__Bacteria;p__Bacteroidetes;c__Bacteroidia;o__Bacteroidales;f__Muribaculaceae;g__norank;s__uncultured bacterium
OTU3564	0.0147897	2.947e-05	±	6.35593e-06	6.64e-06	±	2.71728e-06	d__Bacteria;p__Bacteroidetes;c__Bacteroidia;o__Bacteroidales;f__Muribaculaceae;g__norank;s__uncultured bacterium
OTU1712	0.0149778	4.31189e-05	±	8.93223e-06	1.351e-05	±	4.41191e-06	d__Bacteria;p__Bacteroidetes;c__Bacteroidia;o__Bacteroidales;f__Muribaculaceae;g__norank;s__uncultured bacterium
OTU916	0.0154266	0.000128798	±	2.01482e-05	4.34345e-05	±	1.47832e-05	d__Bacteria;p__Bacteroidetes;c__Bacteroidia;o__Bacteroidales;f__Rikenellaceae;g__Rikenella;s__uncultured bacterium
OTU2226	0.0154266	8.51492e-05	±	1.85502e-05	2.884e-05	±	7.90592e-06	d__Bacteria;p__Bacteroidetes;c__Bacteroidia;o__Bacteroidales;f__Muribaculaceae;g__norank;s__uncultured bacterium
OTU585	0.0154769	0.000193612	±	1.52958e-05	0.00013038	±	1.55253e-05	d__Bacteria;p__Bacteroidetes;c__Bacteroidia;o__Bacteroidales;f__Muribaculaceae;g__norank;s__uncultured bacterium
OTU358	0.0154769	0.000355967	±	3.57669e-05	0.000220534	±	2.22494e-05	d__Bacteria;p__Bacteroidetes;c__Bacteroidia;o__Bacteroidales;f__Muribaculaceae;g__norank;s__uncultured bacterium
OTU2	0.0154769	0.099474	±	0.0075703	0.0681592	±	0.00585196	d__Bacteria;p__Bacteroidetes;c__Bacteroidia;o__Bacteroidales;f__Muribaculaceae;g__norank;s__uncultured bacterium
OTU510	0.0154769	0.00022014	±	1.52126e-05	0.000144775	±	1.60691e-05	d__Bacteria;p__Bacteroidetes;c__Bacteroidia;o__Bacteroidales;f__Muribaculaceae;g__norank;s__uncultured bacterium
OTU1233	0.0154769	0.000114646	±	3.46592e-05	3.47016e-05	±	1.39074e-05	d__Bacteria;p__Bacteroidetes;c__Bacteroidia;o__Bacteroidales;f__Muribaculaceae;g__norank;s__uncultured bacterium
OTU16	0.0154769	0.0186628	±	0.00487586	0.00450876	±	0.000942454	d__Bacteria;p__Firmicutes;c__Bacilli;o__Lactobacillales;f__Lactobacillaceae;g__Lactobacillus;s__uncultured bacterium
OTU3624	0.0155259	1.962e-05	±	8.65372e-06	0	±	0	d__Bacteria;p__Bacteroidetes;c__Bacteroidia;o__Bacteroidales;f__Muribaculaceae;g__norank;s__uncultured bacterium
OTU5279	0.0155259	1.187e-05	±	3.6134e-06	0	±	0	d__Bacteria;p__Bacteroidetes;c__Bacteroidia;o__Bacteroidales;f__Muribaculaceae;g__norank;s__uncultured bacterium
OTU5072	0.0155259	1.539e-05	±	4.94697e-06	0	±	0	d__Bacteria;p__Bacteroidetes;c__Bacteroidia;o__Bacteroidales;f__Rikenellaceae;g__Rikenella;s__Rikenella microfusus DSM 15922
OTU5226	0.0155259	1.205e-05	±	3.5967e-06	0	±	0	d__Bacteria;p__Bacteroidetes;c__Bacteroidia;o__Bacteroidales;f__Rikenellaceae;g__Rikenella;s__Rikenella microfusus DSM 15922
OTU6499	0.0155259	1.368e-05	±	4.53397e-06	0	±	0	d__Bacteria;p__Bacteroidetes;c__Bacteroidia;o__Bacteroidales;f__Rikenellaceae;g__Rikenellaceae RC9 gut group;s__uncultured bacterium
OTU4815	0.0155259	1.742e-05	±	6.36013e-06	0	±	0	d__Bacteria;p__Bacteroidetes;c__Bacteroidia;o__Bacteroidales;f__Rikenellaceae;g__Rikenella;s__Rikenella microfusus DSM 15922
OTU9345	0.0155259	1.655e-05	±	5.05222e-06	0	±	0	d__Bacteria;p__Actinobacteria;c__Coriobacteriia;o__Coriobacteriales;f__Eggerthellaceae;g__Enterorhabdus;s__uncultured bacterium
OTU7889	0.0155259	1.23e-05	±	3.8143e-06	0	±	0	d__Bacteria;p__Bacteroidetes;c__Bacteroidia;o__Bacteroidales;f__Muribaculaceae;g__norank;s__uncultured bacterium
OTU7155	0.0155259	2.049e-05	±	7.09135e-06	0	±	0	d__Bacteria;p__Bacteroidetes;c__Bacteroidia;o__Bacteroidales;f__Muribaculaceae;g__norank;s__uncultured bacterium
OTU6260	0.0155259	1.044e-05	±	2.91548e-06	0	±	0	d__Bacteria;p__Bacteroidetes;c__Bacteroidia;o__Bacteroidales;f__Rikenellaceae;g__Alistipes;s__uncultured bacterium
OTU959	0.0155259	0.000247431	±	9.89881e-05	0	±	0	d__Bacteria;p__Bacteroidetes;c__Bacteroidia;o__Bacteroidales;f__Prevotellaceae;g__Prevotellaceae UCG-001;s__uncultured bacterium
OTU4003	0.0166194	2.661e-05	±	6.18492e-06	4.75e-06	±	2.42135e-06	d__Bacteria;p__Bacteroidetes;c__Bacteroidia;o__Bacteroidales;f__Muribaculaceae;g__norank;s__uncultured bacterium
OTU7047	0.0166659	1.77e-05	±	4.96582e-06	1.54e-06	±	1.54e-06	d__Bacteria;p__Bacteroidetes;c__Bacteroidia;o__Bacteroidales;f__Muribaculaceae;g__norank;s__uncultured bacterium
OTU4414	0.0166659	2.015e-05	±	6.37581e-06	1.54e-06	±	1.54e-06	d__Bacteria;p__Bacteroidetes;c__Bacteroidia;o__Bacteroidales;f__Bacteroidaceae;g__Bacteroides;s__uncultured bacterium
OTU3513	0.0180903	3.118e-05	±	7.47709e-06	4.64e-06	±	3.31526e-06	d__Bacteria;p__Bacteroidetes;c__Bacteroidia;o__Bacteroidales;f__Muribaculaceae;g__norank;s__uncultured bacterium
OTU1982	0.0183177	4.547e-05	±	8.58047e-06	1.181e-05	±	4.5194e-06	d__Bacteria;p__Bacteroidetes;c__Bacteroidia;o__Bacteroidales;f__Marinifilaceae;g__Odoribacter;s__uncultured bacterium
OTU2014	0.0188007	8.99409e-05	±	2.33914e-05	6.27e-06	±	2.56281e-06	d__Bacteria;p__Bacteroidetes;c__Bacteroidia;o__Bacteroidales;f__Muribaculaceae;g__norank;s__uncultured bacterium
OTU1433	0.0189064	8.7651e-05	±	3.58402e-05	1.77e-05	±	5.61959e-06	d__Bacteria;p__Bacteroidetes;c__Bacteroidia;o__Bacteroidales;f__Muribaculaceae;g__norank;s__uncultured bacterium
OTU25	0.0195051	0.00981908	±	0.000762458	0.00664501	±	0.000517743	d__Bacteria;p__Bacteroidetes;c__Bacteroidia;o__Bacteroidales;f__Muribaculaceae;g__norank;s__uncultured bacterium
OTU1272	0.0195051	0.000146988	±	2.50582e-05	5.33787e-05	±	1.66436e-05	d__Bacteria;p__Bacteroidetes;c__Bacteroidia;o__Bacteroidales;f__Muribaculaceae;g__norank;s__uncultured bacterium
OTU1652	0.0195051	5.91109e-05	±	1.02977e-05	2.649e-05	±	3.68014e-06	d__Bacteria;p__Bacteroidetes;c__Bacteroidia;o__Bacteroidales;f__Muribaculaceae;g__norank;s__uncultured bacterium
OTU258	0.0195051	0.00065294	±	9.13099e-05	0.000305091	±	5.01378e-05	d__Bacteria;p__Bacteroidetes;c__Bacteroidia;o__Bacteroidales;f__Muribaculaceae;g__norank;s__uncultured bacterium
OTU785	0.0195051	0.000146933	±	1.7625e-05	7.99182e-05	±	1.39098e-05	d__Bacteria;p__Bacteroidetes;c__Bacteroidia;o__Bacteroidales;f__Muribaculaceae;g__norank;s__uncultured bacterium
OTU192	0.0195051	0.000724929	±	0.000175933	0.000172701	±	4.73591e-05	d__Bacteria;p__Bacteroidetes;c__Bacteroidia;o__Bacteroidales;f__Muribaculaceae;g__norank;s__uncultured bacterium
OTU4257	0.0211425	2.219e-05	±	5.23016e-06	4.79e-06	±	3.37127e-06	d__Bacteria;p__Bacteroidetes;c__Bacteroidia;o__Bacteroidales;f__Muribaculaceae;g__norank;s__uncultured bacterium
OTU1995	0.0211425	4.39808e-05	±	1.13104e-05	6.67e-06	±	3.66291e-06	d__Bacteria;p__Bacteroidetes;c__Bacteroidia;o__Bacteroidales;f__Muribaculaceae;g__norank;s__uncultured bacterium
OTU4784	0.0215893	2.68008e-05	±	9.84056e-06	1.86e-06	±	1.86e-06	d__Bacteria;p__Bacteroidetes;c__Bacteroidia;o__Bacteroidales;f__Muribaculaceae;g__norank;s__uncultured bacterium
OTU5212	0.0215893	1.667e-05	±	4.08885e-06	1.79e-06	±	1.79e-06	d__Bacteria;p__Bacteroidetes;c__Bacteroidia;o__Bacteroidales;f__Muribaculaceae;g__norank;s__uncultured bacterium
OTU1155	0.0217878	0.000100543	±	1.71027e-05	4.64348e-05	±	8.97234e-06	d__Bacteria;p__Bacteroidetes;c__Bacteroidia;o__Bacteroidales;f__Muribaculaceae;g__norank;s__uncultured bacterium
OTU549	0.0217878	0.000273678	±	5.71826e-05	9.70641e-05	±	1.57747e-05	d__Bacteria;p__Bacteroidetes;c__Bacteroidia;o__Bacteroidales;f__Muribaculaceae;g__norank;s__uncultured bacterium
OTU2010	0.0230367	5.85454e-05	±	1.16048e-05	1.645e-05	±	5.85188e-06	d__Bacteria;p__Bacteroidetes;c__Bacteroidia;o__Bacteroidales;f__Muribaculaceae;g__norank;s__uncultured bacterium
OTU1965	0.023071	2.48e-05	±	5.26506e-06	5.01e-06	±	3.45197e-06	d__Bacteria;p__Bacteroidetes;c__Bacteroidia;o__Bacteroidales;f__Rikenellaceae;g__Alistipes;s__uncultured bacterium
OTU3386	0.023071	2.775e-05	±	8.54112e-06	6.52e-06	±	5.06177e-06	d__Bacteria;p__Bacteroidetes;c__Bacteroidia;o__Bacteroidales;f__Rikenellaceae;g__Rikenellaceae RC9 gut group;s__uncultured bacterium
OTU3122	0.023071	2.278e-05	±	6.65868e-06	3.23e-06	±	2.15489e-06	d__Bacteria;p__Tenericutes;c__Mollicutes;o__Mollicutes RF39;f__norank;g__norank;s__uncultured bacterium
OTU7472	0.023071	1.681e-05	±	3.28036e-06	3.33e-06	±	2.22781e-06	d__Bacteria;p__Bacteroidetes;c__Bacteroidia;o__Bacteroidales;f__Muribaculaceae;g__norank;s__uncultured bacterium
OTU2697	0.023071	3.7756e-05	±	1.17791e-05	5.28e-06	±	3.87071e-06	d__Bacteria;p__Bacteroidetes;c__Bacteroidia;o__Bacteroidales;f__Muribaculaceae;g__norank;s__uncultured Bacteroidales bacterium
OTU1894	0.023071	5.19516e-05	±	1.98873e-05	6.43e-06	±	4.97594e-06	d__Bacteria;p__Bacteroidetes;c__Bacteroidia;o__Bacteroidales;f__Muribaculaceae;g__norank;s__uncultured bacterium
OTU1956	0.0241662	4.951e-05	±	6.79572e-06	2.369e-05	±	5.56576e-06	d__Bacteria;p__Bacteroidetes;c__Bacteroidia;o__Bacteroidales;f__Muribaculaceae;g__norank;s__uncultured bacterium
OTU1300	0.0241662	0.000103114	±	2.06394e-05	3.278e-05	±	9.27322e-06	d__Bacteria;p__Bacteroidetes;c__Bacteroidia;o__Bacteroidales;f__Muribaculaceae;g__norank;s__uncultured bacterium
OTU320	0.0244529	0.00040019	±	3.5657e-05	0.000260897	±	2.76183e-05	d__Bacteria;p__Bacteroidetes;c__Bacteroidia;o__Bacteroidales;f__Muribaculaceae;g__norank;s__uncultured bacterium
OTU1056	0.0244529	0.000102205	±	8.98774e-06	5.86524e-05	±	1.28417e-05	d__Bacteria;p__Bacteroidetes;c__Bacteroidia;o__Bacteroidales;f__Muribaculaceae;g__norank;s__uncultured bacterium
OTU338	0.0244529	0.000355151	±	2.44259e-05	0.000241233	±	2.95828e-05	d__Bacteria;p__Bacteroidetes;c__Bacteroidia;o__Bacteroidales;f__Muribaculaceae;g__norank;s__uncultured bacterium
OTU361	0.0244529	0.000419043	±	4.08332e-05	0.000249818	±	3.05112e-05	d__Bacteria;p__Bacteroidetes;c__Bacteroidia;o__Bacteroidales;f__Muribaculaceae;g__norank;s__uncultured bacterium
OTU372	0.0244529	0.000315516	±	3.73411e-05	0.000182555	±	1.99652e-05	d__Bacteria;p__Bacteroidetes;c__Bacteroidia;o__Bacteroidales;f__Muribaculaceae;g__norank;s__uncultured bacterium
OTU404	0.0244529	0.000267144	±	2.90782e-05	0.000166669	±	1.24428e-05	d__Bacteria;p__Bacteroidetes;c__Bacteroidia;o__Bacteroidales;f__Muribaculaceae;g__norank;s__uncultured bacterium
OTU855	0.0244529	0.000119224	±	1.34549e-05	6.03816e-05	±	1.28422e-05	d__Bacteria;p__Bacteroidetes;c__Bacteroidia;o__Bacteroidales;f__Muribaculaceae;g__norank;s__uncultured bacterium
OTU429	0.0244529	0.000242952	±	2.32608e-05	0.00014126	±	2.30008e-05	d__Bacteria;p__Bacteroidetes;c__Bacteroidia;o__Bacteroidales;f__Muribaculaceae;g__norank;s__uncultured bacterium
OTU1361	0.0244529	7.05943e-05	±	7.57868e-06	3.196e-05	±	9.19015e-06	d__Bacteria;p__Bacteroidetes;c__Bacteroidia;o__Bacteroidales;f__Muribaculaceae;g__norank;s__uncultured bacterium
OTU2078	0.0259156	0.000125541	±	4.17196e-05	2.23054e-05	±	1.31091e-05	d__Bacteria;p__Bacteroidetes;c__Bacteroidia;o__Bacteroidales;f__Muribaculaceae;g__norank;s__uncultured bacterium
OTU1656	0.0272473	0.000177468	±	4.49836e-05	4.34685e-05	±	1.06198e-05	d__Bacteria;p__Bacteroidetes;c__Bacteroidia;o__Bacteroidales;f__Muribaculaceae;g__norank;s__uncultured bacterium
OTU1262	0.0272473	8.01348e-05	±	1.12388e-05	4.332e-05	±	7.75229e-06	d__Bacteria;p__Bacteroidetes;c__Bacteroidia;o__Bacteroidales;f__Muribaculaceae;g__norank;s__uncultured bacterium
OTU958	0.0272473	0.000213241	±	7.40705e-05	4.169e-05	±	9.29676e-06	d__Bacteria;p__Bacteroidetes;c__Bacteroidia;o__Bacteroidales;f__Muribaculaceae;g__norank;s__uncultured bacterium
OTU2256	0.0288176	3.43808e-05	±	8.95492e-06	9.85e-06	±	3.66634e-06	d__Bacteria;p__Bacteroidetes;c__Bacteroidia;o__Bacteroidales;f__Muribaculaceae;g__norank;s__uncultured bacterium
OTU1646	0.0288176	6.59714e-05	±	1.55145e-05	1.534e-05	±	6.33444e-06	d__Bacteria;p__Bacteroidetes;c__Bacteroidia;o__Bacteroidales;f__Muribaculaceae;g__norank;s__uncultured bacterium
OTU1208	0.0301563	0.000127169	±	3.06814e-05	2.851e-05	±	7.4263e-06	d__Bacteria;p__Bacteroidetes;c__Bacteroidia;o__Bacteroidales;f__Muribaculaceae;g__norank;s__uncultured bacterium
OTU149	0.0301563	0.00108856	±	0.000232556	0.000320259	±	8.71778e-05	d__Bacteria;p__Bacteroidetes;c__Bacteroidia;o__Bacteroidales;f__Muribaculaceae;g__norank;s__uncultured Bacteroidales bacterium
OTU1076	0.0304106	0.000160041	±	3.79515e-05	4.37009e-05	±	1.16291e-05	d__Bacteria;p__Bacteroidetes;c__Bacteroidia;o__Bacteroidales;f__Muribaculaceae;g__norank;s__uncultured bacterium
OTU315	0.0304956	0.000400844	±	3.76748e-05	0.000274738	±	2.03796e-05	d__Bacteria;p__Bacteroidetes;c__Bacteroidia;o__Bacteroidales;f__Muribaculaceae;g__norank;s__uncultured bacterium
OTU950	0.0304956	0.000119567	±	1.26099e-05	6.35853e-05	±	1.42918e-05	d__Bacteria;p__Bacteroidetes;c__Bacteroidia;o__Bacteroidales;f__Muribaculaceae;g__norank;s__uncultured bacterium
OTU177	0.0304956	0.00139144	±	0.000274475	0.000490357	±	8.19013e-05	d__Bacteria;p__Bacteroidetes;c__Bacteroidia;o__Bacteroidales;f__Muribaculaceae;g__norank;s__uncultured bacterium
OTU1558	0.0304956	0.000138451	±	2.82966e-05	4.51424e-05	±	1.25351e-05	d__Bacteria;p__Bacteroidetes;c__Bacteroidia;o__Bacteroidales;f__Muribaculaceae;g__norank;s__uncultured bacterium
OTU924	0.0304956	0.000117409	±	2.13004e-05	5.72455e-05	±	1.29659e-05	d__Bacteria;p__Bacteroidetes;c__Bacteroidia;o__Bacteroidales;f__Muribaculaceae;g__norank;s__uncultured bacterium
OTU704	0.0304956	0.000184977	±	3.42492e-05	7.41581e-05	±	1.89006e-05	d__Bacteria;p__Bacteroidetes;c__Bacteroidia;o__Bacteroidales;f__Muribaculaceae;g__norank;s__uncultured bacterium
OTU105	0.0304956	0.00156441	±	0.000257502	0.00080167	±	0.00010256	d__Bacteria;p__Bacteroidetes;c__Bacteroidia;o__Bacteroidales;f__Muribaculaceae;g__norank;s__uncultured bacterium
OTU2856	0.0309424	1.994e-05	±	4.2873e-06	5.76e-06	±	5.76e-06	d__Bacteria;p__Bacteroidetes;c__Bacteroidia;o__Bacteroidales;f__Muribaculaceae;g__norank;s__uncultured bacterium
OTU5135	0.0309424	2.832e-05	±	7.8787e-06	3.18e-06	±	2.12131e-06	d__Bacteria;p__Bacteroidetes;c__Bacteroidia;o__Bacteroidales;f__Muribaculaceae;g__norank;s__uncultured bacterium
OTU4350	0.0309424	2.072e-05	±	6.24987e-06	3.18e-06	±	2.12131e-06	d__Bacteria;p__Bacteroidetes;c__Bacteroidia;o__Bacteroidales;f__Muribaculaceae;g__norank;s__uncultured bacterium
OTU4145	0.0309424	1.812e-05	±	4.30965e-06	3.38e-06	±	2.26754e-06	d__Bacteria;p__Bacteroidetes;c__Bacteroidia;o__Bacteroidales;f__Muribaculaceae;g__norank;s__uncultured bacterium
OTU3940	0.0336297	2.191e-05	±	4.78492e-06	6.27e-06	±	3.53748e-06	d__Bacteria;p__Bacteroidetes;c__Bacteroidia;o__Bacteroidales;f__Muribaculaceae;g__norank;s__uncultured bacterium
OTU3745	0.0336297	3.031e-05	±	7.79194e-06	6.22e-06	±	3.40489e-06	d__Bacteria;p__Bacteroidetes;c__Bacteroidia;o__Bacteroidales;f__Muribaculaceae;g__norank;s__uncultured bacterium
OTU7852	0.0355104	1.356e-05	±	3.19813e-06	1.92e-06	±	1.92e-06	d__Bacteria;p__Bacteroidetes;c__Bacteroidia;o__Bacteroidales;f__Muribaculaceae;g__norank;s__uncultured bacterium
OTU4394	0.0355104	3.32502e-05	±	1.19967e-05	4.63e-06	±	4.63e-06	d__Bacteria;p__Bacteroidetes;c__Bacteroidia;o__Bacteroidales;f__Bacteroidaceae;g__Bacteroides;s__uncultured bacterium
OTU6078	0.0355104	1.213e-05	±	2.73163e-06	1.67e-06	±	1.67e-06	d__Bacteria;p__Bacteroidetes;c__Bacteroidia;o__Bacteroidales;f__Muribaculaceae;g__norank;s__uncultured bacterium
OTU1134	0.0358583	8.08199e-05	±	1.91228e-05	2.95816e-05	±	1.64669e-05	d__Bacteria;p__Bacteroidetes;c__Bacteroidia;o__Bacteroidales;f__Muribaculaceae;g__norank;s__uncultured bacterium
OTU2516	0.0358583	5.4371e-05	±	1.59076e-05	1.55e-05	±	6.80256e-06	d__Bacteria;p__Bacteroidetes;c__Bacteroidia;o__Bacteroidales;f__Marinifilaceae;g__Odoribacter;s__uncultured bacterium
OTU1934	0.0368397	8.47413e-05	±	1.16829e-05	4.13909e-05	±	1.30762e-05	d__Bacteria;p__Bacteroidetes;c__Bacteroidia;o__Bacteroidales;f__Muribaculaceae;g__norank;s__uncultured bacterium
OTU5736	0.0368567	2.751e-05	±	8.42981e-06	3.56e-06	±	2.38249e-06	d__Bacteria;p__Bacteroidetes;c__Bacteroidia;o__Bacteroidales;f__Muribaculaceae;g__norank;s__uncultured bacterium
OTU4678	0.0373442	2.434e-05	±	6.18985e-06	6.22e-06	±	2.54217e-06	d__Bacteria;p__Bacteroidetes;c__Bacteroidia;o__Bacteroidales;f__Muribaculaceae;g__norank;s__uncultured bacterium
OTU2651	0.0373442	4.8831e-05	±	1.35361e-05	8.03e-06	±	3.65337e-06	d__Bacteria;p__Bacteroidetes;c__Bacteroidia;o__Bacteroidales;f__Rikenellaceae;g__Rikenellaceae RC9 gut group;s__uncultured bacterium
OTU1830	0.0374345	5.158e-05	±	7.79113e-06	2.206e-05	±	6.08215e-06	d__Bacteria;p__Bacteroidetes;c__Bacteroidia;o__Bacteroidales;f__Muribaculaceae;g__norank;s__uncultured bacterium
OTU1338	0.0377335	0.000194554	±	5.53592e-05	4.14412e-05	±	1.09815e-05	d__Bacteria;p__Bacteroidetes;c__Bacteroidia;o__Bacteroidales;f__Muribaculaceae;g__norank;s__uncultured bacterium
OTU730	0.0378334	0.00015598	±	1.95953e-05	9.15079e-05	±	1.46131e-05	d__Bacteria;p__Bacteroidetes;c__Bacteroidia;o__Bacteroidales;f__Muribaculaceae;g__norank;s__uncultured bacterium
OTU591	0.0378334	0.000174743	±	1.58575e-05	0.00011265	±	1.3576e-05	d__Bacteria;p__Bacteroidetes;c__Bacteroidia;o__Bacteroidales;f__Muribaculaceae;g__norank;s__uncultured bacterium
OTU677	0.0378334	0.000203929	±	2.22126e-05	0.000116939	±	2.00469e-05	d__Bacteria;p__Bacteroidetes;c__Bacteroidia;o__Bacteroidales;f__Muribaculaceae;g__norank;s__uncultured bacterium
OTU384	0.0378334	0.000299385	±	3.25727e-05	0.000178785	±	2.51563e-05	d__Bacteria;p__Bacteroidetes;c__Bacteroidia;o__Bacteroidales;f__Muribaculaceae;g__norank;s__uncultured bacterium
OTU2673	0.0383502	6.97459e-05	±	1.95365e-05	1.47e-05	±	5.64927e-06	d__Bacteria;p__Bacteroidetes;c__Bacteroidia;o__Bacteroidales;f__Muribaculaceae;g__norank;s__uncultured bacterium
OTU6054	0.0390061	1.081e-05	±	4.34198e-06	0	±	0	d__Bacteria;p__Bacteroidetes;c__Bacteroidia;o__Bacteroidales;f__Muribaculaceae;g__norank;s__uncultured bacterium
OTU1955	0.0390061	1.61e-05	±	8.33789e-06	0	±	0	d__Bacteria;p__Bacteroidetes;c__Bacteroidia;o__Bacteroidales;f__Rikenellaceae;g__Rikenellaceae RC9 gut group;s__uncultured bacterium
OTU4837	0.0390061	9.59e-06	±	3.52951e-06	0	±	0	d__Bacteria;p__Patescibacteria;c__Saccharimonadia;o__Saccharimonadales;f__Saccharimonadaceae;g__Candidatus Saccharimonas;s__uncultured bacterium
OTU6195	0.0390061	1.028e-05	±	3.5927e-06	0	±	0	d__Bacteria;p__Bacteroidetes;c__Bacteroidia;o__Bacteroidales;f__Muribaculaceae;g__norank;s__uncultured bacterium
OTU6583	0.0390061	2.34008e-05	±	1.16837e-05	0	±	0	d__Bacteria;p__Bacteroidetes;c__Bacteroidia;o__Bacteroidales;f__Muribaculaceae;g__norank;s__uncultured bacterium
OTU5897	0.0390061	1.667e-05	±	6.03413e-06	0	±	0	d__Bacteria;p__Bacteroidetes;c__Bacteroidia;o__Bacteroidales;f__Muribaculaceae;g__norank;s__uncultured bacterium
OTU6689	0.0390061	9.91e-06	±	3.69072e-06	0	±	0	d__Bacteria;p__Bacteroidetes;c__Bacteroidia;o__Bacteroidales;f__Muribaculaceae;g__norank;s__uncultured bacterium
OTU9877	0.0390061	9.35e-06	±	3.46671e-06	0	±	0	d__Bacteria;p__Bacteroidetes;c__Bacteroidia;o__Bacteroidales;f__Muribaculaceae;g__norank;s__uncultured bacterium
OTU4286	0.0390061	1.126e-05	±	4.48784e-06	0	±	0	d__Bacteria;p__Bacteroidetes;c__Bacteroidia;o__Bacteroidales;f__Rikenellaceae;g__Rikenellaceae RC9 gut group;s__uncultured bacterium
OTU8314	0.0390061	1.42e-05	±	5.99227e-06	0	±	0	d__Bacteria;p__Bacteroidetes;c__Bacteroidia;o__Bacteroidales;f__Muribaculaceae;g__norank;s__uncultured bacterium
OTU10298	0.0390061	8.55e-06	±	2.89924e-06	0	±	0	d__Bacteria;p__Bacteroidetes;c__Bacteroidia;o__Bacteroidales;f__Muribaculaceae;g__norank;s__uncultured bacterium
OTU11218	0.0390061	8.61e-06	±	2.90052e-06	0	±	0	d__Bacteria;p__Bacteroidetes;c__Bacteroidia;o__Bacteroidales;f__Muribaculaceae;g__norank;s__uncultured bacterium
OTU2584	0.0390061	2.95729e-05	±	1.43566e-05	0	±	0	d__Bacteria;p__Firmicutes;c__Erysipelotrichia;o__Erysipelotrichales;f__Erysipelotrichaceae;g__uncultured;s__uncultured bacterium
OTU9796	0.0390061	1.218e-05	±	4.78611e-06	0	±	0	d__Bacteria;p__Bacteroidetes;c__Bacteroidia;o__Bacteroidales;f__Muribaculaceae;g__norank;s__uncultured bacterium
OTU9957	0.0390061	9.6e-06	±	3.51805e-06	0	±	0	d__Bacteria;p__Bacteroidetes;c__Bacteroidia;o__Bacteroidales;f__Muribaculaceae;g__norank;s__uncultured bacterium
OTU13152	0.0390061	8.44e-06	±	2.86512e-06	0	±	0	d__Bacteria;p__Bacteroidetes;c__Bacteroidia;o__Bacteroidales;f__Muribaculaceae;g__norank;s__uncultured bacterium
OTU4941	0.0390219	1.356e-05	±	4.22193e-06	1.52e-06	±	1.52e-06	d__Bacteria;p__Bacteroidetes;c__Bacteroidia;o__Bacteroidales;f__Muribaculaceae;g__norank;s__uncultured bacterium
OTU6186	0.0390219	1.361e-05	±	4.14885e-06	1.48e-06	±	1.48e-06	d__Bacteria;p__Bacteroidetes;c__Bacteroidia;o__Bacteroidales;f__Muribaculaceae;g__norank;s__uncultured bacterium
OTU4234	0.0391535	2.092e-05	±	5.58273e-06	3.44e-06	±	2.31263e-06	d__Bacteria;p__Bacteroidetes;c__Bacteroidia;o__Bacteroidales;f__Muribaculaceae;g__norank;s__uncultured bacterium
OTU738	0.0403569	0.000129894	±	4.21597e-05	1.46e-05	±	5.15799e-06	d__Bacteria;p__Bacteroidetes;c__Bacteroidia;o__Bacteroidales;f__Rikenellaceae;g__Rikenellaceae RC9 gut group;s__uncultured bacterium
OTU1449	0.0419498	7.13387e-05	±	1.09878e-05	3.424e-05	±	6.2816e-06	d__Bacteria;p__Bacteroidetes;c__Bacteroidia;o__Bacteroidales;f__Muribaculaceae;g__norank;s__uncultured bacterium
OTU1929	0.0420502	2.989e-05	±	8.03422e-06	4.85e-06	±	2.47158e-06	d__Bacteria;p__Bacteroidetes;c__Bacteroidia;o__Bacteroidales;f__Rikenellaceae;g__Rikenellaceae RC9 gut group;s__uncultured bacterium
OTU3029	0.0420502	4.2046e-05	±	1.17751e-05	8.97e-06	±	4.93955e-06	d__Bacteria;p__Bacteroidetes;c__Bacteroidia;o__Bacteroidales;f__Muribaculaceae;g__norank;s__uncultured bacterium
OTU2949	0.0420502	3.386e-05	±	6.79595e-06	1.031e-05	±	6.93225e-06	d__Bacteria;p__Bacteroidetes;c__Bacteroidia;o__Bacteroidales;f__Muribaculaceae;g__norank;s__uncultured bacterium
OTU3837	0.0443838	5.1471e-05	±	1.27444e-05	1.811e-05	±	7.23354e-06	d__Bacteria;p__Bacteroidetes;c__Bacteroidia;o__Bacteroidales;f__Muribaculaceae;g__norank;s__uncultured bacterium
OTU2486	0.0443838	4.454e-05	±	8.05506e-06	1.502e-05	±	4.8262e-06	d__Bacteria;p__Bacteroidetes;c__Bacteroidia;o__Bacteroidales;f__Muribaculaceae;g__norank;s__uncultured bacterium
OTU1256	0.0462273	9.71937e-05	±	2.8223e-05	3.18e-05	±	8.13578e-06	d__Bacteria;p__Bacteroidetes;c__Bacteroidia;o__Bacteroidales;f__Muribaculaceae;g__norank;s__uncultured bacterium
OTU2176	0.0464232	4.65213e-05	±	1.49741e-05	6.69e-06	±	2.74325e-06	d__Bacteria;p__Bacteroidetes;c__Bacteroidia;o__Bacteroidales;f__Muribaculaceae;g__norank;s__uncultured bacterium
OTU2031	0.0464232	5.28287e-05	±	1.37119e-05	1.002e-05	±	5.03915e-06	d__Bacteria;p__Bacteroidetes;c__Bacteroidia;o__Bacteroidales;f__Muribaculaceae;g__norank;s__uncultured bacterium
OTU1797	0.0465766	4.286e-05	±	6.9144e-06	1.919e-05	±	4.39129e-06	d__Bacteria;p__Bacteroidetes;c__Bacteroidia;o__Bacteroidales;f__Muribaculaceae;g__norank;s__uncultured bacterium
OTU290	0.0466932	0.000486241	±	3.61407e-05	0.000339368	±	4.32659e-05	d__Bacteria;p__Bacteroidetes;c__Bacteroidia;o__Bacteroidales;f__Muribaculaceae;g__norank;s__uncultured bacterium
OTU386	0.0466932	0.000311478	±	3.9432e-05	0.000188192	±	2.63048e-05	d__Bacteria;p__Bacteroidetes;c__Bacteroidia;o__Bacteroidales;f__Muribaculaceae;g__norank;s__uncultured bacterium
OTU396	0.0466932	0.000368069	±	4.04734e-05	0.0002092	±	3.52905e-05	d__Bacteria;p__Bacteroidetes;c__Bacteroidia;o__Bacteroidales;f__Muribaculaceae;g__norank;s__uncultured bacterium
OTU586	0.0466932	0.000210479	±	2.72088e-05	0.000112697	±	1.59452e-05	d__Bacteria;p__Bacteroidetes;c__Bacteroidia;o__Bacteroidales;f__Muribaculaceae;g__norank;s__uncultured bacterium
OTU1031	0.0466932	0.000157504	±	4.64642e-05	4.20382e-05	±	1.26475e-05	d__Bacteria;p__Bacteroidetes;c__Bacteroidia;o__Bacteroidales;f__Muribaculaceae;g__norank;s__uncultured bacterium
OTU1754	0.0474473	6.20621e-05	±	2.22643e-05	1.881e-05	±	8.89833e-06	d__Bacteria;p__Bacteroidetes;c__Bacteroidia;o__Bacteroidales;f__Muribaculaceae;g__norank;s__uncultured bacterium
OTU1938	0.0474473	5.49411e-05	±	1.28452e-05	1.409e-05	±	7.4097e-06	d__Bacteria;p__Bacteroidetes;c__Bacteroidia;o__Bacteroidales;f__Muribaculaceae;g__norank;s__uncultured bacterium
OTU3034	0.0474473	5.52114e-05	±	1.71864e-05	1.449e-05	±	6.05116e-06	d__Bacteria;p__Bacteroidetes;c__Bacteroidia;o__Bacteroidales;f__Muribaculaceae;g__norank;s__uncultured bacterium
OTU5014	0.0492357	3.01409e-05	±	1.17634e-05	3.43e-06	±	2.2894e-06	d__Bacteria;p__Bacteroidetes;c__Bacteroidia;o__Bacteroidales;f__Rikenellaceae;g__Rikenella;s__uncultured bacterium
OTU4416	0.0498787	1.95e-05	±	6.20315e-06	1.86e-06	±	1.86e-06	d__Bacteria;p__Bacteroidetes;c__Bacteroidia;o__Bacteroidales;f__Muribaculaceae;g__norank;s__uncultured bacterium
OTU6881	0.0498787	1.52e-06	±	1.52e-06	1.273e-05	±	4.39131e-06	d__Bacteria;p__Bacteroidetes;c__Bacteroidia;o__Bacteroidales;f__Prevotellaceae;g__Prevotellaceae UCG-001;s__uncultured bacterium
OTU6793	0.0498787	2.236e-05	±	8.40852e-06	1.56e-06	±	1.56e-06	d__Bacteria;p__Bacteroidetes;c__Bacteroidia;o__Bacteroidales;f__Muribaculaceae;g__norank;s__uncultured bacterium
OTU5630	0.0498787	1.327e-05	±	4.0987e-06	1.56e-06	±	1.56e-06	d__Bacteria;p__Bacteroidetes;c__Bacteroidia;o__Bacteroidales;f__Muribaculaceae;g__norank;s__uncultured bacterium
OTU6459	0.0498787	1.456e-05	±	5.98792e-06	1.56e-06	±	1.56e-06	d__Bacteria;p__Tenericutes;c__Mollicutes;o__Mollicutes RF39;f__norank;g__norank
OTU8411	0.0498787	9.66e-06	±	2.63486e-06	1.54e-06	±	1.54e-06	d__Bacteria;p__Bacteroidetes;c__Bacteroidia;o__Bacteroidales;f__Muribaculaceae;g__norank;s__uncultured bacterium
OTU5733	0.0498787	1.052e-05	±	2.92863e-06	1.56e-06	±	1.56e-06	d__Bacteria;p__Bacteroidetes;c__Bacteroidia;o__Bacteroidales;f__Muribaculaceae;g__norank;s__uncultured bacterium
OTU1866	0.0498787	0.000149184	±	0.000103206	1.54e-06	±	1.54e-06	d__Bacteria;p__Proteobacteria;c__Gammaproteobacteria;o__Enterobacteriales;f__Enterobacteriaceae;g__Klebsiella;s__Klebsiella pneumoniae
OTU4446	0.0498787	1.151e-05	±	3.4247e-06	1.54e-06	±	1.54e-06	d__Bacteria;p__Bacteroidetes;c__Bacteroidia;o__Bacteroidales;f__Muribaculaceae;g__norank;s__uncultured bacterium
OTU7531	0.0498787	1.529e-05	±	5.07323e-06	1.67e-06	±	1.67e-06	d__Bacteria;p__Bacteroidetes;c__Bacteroidia;o__Bacteroidales;f__Muribaculaceae;g__norank;s__uncultured bacterium
OTU992	0.0499525	8.2796e-05	±	2.20076e-05	1.537e-05	±	6.35531e-06	d__Bacteria;p__Bacteroidetes;c__Bacteroidia;o__Bacteroidales;f__Muribaculaceae;g__norank;s__uncultured bacterium

## Sheet: b. SPFL(21) versus Con(21)
Table S4. Comparison of operational taxonomic units (OTUs) between groups based on 16S rDNA sequencing. P values are based on Kruskal-Wails test with Mann-Whitney U post-hoc test (bonferroni correction). All OTUs with P values less than 0.05 are listed.
(b) SPFL(21) and Con(21)
OTU ID	P value	Relative abundance of OTUs in each group of mice (mean ± SEM)						taxonomy
		SPFL(21), n=10			Con(21), n=10
OTU1687	0.000161422	0	±	0	5.946e-05	±	1.01527e-05	d__Bacteria;p__Bacteroidetes;c__Bacteroidia;o__Bacteroidales;f__Muribaculaceae;g__norank;s__uncultured bacterium
OTU1007	0.00028271	7.3e-06	±	5.69953e-06	0.000189672	±	4.10126e-05	d__Bacteria;p__Firmicutes;c__Clostridia;o__Clostridiales;f__Lachnospiraceae;g__uncultured;s__uncultured bacterium
OTU794	0.00028271	6.25e-06	±	4.17483e-06	0.000225381	±	4.38393e-05	d__Bacteria;p__Bacteroidetes;c__Bacteroidia;o__Bacteroidales;f__Muribaculaceae;g__norank;s__uncultured bacterium
OTU2183	0.00030904	1.88e-06	±	1.88e-06	9.5217e-05	±	2.00766e-05	d__Bacteria;p__Bacteroidetes;c__Bacteroidia;o__Bacteroidales;f__Muribaculaceae;g__norank;s__uncultured bacterium
OTU641	0.000337636	1.128e-05	±	6.9381e-06	0.000224324	±	6.13044e-05	d__Bacteria;p__Firmicutes;c__Clostridia;o__Clostridiales;f__Ruminococcaceae;g__GCA-900066225;s__uncultured bacterium
OTU2087	0.000337636	5.08e-06	±	2.58701e-06	6.2634e-05	±	9.95216e-06	d__Bacteria;p__Bacteroidetes;c__Bacteroidia;o__Bacteroidales;f__Muribaculaceae;g__norank;s__uncultured bacterium
OTU405	0.000337636	2.50465e-05	±	1.44517e-05	0.000440806	±	7.14144e-05	d__Bacteria;p__Firmicutes;c__Clostridia;o__Clostridiales;f__Ruminococcaceae;g__uncultured;s__uncultured bacterium
OTU662	0.000383836	1.331e-05	±	5.95566e-06	0.000227854	±	5.68296e-05	d__Bacteria;p__Bacteroidetes;c__Bacteroidia;o__Bacteroidales;f__Muribaculaceae;g__norank;s__uncultured bacterium
OTU528	0.000389347	5.89e-06	±	4.11032e-06	0.000178922	±	3.83437e-05	d__Bacteria;p__Bacteroidetes;c__Bacteroidia;o__Bacteroidales;f__Muribaculaceae;g__norank;s__uncultured bacterium
OTU530	0.000419628	3.27e-05	±	1.25487e-05	0.00062312	±	0.000115296	d__Bacteria;p__Bacteroidetes;c__Bacteroidia;o__Bacteroidales;f__Muribaculaceae;g__norank;s__uncultured bacterium
OTU186	0.000460493	9.28517e-05	±	3.06442e-05	0.000968377	±	0.000105808	d__Bacteria;p__Bacteroidetes;c__Bacteroidia;o__Bacteroidales;f__Muribaculaceae;g__norank;s__uncultured bacterium
OTU413	0.000460493	7.90944e-05	±	2.52664e-05	0.00053687	±	8.04307e-05	d__Bacteria;p__Firmicutes;c__Clostridia;o__Clostridiales;f__Ruminococcaceae;g__uncultured
OTU1099	0.000461897	1.254e-05	±	7.79413e-06	0.000193603	±	4.66687e-05	d__Bacteria;p__Bacteroidetes;c__Bacteroidia;o__Bacteroidales;f__Muribaculaceae;g__norank;s__uncultured bacterium
OTU500	0.000461897	9.95e-06	±	6.64724e-06	0.000196392	±	3.42117e-05	d__Bacteria;p__Bacteroidetes;c__Bacteroidia;o__Bacteroidales;f__Muribaculaceae;g__norank;s__uncultured bacterium
OTU986	0.000461897	6.68e-06	±	3.67299e-06	8.17089e-05	±	1.83485e-05	d__Bacteria;p__Bacteroidetes;c__Bacteroidia;o__Bacteroidales;f__Muribaculaceae;g__norank;s__uncultured bacterium
OTU127	0.000468474	0.000144632	±	4.33701e-05	0.00197883	±	0.000263665	d__Bacteria;p__Bacteroidetes;c__Bacteroidia;o__Bacteroidales;f__Muribaculaceae;g__norank;s__uncultured bacterium
OTU333	0.000569399	1.684e-05	±	8.17674e-06	0.000492816	±	9.14944e-05	d__Bacteria;p__Bacteroidetes;c__Bacteroidia;o__Bacteroidales;f__Muribaculaceae;g__Muribaculum;s__uncultured bacterium
OTU1617	0.00058931	0	±	0	5.85594e-05	±	1.63195e-05	d__Bacteria;p__Bacteroidetes;c__Bacteroidia;o__Bacteroidales;f__Muribaculaceae;g__norank;s__uncultured bacterium
OTU3177	0.00058931	0	±	0	2.475e-05	±	5.33969e-06	d__Bacteria;p__Bacteroidetes;c__Bacteroidia;o__Bacteroidales;f__Muribaculaceae;g__norank;s__uncultured bacterium
OTU2512	0.00058931	0	±	0	4.512e-05	±	8.59591e-06	d__Bacteria;p__Bacteroidetes;c__Bacteroidia;o__Bacteroidales;f__Muribaculaceae;g__norank;s__uncultured bacterium
OTU4053	0.00058931	0	±	0	2.845e-05	±	7.14246e-06	d__Bacteria;p__Bacteroidetes;c__Bacteroidia;o__Bacteroidales;f__Muribaculaceae;g__norank;s__uncultured bacterium
OTU2558	0.00058931	0	±	0	5.88354e-05	±	1.28141e-05	d__Bacteria;p__Firmicutes;c__Clostridia;o__Clostridiales;f__Ruminococcaceae;g__Ruminiclostridium;s__uncultured bacterium
OTU1058	0.00058931	0	±	0	6.95285e-05	±	2.33314e-05	d__Bacteria;p__Bacteroidetes;c__Bacteroidia;o__Bacteroidales;f__Muribaculaceae;g__norank;s__uncultured bacterium
OTU4632	0.00058931	0	±	0	3.69e-05	±	8.91431e-06	d__Bacteria;p__Bacteroidetes;c__Bacteroidia;o__Bacteroidales;f__Muribaculaceae;g__norank;s__uncultured bacterium
OTU3143	0.00058931	0	±	0	3.93114e-05	±	1.01487e-05	d__Bacteria;p__Bacteroidetes;c__Bacteroidia;o__Bacteroidales;f__Muribaculaceae;g__norank;s__uncultured bacterium
OTU2298	0.00058931	0	±	0	4.12855e-05	±	1.80387e-05	d__Bacteria;p__Bacteroidetes;c__Bacteroidia;o__Bacteroidales;f__Muribaculaceae;g__norank;s__uncultured bacterium
OTU897	0.000628324	7.12e-06	±	4.03212e-06	0.000114399	±	2.74568e-05	d__Bacteria;p__Bacteroidetes;c__Bacteroidia;o__Bacteroidales;f__Muribaculaceae;g__norank;s__uncultured bacterium
OTU344	0.000633059	2.88342e-05	±	1.38407e-05	0.000404776	±	6.3406e-05	d__Bacteria;p__Firmicutes;c__Clostridia;o__Clostridiales;f__Peptococcaceae;g__uncultured;s__uncultured bacterium
OTU905	0.000707521	2.75942e-05	±	1.69038e-05	0.000332549	±	5.06977e-05	d__Bacteria;p__Bacteroidetes;c__Bacteroidia;o__Bacteroidales;f__Muribaculaceae;g__norank;s__uncultured bacterium
OTU497	0.00072574	9.66e-06	±	6.63459e-06	0.000174997	±	4.50934e-05	d__Bacteria;p__Bacteroidetes;c__Bacteroidia;o__Bacteroidales;f__Muribaculaceae;g__norank;s__uncultured bacterium
OTU1632	0.000800229	4.95e-06	±	4.95e-06	0.000161857	±	5.82186e-05	d__Bacteria;p__Firmicutes;c__Clostridia;o__Clostridiales;f__Lachnospiraceae;g__[Eubacterium] xylanophilum group;s__uncultured bacterium
OTU345	0.000811026	3.47814e-05	±	1.27773e-05	0.000274057	±	5.49713e-05	d__Bacteria;p__Bacteroidetes;c__Bacteroidia;o__Bacteroidales;f__Muribaculaceae;g__norank;s__uncultured bacterium
OTU1020	0.000811026	1.334e-05	±	4.84594e-06	9.92566e-05	±	1.37155e-05	d__Bacteria;p__Bacteroidetes;c__Bacteroidia;o__Bacteroidales;f__Muribaculaceae;g__norank;s__uncultured bacterium
OTU1195	0.000849897	2.21142e-05	±	1.68482e-05	0.000227488	±	3.86689e-05	d__Bacteria;p__Bacteroidetes;c__Bacteroidia;o__Bacteroidales;f__Muribaculaceae;g__norank;s__uncultured bacterium
OTU355	0.000850844	3.58425e-05	±	1.20802e-05	0.00058567	±	9.85593e-05	d__Bacteria;p__Bacteroidetes;c__Bacteroidia;o__Bacteroidales;f__Muribaculaceae;g__norank;s__uncultured bacterium
OTU154	0.000850844	0.000115658	±	3.37738e-05	0.00167294	±	0.000255807	d__Bacteria;p__Bacteroidetes;c__Bacteroidia;o__Bacteroidales;f__Muribaculaceae;g__norank;s__uncultured bacterium
OTU42	0.000855354	0.000693979	±	0.000225941	0.00396368	±	0.000598282	d__Bacteria;p__Bacteroidetes;c__Bacteroidia;o__Bacteroidales;f__Muribaculaceae;g__Muribaculum;s__uncultured bacterium
OTU2170	0.00097612	2.13e-06	±	2.13e-06	6.61002e-05	±	1.76192e-05	d__Bacteria;p__Bacteroidetes;c__Bacteroidia;o__Bacteroidales;f__Muribaculaceae;g__norank;s__uncultured bacterium
OTU2392	0.00097612	1.7e-06	±	1.7e-06	6.82187e-05	±	1.92931e-05	d__Bacteria;p__Bacteroidetes;c__Bacteroidia;o__Bacteroidales;f__Muribaculaceae;g__Muribaculum;s__uncultured bacterium
OTU1168	0.00097612	1.65e-06	±	1.65e-06	0.000168929	±	4.18072e-05	d__Bacteria;p__Firmicutes;c__Clostridia;o__Clostridiales;f__Ruminococcaceae;g__Ruminococcaceae UCG-009;s__uncultured bacterium
OTU2835	0.00097612	1.47e-06	±	1.47e-06	6.68494e-05	±	1.65672e-05	d__Bacteria;p__Bacteroidetes;c__Bacteroidia;o__Bacteroidales;f__Muribaculaceae;g__norank;s__uncultured bacterium
OTU3544	0.00097612	1.47e-06	±	1.47e-06	3.284e-05	±	8.85351e-06	d__Bacteria;p__Bacteroidetes;c__Bacteroidia;o__Bacteroidales;f__Muribaculaceae;g__norank;s__uncultured bacterium
OTU473	0.00097612	2.95e-06	±	2.95e-06	0.000120382	±	3.69827e-05	d__Bacteria;p__Firmicutes;c__Clostridia;o__Clostridiales;f__Ruminococcaceae;g__uncultured;s__uncultured bacterium
OTU734	0.000982287	3.53e-06	±	2.35957e-06	0.000165897	±	6.01996e-05	d__Bacteria;p__Bacteroidetes;c__Bacteroidia;o__Bacteroidales;f__Muribaculaceae;g__norank;s__uncultured bacterium
OTU1831	0.000982287	3.54e-06	±	2.36569e-06	7.62683e-05	±	3.115e-05	d__Bacteria;p__Bacteroidetes;c__Bacteroidia;o__Bacteroidales;f__Muribaculaceae;g__norank;s__uncultured bacterium
OTU1378	0.00103124	1.379e-05	±	6.47188e-06	0.000135638	±	3.09504e-05	d__Bacteria;p__Bacteroidetes;c__Bacteroidia;o__Bacteroidales;f__Muribaculaceae;g__norank;s__uncultured bacterium
OTU709	0.00108618	2.65369e-05	±	1.17779e-05	0.000214753	±	3.09809e-05	d__Bacteria;p__Bacteroidetes;c__Bacteroidia;o__Bacteroidales;f__Muribaculaceae;g__norank;s__uncultured bacterium
OTU393	0.00108618	2.167e-05	±	7.91028e-06	0.00029534	±	4.70847e-05	d__Bacteria;p__Bacteroidetes;c__Bacteroidia;o__Bacteroidales;f__Muribaculaceae;g__norank;s__uncultured bacterium
OTU424	0.00113738	2.572e-05	±	7.8851e-06	0.000204747	±	4.41159e-05	d__Bacteria;p__Bacteroidetes;c__Bacteroidia;o__Bacteroidales;f__Muribaculaceae;g__norank;s__uncultured bacterium
OTU733	0.00114314	1.104e-05	±	7.49679e-06	0.000426908	±	0.000203975	d__Bacteria;p__Firmicutes;c__Clostridia;o__Clostridiales;f__Lachnospiraceae;g__GCA-900066575;s__uncultured bacterium
OTU2915	0.00114314	5.25e-06	±	2.72112e-06	6.11965e-05	±	1.6266e-05	d__Bacteria;p__Bacteroidetes;c__Bacteroidia;o__Bacteroidales;f__Muribaculaceae;g__norank;s__uncultured bacterium
OTU103	0.00114317	0.000105195	±	3.50529e-05	0.00247172	±	0.000799879	d__Bacteria;p__Firmicutes;c__Clostridia;o__Clostridiales;f__Ruminococcaceae;g__Ruminiclostridium 9;s__uncultured bacterium
OTU136	0.00127549	3.21835e-05	±	1.90376e-05	0.00112699	±	0.000335793	d__Bacteria;p__Firmicutes;c__Clostridia;o__Clostridiales;f__Lachnospiraceae;g__uncultured;s__uncultured bacterium
OTU1795	0.00127549	8.53e-06	±	4.00935e-06	7.70924e-05	±	1.31239e-05	d__Bacteria;p__Bacteroidetes;c__Bacteroidia;o__Bacteroidales;f__Muribaculaceae;g__norank;s__uncultured bacterium
OTU841	0.00127549	1.224e-05	±	5.15916e-06	0.000156127	±	5.09678e-05	d__Bacteria;p__Bacteroidetes;c__Bacteroidia;o__Bacteroidales;f__Muribaculaceae;g__norank;s__uncultured bacterium
OTU859	0.00127549	1.426e-05	±	7.11186e-06	0.000123081	±	5.06527e-05	d__Bacteria;p__Bacteroidetes;c__Bacteroidia;o__Bacteroidales;f__Muribaculaceae;g__norank;s__uncultured bacterium
OTU1400	0.00132188	9.92e-06	±	8.24234e-06	8.76488e-05	±	1.46566e-05	d__Bacteria;p__Bacteroidetes;c__Bacteroidia;o__Bacteroidales;f__Muribaculaceae;g__norank;s__uncultured bacterium
OTU3387	0.00132701	1.65e-06	±	1.65e-06	4.6554e-05	±	1.13852e-05	d__Bacteria;p__Bacteroidetes;c__Bacteroidia;o__Bacteroidales;f__Muribaculaceae;g__norank;s__uncultured bacterium
OTU628	0.00137644	6.1356e-05	±	2.48947e-05	0.000352821	±	4.26583e-05	d__Bacteria;p__Bacteroidetes;c__Bacteroidia;o__Bacteroidales;f__Muribaculaceae;g__norank;s__uncultured bacterium
OTU1135	0.00137644	3.07642e-05	±	1.66046e-05	0.000303421	±	4.96117e-05	d__Bacteria;p__Bacteroidetes;c__Bacteroidia;o__Bacteroidales;f__Muribaculaceae;g__norank;s__uncultured bacterium
OTU463	0.00144679	3.861e-05	±	1.25461e-05	0.000388653	±	6.02628e-05	d__Bacteria;p__Bacteroidetes;c__Bacteroidia;o__Bacteroidales;f__Muribaculaceae;g__norank;s__uncultured bacterium
OTU1959	0.00146476	3.17e-06	±	2.12028e-06	7.25073e-05	±	1.3154e-05	d__Bacteria;p__Bacteroidetes;c__Bacteroidia;o__Bacteroidales;f__Muribaculaceae;g__norank;s__uncultured bacterium
OTU389	0.00149019	8.68161e-05	±	2.99584e-05	0.000471759	±	8.07966e-05	d__Bacteria;p__Firmicutes;c__Clostridia;o__Clostridiales;f__Family XIII;g__[Eubacterium] nodatum group;s__uncultured bacterium
OTU503	0.00149019	3.945e-05	±	1.03454e-05	0.000389938	±	6.8993e-05	d__Bacteria;p__Bacteroidetes;c__Bacteroidia;o__Bacteroidales;f__Muribaculaceae;g__norank;s__uncultured bacterium
OTU182	0.00149019	4.46733e-05	±	1.48762e-05	0.000640898	±	0.000164026	d__Bacteria;p__Bacteroidetes;c__Bacteroidia;o__Bacteroidales;f__Muribaculaceae;g__norank;s__uncultured bacterium
OTU165	0.00151962	0.000115619	±	3.06071e-05	0.00156392	±	0.000253663	d__Bacteria;p__Bacteroidetes;c__Bacteroidia;o__Bacteroidales;f__Muribaculaceae;g__norank;s__uncultured bacterium
OTU207	0.00151962	0.000232984	±	6.93893e-05	0.00111445	±	0.00015805	d__Bacteria;p__Firmicutes;c__Clostridia;o__Clostridiales;f__Ruminococcaceae;g__Ruminococcaceae UCG-014;s__uncultured bacterium
OTU874	0.00152892	8.71e-06	±	4.7333e-06	0.000268889	±	8.21934e-05	d__Bacteria;p__Bacteroidetes;c__Bacteroidia;o__Bacteroidales;f__Muribaculaceae;g__norank;s__uncultured bacterium
OTU317	0.00169839	1.16e-05	±	6.3644e-06	0.000916583	±	0.000332001	d__Bacteria;p__Firmicutes;c__Clostridia;o__Clostridiales;f__Ruminococcaceae;g__Ruminiclostridium;s__uncultured bacterium
OTU2103	0.00169839	1.426e-05	±	8.46001e-06	0.000106916	±	3.94316e-05	d__Bacteria;p__Bacteroidetes;c__Bacteroidia;o__Bacteroidales;f__Muribaculaceae;g__norank;s__uncultured bacterium
OTU2076	0.00176867	8.87e-06	±	5.99833e-06	6.4504e-05	±	1.19675e-05	d__Bacteria;p__Bacteroidetes;c__Bacteroidia;o__Bacteroidales;f__Muribaculaceae;g__norank;s__uncultured bacterium
OTU781	0.00176867	9.04e-06	±	6.25366e-06	0.000165894	±	6.59715e-05	d__Bacteria;p__Bacteroidetes;c__Bacteroidia;o__Bacteroidales;f__Muribaculaceae;g__norank;s__uncultured bacterium
OTU360	0.00176867	3.78e-06	±	2.54527e-06	0.000841131	±	0.000631925	d__Bacteria;p__Firmicutes;c__Clostridia;o__Clostridiales;f__Lachnospiraceae;g__Lachnospiraceae NK4A136 group;s__uncultured bacterium
OTU4031	0.00179297	1.67e-06	±	1.67e-06	3.156e-05	±	7.4822e-06	d__Bacteria;p__Firmicutes;c__Clostridia;o__Clostridiales;f__Ruminococcaceae;g__Ruminococcus 1;s__uncultured bacterium
OTU3213	0.00179297	1.66e-06	±	1.66e-06	4.784e-05	±	1.00613e-05	d__Bacteria;p__Bacteroidetes;c__Bacteroidia;o__Bacteroidales;f__Muribaculaceae;g__norank;s__uncultured bacterium
OTU194	0.00191669	0.000159343	±	0.000111179	0.00115915	±	0.000174541	d__Bacteria;p__Bacteroidetes;c__Bacteroidia;o__Bacteroidales;f__Muribaculaceae;g__norank;s__uncultured bacterium
OTU1181	0.00191669	2.02e-05	±	6.72371e-06	0.000115815	±	2.30428e-05	d__Bacteria;p__Bacteroidetes;c__Bacteroidia;o__Bacteroidales;f__Muribaculaceae;g__norank;s__uncultured bacterium
OTU561	0.00191669	5.0143e-05	±	2.25696e-05	0.000532075	±	0.000118409	d__Bacteria;p__Bacteroidetes;c__Bacteroidia;o__Bacteroidales;f__Muribaculaceae;g__norank;s__uncultured bacterium
OTU2122	0.00192866	0	±	0	6.09142e-05	±	2.00819e-05	d__Bacteria;p__Firmicutes;c__Clostridia;o__Clostridiales;f__Lachnospiraceae;g__GCA-900066575;s__uncultured bacterium
OTU2294	0.00192866	0	±	0	3.0844e-05	±	1.12796e-05	d__Bacteria;p__Bacteroidetes;c__Bacteroidia;o__Bacteroidales;f__Rikenellaceae;g__Alistipes;s__uncultured bacterium
OTU3376	0.00192866	0	±	0	4.099e-05	±	1.03181e-05	d__Bacteria;p__Bacteroidetes;c__Bacteroidia;o__Bacteroidales;f__Muribaculaceae;g__norank;s__uncultured bacterium
OTU6976	0.00192866	0	±	0	4.2582e-05	±	1.29132e-05	d__Bacteria;p__Bacteroidetes;c__Bacteroidia;o__Bacteroidales;f__Muribaculaceae;g__norank;s__uncultured bacterium
OTU6259	0.00192866	0	±	0	2.039e-05	±	5.20708e-06	d__Bacteria;p__Bacteroidetes;c__Bacteroidia;o__Bacteroidales;f__Muribaculaceae;g__norank;s__uncultured bacterium
OTU4943	0.00192866	0	±	0	1.964e-05	±	4.62635e-06	d__Bacteria;p__Bacteroidetes;c__Bacteroidia;o__Bacteroidales;f__Muribaculaceae;g__norank;s__uncultured bacterium
OTU3081	0.00192866	0	±	0	5.6204e-05	±	1.6128e-05	d__Bacteria;p__Firmicutes;c__Clostridia;o__Clostridiales;f__Lachnospiraceae
OTU2401	0.00192866	0	±	0	5.64248e-05	±	1.98272e-05	d__Bacteria;p__Bacteroidetes;c__Bacteroidia;o__Bacteroidales;f__Muribaculaceae;g__norank;s__uncultured bacterium
OTU3895	0.00192866	0	±	0	2.97e-05	±	8.83467e-06	d__Bacteria;p__Bacteroidetes;c__Bacteroidia;o__Bacteroidales;f__Muribaculaceae;g__norank;s__uncultured bacterium
OTU6298	0.00192866	0	±	0	2.685e-05	±	8.69727e-06	d__Bacteria;p__Bacteroidetes;c__Bacteroidia;o__Bacteroidales;f__Muribaculaceae;g__norank;s__uncultured bacterium
OTU4193	0.00192866	0	±	0	3.482e-05	±	8.89382e-06	d__Bacteria;p__Bacteroidetes;c__Bacteroidia;o__Bacteroidales;f__Muribaculaceae;g__norank;s__uncultured bacterium
OTU6256	0.00192866	0	±	0	2.701e-05	±	9.15463e-06	d__Bacteria;p__Firmicutes;c__Clostridia;o__Clostridiales;f__Lachnospiraceae;g__uncultured;s__uncultured bacterium
OTU2080	0.00192866	0	±	0	2.832e-05	±	7.75787e-06	d__Bacteria;p__Bacteroidetes;c__Bacteroidia;o__Bacteroidales;f__Muribaculaceae;g__norank;s__uncultured bacterium
OTU3361	0.00192866	0	±	0	3.689e-05	±	1.00652e-05	d__Bacteria;p__Bacteroidetes;c__Bacteroidia;o__Bacteroidales;f__Muribaculaceae;g__norank;s__uncultured bacterium
OTU3679	0.00192866	0	±	0	2.764e-05	±	8.94698e-06	d__Bacteria;p__Bacteroidetes;c__Bacteroidia;o__Bacteroidales;f__Muribaculaceae;g__norank;s__uncultured bacterium
OTU5808	0.00192866	0	±	0	1.702e-05	±	3.82294e-06	d__Bacteria;p__Bacteroidetes;c__Bacteroidia;o__Bacteroidales;f__Muribaculaceae;g__norank;s__uncultured bacterium
OTU10461	0.00192866	0	±	0	1.641e-05	±	4.24603e-06	d__Bacteria;p__Firmicutes;c__Clostridia;o__Clostridiales;f__Ruminococcaceae;g__Ruminiclostridium 9;s__uncultured bacterium
OTU518	0.00192866	0	±	0	0.000586701	±	0.000354273	d__Bacteria;p__Firmicutes;c__Clostridia;o__Clostridiales;f__Lachnospiraceae;g__uncultured;s__uncultured bacterium
OTU1997	0.00192866	0	±	0	6.3032e-05	±	1.76007e-05	d__Bacteria;p__Bacteroidetes;c__Bacteroidia;o__Bacteroidales;f__Muribaculaceae;g__norank;s__uncultured bacterium
OTU3735	0.00192866	0	±	0	5.10868e-05	±	1.83727e-05	d__Bacteria;p__Bacteroidetes;c__Bacteroidia;o__Bacteroidales;f__Muribaculaceae;g__norank;s__uncultured bacterium
OTU5142	0.00192866	0	±	0	3.32e-05	±	8.30463e-06	d__Bacteria;p__Bacteroidetes;c__Bacteroidia;o__Bacteroidales;f__Muribaculaceae;g__Muribaculum;s__uncultured bacterium
OTU2608	0.00192866	0	±	0	0.000114487	±	5.0147e-05	d__Bacteria;p__Bacteroidetes;c__Bacteroidia;o__Bacteroidales;f__Muribaculaceae;g__norank;s__uncultured bacterium
OTU699	0.00192866	0	±	0	0.000271758	±	0.000105376	d__Bacteria;p__Firmicutes;c__Clostridia;o__Clostridiales;f__Ruminococcaceae;g__Ruminococcaceae UCG-014;s__uncultured bacterium
OTU2463	0.00192866	0	±	0	3.713e-05	±	1.07708e-05	d__Bacteria;p__Firmicutes;c__Clostridia;o__Clostridiales;f__Ruminococcaceae;g__Ruminiclostridium 9;s__uncultured bacterium
OTU3053	0.00192866	0	±	0	1.812e-05	±	4.57233e-06	d__Bacteria;p__Bacteroidetes;c__Bacteroidia;o__Bacteroidales;f__Muribaculaceae;g__norank;s__uncultured bacterium
OTU850	0.00196419	3.4697e-05	±	3.4697e-05	0.000228296	±	5.02429e-05	d__Bacteria;p__Firmicutes;c__Clostridia;o__Clostridiales;f__Lachnospiraceae;g__uncultured;s__uncultured bacterium
OTU3360	0.00196419	3.13e-06	±	2.09147e-06	2.624e-05	±	4.83223e-06	d__Bacteria;p__Bacteroidetes;c__Bacteroidia;o__Bacteroidales;f__Muribaculaceae;g__norank;s__uncultured bacterium
OTU559	0.00197183	5.86027e-05	±	2.21068e-05	0.000387439	±	8.68755e-05	d__Bacteria;p__Firmicutes;c__Clostridia;o__Clostridiales;f__Family XIII;g__Family XIII UCG-001;s__uncultured bacterium
OTU1251	0.00197183	2.499e-05	±	9.50821e-06	0.000112195	±	1.63136e-05	d__Bacteria;p__Bacteroidetes;c__Bacteroidia;o__Bacteroidales;f__Muribaculaceae;g__norank;s__uncultured bacterium
OTU517	0.00197183	3.60844e-05	±	1.20148e-05	0.000291096	±	6.88236e-05	d__Bacteria;p__Firmicutes;c__Clostridia;o__Clostridiales;f__Lachnospiraceae;g__Roseburia;s__uncultured bacterium
OTU296	0.00197183	3.24814e-05	±	1.19397e-05	0.000259061	±	6.59163e-05	d__Bacteria;p__Bacteroidetes;c__Bacteroidia;o__Bacteroidales;f__Muribaculaceae;g__norank;s__uncultured bacterium
OTU1127	0.00197183	1.757e-05	±	4.5076e-06	6.123e-05	±	7.51996e-06	d__Bacteria;p__Bacteroidetes;c__Bacteroidia;o__Bacteroidales;f__Muribaculaceae;g__norank;s__uncultured bacterium
OTU271	0.00200919	8.35065e-05	±	2.14476e-05	0.000292032	±	4.11327e-05	d__Bacteria;p__Bacteroidetes;c__Bacteroidia;o__Bacteroidales;f__Muribaculaceae;g__norank;s__uncultured bacterium
OTU1683	0.00203342	8.43e-06	±	4.55729e-06	7.59611e-05	±	1.8463e-05	d__Bacteria;p__Bacteroidetes;c__Bacteroidia;o__Bacteroidales;f__Muribaculaceae;g__norank;s__uncultured bacterium
OTU2172	0.00203342	7.97e-06	±	4.24248e-06	8.48484e-05	±	2.56461e-05	d__Bacteria;p__Bacteroidetes;c__Bacteroidia;o__Bacteroidales;f__Muribaculaceae;g__norank;s__uncultured bacterium
OTU2153	0.00204145	5.4e-06	±	2.75637e-06	8.12227e-05	±	2.26233e-05	d__Bacteria;p__Bacteroidetes;c__Bacteroidia;o__Bacteroidales;f__Muribaculaceae;g__norank;s__uncultured bacterium
OTU1386	0.00204145	6.65e-06	±	3.67621e-06	0.000126799	±	2.57537e-05	d__Bacteria;p__Bacteroidetes;c__Bacteroidia;o__Bacteroidales;f__Muribaculaceae;g__norank;s__uncultured bacterium
OTU1848	0.00204145	4.99e-06	±	2.55827e-06	7.20787e-05	±	1.72032e-05	d__Bacteria;p__Bacteroidetes;c__Bacteroidia;o__Bacteroidales;f__Muribaculaceae;g__norank;s__uncultured bacterium
OTU294	0.00224904	2.52939e-05	±	1.33992e-05	0.00061051	±	0.000197556	d__Bacteria;p__Firmicutes;c__Clostridia;o__Clostridiales;f__Ruminococcaceae;g__uncultured;s__uncultured bacterium
OTU1217	0.00224904	1.136e-05	±	5.21552e-06	6.81822e-05	±	1.68978e-05	d__Bacteria;p__Bacteroidetes;c__Bacteroidia;o__Bacteroidales;f__Muribaculaceae;g__norank;s__uncultured bacterium
OTU3094	0.00240771	1.65e-06	±	1.65e-06	5.45523e-05	±	1.31611e-05	d__Bacteria;p__Bacteroidetes;c__Bacteroidia;o__Bacteroidales;f__Muribaculaceae;g__norank;s__uncultured bacterium
OTU970	0.00240771	1.65e-06	±	1.65e-06	5.63831e-05	±	2.89112e-05	d__Bacteria;p__Firmicutes;c__Clostridia;o__Clostridiales;f__Ruminococcaceae;g__Ruminiclostridium 5;s__uncultured bacterium
OTU214	0.00241229	3.31676e-05	±	1.61955e-05	0.000829522	±	0.0002754	d__Bacteria;p__Firmicutes;c__Clostridia;o__Clostridiales;f__Ruminococcaceae;g__Oscillibacter;s__uncultured bacterium
OTU774	0.00241229	1.707e-05	±	6.84175e-06	0.000261029	±	5.75628e-05	d__Bacteria;p__Bacteroidetes;c__Bacteroidia;o__Bacteroidales;f__Muribaculaceae;g__norank;s__uncultured bacterium
OTU206	0.00241229	6.05349e-05	±	4.00197e-05	0.000807646	±	0.00030359	d__Bacteria;p__Firmicutes;c__Clostridia;o__Clostridiales;f__Ruminococcaceae;g__uncultured;s__uncultured bacterium
OTU642	0.00252548	5.19084e-05	±	2.925e-05	0.000377202	±	6.94829e-05	d__Bacteria;p__Firmicutes;c__Clostridia;o__Clostridiales;f__Ruminococcaceae;g__UBA1819;s__uncultured bacterium
OTU893	0.00252548	3.25884e-05	±	1.27813e-05	0.000184352	±	3.27072e-05	d__Bacteria;p__Bacteroidetes;c__Bacteroidia;o__Bacteroidales;f__Muribaculaceae;g__norank;s__uncultured bacterium
OTU1305	0.00252548	2.44749e-05	±	1.26763e-05	0.000137891	±	2.86676e-05	d__Bacteria;p__Bacteroidetes;c__Bacteroidia;o__Bacteroidales;f__Muribaculaceae;g__norank;s__uncultured bacterium
OTU443	0.00252548	3.366e-05	±	1.17015e-05	0.000446837	±	0.000153895	d__Bacteria;p__Firmicutes;c__Clostridia;o__Clostridiales;f__Lachnospiraceae;g__GCA-900066575;s__uncultured bacterium
OTU139	0.00252548	3.26746e-05	±	1.49302e-05	0.00137155	±	0.000386054	d__Bacteria;p__Firmicutes;c__Clostridia;o__Clostridiales;f__Ruminococcaceae;g__Ruminiclostridium;s__uncultured bacterium
OTU461	0.00252548	2.002e-05	±	7.09657e-06	0.000145877	±	3.05733e-05	d__Bacteria;p__Bacteroidetes;c__Bacteroidia;o__Bacteroidales;f__Muribaculaceae;g__norank;s__uncultured bacterium
OTU451	0.0025951	7.15187e-05	±	2.54204e-05	0.000367813	±	7.00498e-05	d__Bacteria;p__Firmicutes;c__Clostridia;o__Clostridiales;f__Ruminococcaceae;g__Ruminococcaceae UCG-013
OTU769	0.00261838	4e-06	±	2.6737e-06	0.000100224	±	3.29635e-05	d__Bacteria;p__Firmicutes;c__Clostridia;o__Clostridiales;f__Ruminococcaceae;g__uncultured;s__uncultured bacterium
OTU2499	0.00261838	3.35e-06	±	2.25414e-06	4.93814e-05	±	1.24774e-05	d__Bacteria;p__Bacteroidetes;c__Bacteroidia;o__Bacteroidales;f__Muribaculaceae;g__norank;s__uncultured bacterium
OTU459	0.00263039	9.02442e-05	±	2.84418e-05	0.000490549	±	9.63697e-05	d__Bacteria;p__Bacteroidetes;c__Bacteroidia;o__Bacteroidales;f__Muribaculaceae;g__norank;s__uncultured bacterium
OTU833	0.00268927	1.523e-05	±	6.87488e-06	0.000304753	±	9.58998e-05	d__Bacteria;p__Bacteroidetes;c__Bacteroidia;o__Bacteroidales;f__Muribaculaceae;g__norank;s__uncultured bacterium
OTU1974	0.00268927	9.78e-06	±	4.2537e-06	6.82849e-05	±	1.06718e-05	d__Bacteria;p__Bacteroidetes;c__Bacteroidia;o__Bacteroidales;f__Muribaculaceae;g__norank;s__uncultured bacterium
OTU1339	0.00270803	6.88e-06	±	3.98435e-06	0.000131547	±	3.8883e-05	d__Bacteria;p__Bacteroidetes;c__Bacteroidia;o__Bacteroidales;f__Muribaculaceae;g__norank;s__uncultured bacterium
OTU1248	0.00270803	1.212e-05	±	7.69458e-06	0.000112434	±	2.04961e-05	d__Bacteria;p__Bacteroidetes;c__Bacteroidia;o__Bacteroidales;f__Muribaculaceae;g__norank;s__uncultured bacterium
OTU1810	0.00296183	1.07e-05	±	5.67419e-06	7.28816e-05	±	1.30279e-05	d__Bacteria;p__Bacteroidetes;c__Bacteroidia;o__Bacteroidales;f__Muribaculaceae;g__norank;s__uncultured bacterium
OTU675	0.00296183	1.332e-05	±	8.15802e-06	0.000104852	±	3.06168e-05	d__Bacteria;p__Bacteroidetes;c__Bacteroidia;o__Bacteroidales;f__Marinifilaceae;g__Odoribacter;s__uncultured bacterium
OTU1212	0.00311228	1.78757e-05	±	1.24163e-05	0.000203341	±	9.04237e-05	d__Bacteria;p__Bacteroidetes;c__Bacteroidia;o__Bacteroidales;f__Muribaculaceae;g__norank;s__uncultured bacterium
OTU817	0.00311228	3.26906e-05	±	2.49046e-05	0.000406591	±	0.000163142	d__Bacteria;p__Bacteroidetes;c__Bacteroidia;o__Bacteroidales;f__Muribaculaceae;g__norank;s__uncultured bacterium
OTU498	0.00316746	7.98783e-05	±	3.64444e-05	0.00034151	±	6.70694e-05	d__Bacteria;p__Bacteroidetes;c__Bacteroidia;o__Bacteroidales;f__Muribaculaceae;g__norank;s__uncultured bacterium
OTU1030	0.00330971	2.326e-05	±	8.84158e-06	0.000109914	±	2.22521e-05	d__Bacteria;p__Firmicutes;c__Clostridia;o__Clostridiales;f__Ruminococcaceae;g__Ruminiclostridium 9;s__uncultured bacterium
OTU397	0.00339192	3.16147e-05	±	1.68922e-05	0.000460418	±	0.000101639	d__Bacteria;p__Bacteroidetes;c__Bacteroidia;o__Bacteroidales;f__Muribaculaceae;g__norank;s__uncultured bacterium
OTU917	0.00339192	1.655e-05	±	6.57458e-06	0.000255762	±	8.36077e-05	d__Bacteria;p__Bacteroidetes;c__Bacteroidia;o__Bacteroidales;f__Muribaculaceae;g__norank;s__uncultured bacterium
OTU245	0.00339706	4.39928e-05	±	1.52283e-05	0.000827451	±	0.000242569	d__Bacteria;p__Firmicutes;c__Clostridia;o__Clostridiales;f__Ruminococcaceae;g__Ruminiclostridium 9;s__uncultured bacterium
OTU406	0.0034413	5.0239e-05	±	1.42387e-05	0.000213677	±	3.91805e-05	d__Bacteria;p__Bacteroidetes;c__Bacteroidia;o__Bacteroidales;f__Muribaculaceae;g__norank;s__uncultured bacterium
OTU51	0.00345613	0.00101436	±	0.00018102	0.00424391	±	0.000982619	d__Bacteria;p__Bacteroidetes;c__Bacteroidia;o__Bacteroidales;f__Muribaculaceae;g__norank;s__uncultured bacterium
OTU1411	0.00353679	1.017e-05	±	5.09377e-06	8.2715e-05	±	1.26772e-05	d__Bacteria;p__Bacteroidetes;c__Bacteroidia;o__Bacteroidales;f__Muribaculaceae;g__norank
OTU1115	0.00353679	1.97849e-05	±	1.31608e-05	0.000146295	±	3.09092e-05	d__Bacteria;p__Bacteroidetes;c__Bacteroidia;o__Bacteroidales;f__Muribaculaceae;g__norank;s__uncultured bacterium
OTU1812	0.00357176	6.65e-06	±	3.67621e-06	9.9353e-05	±	2.40504e-05	d__Bacteria;p__Bacteroidetes;c__Bacteroidia;o__Bacteroidales;f__Muribaculaceae;g__norank;s__uncultured bacterium
OTU371	0.00357176	8.61e-06	±	5.2052e-06	0.00049776	±	0.000275435	d__Bacteria;p__Firmicutes;c__Clostridia;o__Clostridiales;f__Ruminococcaceae;g__Ruminococcaceae UCG-009;s__uncultured bacterium
OTU1000	0.00357176	8.93e-06	±	4.77842e-06	9.87365e-05	±	2.20285e-05	d__Bacteria;p__Bacteroidetes;c__Bacteroidia;o__Bacteroidales;f__Muribaculaceae;g__norank;s__uncultured bacterium
OTU5669	0.0037518	1.7e-06	±	1.7e-06	4.15329e-05	±	1.1701e-05	d__Bacteria;p__Bacteroidetes;c__Bacteroidia;o__Bacteroidales;f__Muribaculaceae;g__norank;s__uncultured bacterium
OTU1548	0.0037518	2.13e-06	±	2.13e-06	6.61427e-05	±	2.37373e-05	d__Bacteria;p__Firmicutes;c__Clostridia;o__Clostridiales;f__Lachnospiraceae;g__Tyzzerella 3;s__uncultured bacterium
OTU2403	0.0037518	1.65e-06	±	1.65e-06	4.412e-05	±	9.95741e-06	d__Bacteria;p__Bacteroidetes;c__Bacteroidia;o__Bacteroidales;f__Muribaculaceae;g__norank;s__uncultured bacterium
OTU3731	0.0037518	1.7e-06	±	1.7e-06	4.869e-05	±	1.12901e-05	d__Bacteria;p__Bacteroidetes;c__Bacteroidia;o__Bacteroidales;f__Muribaculaceae;g__norank;s__uncultured bacterium
OTU4352	0.0037518	1.47e-06	±	1.47e-06	2.73e-05	±	7.51369e-06	d__Bacteria;p__Bacteroidetes;c__Bacteroidia;o__Bacteroidales;f__Muribaculaceae;g__norank;s__uncultured bacterium
OTU5356	0.0037518	1.47e-06	±	1.47e-06	2.149e-05	±	5.06233e-06	d__Bacteria;p__Bacteroidetes;c__Bacteroidia;o__Bacteroidales;f__Muribaculaceae;g__norank;s__uncultured bacterium
OTU1583	0.0037518	1.47e-06	±	1.47e-06	5.1029e-05	±	1.27354e-05	d__Bacteria;p__Firmicutes;c__Clostridia;o__Clostridiales;f__Lachnospiraceae;g__uncultured;s__uncultured bacterium
OTU3060	0.0037518	1.47e-06	±	1.47e-06	5.66701e-05	±	1.72727e-05	d__Bacteria;p__Bacteroidetes;c__Bacteroidia;o__Bacteroidales;f__Muribaculaceae;g__norank;s__uncultured bacterium
OTU5399	0.0037518	1.67e-06	±	1.67e-06	3.42e-05	±	7.04143e-06	d__Bacteria;p__Bacteroidetes;c__Bacteroidia;o__Bacteroidales;f__Muribaculaceae;g__norank;s__uncultured bacterium
OTU3468	0.0037518	1.47e-06	±	1.47e-06	1.429e-05	±	2.81194e-06	d__Bacteria;p__Bacteroidetes;c__Bacteroidia;o__Bacteroidales;f__Muribaculaceae;g__norank;s__uncultured bacterium
OTU2801	0.0037518	1.47e-06	±	1.47e-06	3.022e-05	±	7.78632e-06	d__Bacteria;p__Bacteroidetes;c__Bacteroidia;o__Bacteroidales;f__Muribaculaceae;g__norank;s__uncultured bacterium
OTU1373	0.00409323	1.044e-05	±	7.29236e-06	0.000101139	±	2.58383e-05	d__Bacteria;p__Firmicutes;c__Clostridia;o__Clostridiales;f__Lachnospiraceae;g__Lachnospiraceae UCG-006;s__uncultured bacterium
OTU1167	0.0041365	1.949e-05	±	9.26186e-06	0.000176175	±	4.27797e-05	d__Bacteria;p__Bacteroidetes;c__Bacteroidia;o__Bacteroidales;f__Muribaculaceae;g__norank;s__uncultured bacterium
OTU190	0.0041365	2.407e-05	±	8.22504e-06	0.000312686	±	7.08491e-05	d__Bacteria;p__Bacteroidetes;c__Bacteroidia;o__Bacteroidales;f__Muribaculaceae;g__norank;s__uncultured bacterium
OTU3983	0.00426274	1.67e-06	±	1.67e-06	1.973e-05	±	3.43589e-06	d__Bacteria;p__Bacteroidetes;c__Bacteroidia;o__Bacteroidales;f__Muribaculaceae;g__norank;s__uncultured bacterium
OTU3558	0.00426274	1.67e-06	±	1.67e-06	2.86214e-05	±	9.96203e-06	d__Bacteria;p__Bacteroidetes;c__Bacteroidia;o__Bacteroidales;f__Muribaculaceae;g__norank;s__uncultured bacterium
OTU2362	0.00426274	3.33e-06	±	3.33e-06	2.724e-05	±	6.12389e-06	d__Bacteria;p__Bacteroidetes;c__Bacteroidia;o__Bacteroidales;f__Muribaculaceae;g__norank;s__uncultured bacterium
OTU673	0.00431412	5.27627e-05	±	2.0019e-05	0.000291082	±	6.9811e-05	d__Bacteria;p__Bacteroidetes;c__Bacteroidia;o__Bacteroidales;f__Muribaculaceae;g__norank;s__uncultured bacterium
OTU1242	0.00431412	1.683e-05	±	5.66802e-06	6.10348e-05	±	9.13316e-06	d__Bacteria;p__Bacteroidetes;c__Bacteroidia;o__Bacteroidales;f__Muribaculaceae;g__norank;s__uncultured bacterium
OTU334	0.00442303	0.000109977	±	4.28924e-05	0.000630037	±	0.000129129	d__Bacteria;p__Bacteroidetes;c__Bacteroidia;o__Bacteroidales;f__Muribaculaceae;g__norank
OTU236	0.00442303	4.46266e-05	±	1.82999e-05	0.000855495	±	0.000317228	d__Bacteria;p__Firmicutes;c__Clostridia;o__Clostridiales;f__Ruminococcaceae;g__uncultured;s__uncultured bacterium
OTU1771	0.00443022	1.488e-05	±	6.31713e-06	9.80217e-05	±	2.70147e-05	d__Bacteria;p__Bacteroidetes;c__Bacteroidia;o__Bacteroidales;f__Muribaculaceae;g__norank;s__uncultured bacterium
OTU1396	0.00443022	1.489e-05	±	6.31063e-06	0.000116244	±	2.64776e-05	d__Bacteria;p__Bacteroidetes;c__Bacteroidia;o__Bacteroidales;f__Muribaculaceae;g__norank;s__uncultured bacterium
OTU449	0.00449662	9.2266e-05	±	3.89255e-05	0.000474841	±	8.73575e-05	d__Bacteria;p__Bacteroidetes;c__Bacteroidia;o__Bacteroidales;f__Muribaculaceae;g__norank;s__uncultured bacterium
OTU146	0.00449662	0.000212985	±	6.5399e-05	0.000703469	±	0.000109979	d__Bacteria;p__Bacteroidetes;c__Bacteroidia;o__Bacteroidales;f__Muribaculaceae;g__norank;s__uncultured bacterium
OTU107	0.00449662	0.000320469	±	5.67999e-05	0.00117585	±	0.000228058	d__Bacteria;p__Bacteroidetes;c__Bacteroidia;o__Bacteroidales;f__Muribaculaceae;g__norank;s__uncultured bacterium
OTU3065	0.00457146	3.3e-06	±	2.2e-06	4.48667e-05	±	1.1455e-05	d__Bacteria;p__Bacteroidetes;c__Bacteroidia;o__Bacteroidales;f__Muribaculaceae;g__norank;s__uncultured bacterium
OTU3674	0.00457146	1.02145e-05	±	1.02145e-05	2.842e-05	±	7.5323e-06	d__Bacteria;p__Bacteroidetes;c__Bacteroidia;o__Bacteroidales;f__Muribaculaceae;g__norank;s__uncultured bacterium
OTU1603	0.00457146	7.36e-06	±	5.71072e-06	6.63466e-05	±	1.29363e-05	d__Bacteria;p__Bacteroidetes;c__Bacteroidia;o__Bacteroidales;f__Muribaculaceae;g__norank;s__uncultured bacterium
OTU1861	0.00457146	5.14e-06	±	3.66388e-06	6.10329e-05	±	1.28694e-05	d__Bacteria;p__Bacteroidetes;c__Bacteroidia;o__Bacteroidales;f__Muribaculaceae;g__norank;s__uncultured bacterium
OTU2552	0.00457146	3.78e-06	±	2.54527e-06	5.78478e-05	±	1.81229e-05	d__Bacteria;p__Firmicutes;c__Clostridia;o__Clostridiales;f__Ruminococcaceae;g__Ruminiclostridium 9;s__uncultured bacterium
OTU2482	0.00457146	5.02e-06	±	3.54783e-06	4.554e-05	±	8.71604e-06	d__Bacteria;p__Bacteroidetes;c__Bacteroidia;o__Bacteroidales;f__Muribaculaceae;g__norank;s__uncultured bacterium
OTU4986	0.00457146	3.3e-06	±	2.2e-06	4.45635e-05	±	1.03077e-05	d__Bacteria;p__Bacteroidetes;c__Bacteroidia;o__Bacteroidales;f__Muribaculaceae;g__norank;s__uncultured bacterium
OTU1533	0.00462549	1.532e-05	±	9.76348e-06	9.11994e-05	±	1.86972e-05	d__Bacteria;p__Bacteroidetes;c__Bacteroidia;o__Bacteroidales;f__Muribaculaceae;g__norank;s__uncultured bacterium
OTU1358	0.00462549	2.038e-05	±	1.16393e-05	0.000130093	±	3.0889e-05	d__Bacteria;p__Bacteroidetes;c__Bacteroidia;o__Bacteroidales;f__Muribaculaceae;g__norank;s__uncultured bacterium
OTU2674	0.00462549	1.064e-05	±	7.46197e-06	4.256e-05	±	9.06481e-06	d__Bacteria;p__Bacteroidetes;c__Bacteroidia;o__Bacteroidales;f__Muribaculaceae;g__norank;s__uncultured bacterium
OTU2524	0.00462549	9.92e-06	±	4.34004e-06	6.4422e-05	±	1.37211e-05	d__Bacteria;p__Bacteroidetes;c__Bacteroidia;o__Bacteroidales;f__Muribaculaceae;g__norank;s__uncultured bacterium
OTU1301	0.00462549	1.82865e-05	±	1.31829e-05	0.000137924	±	4.34027e-05	d__Bacteria;p__Bacteroidetes;c__Bacteroidia;o__Bacteroidales;f__Muribaculaceae;g__norank;s__uncultured bacterium
OTU2047	0.00462549	1.392e-05	±	7.0392e-06	7.80997e-05	±	1.2255e-05	d__Bacteria;p__Bacteroidetes;c__Bacteroidia;o__Bacteroidales;f__Muribaculaceae;g__norank;s__uncultured bacterium
OTU608	0.00462549	1.285e-05	±	6.84328e-06	0.000101438	±	3.09262e-05	d__Bacteria;p__Bacteroidetes;c__Bacteroidia;o__Bacteroidales;f__Muribaculaceae;g__norank;s__uncultured bacterium
OTU1492	0.00462549	1.056e-05	±	5.98307e-06	6.94372e-05	±	1.51581e-05	d__Bacteria;p__Bacteroidetes;c__Bacteroidia;o__Bacteroidales;f__Muribaculaceae;g__norank;s__uncultured bacterium
OTU4134	0.00468415	8.76e-06	±	5.67834e-06	8.15544e-05	±	1.89522e-05	d__Bacteria;p__Firmicutes;c__Clostridia;o__Clostridiales;f__Ruminococcaceae;g__Ruminococcaceae UCG-014;s__uncultured bacterium
OTU570	0.00491548	1.763e-05	±	4.77114e-06	0.000134138	±	2.79896e-05	d__Bacteria;p__Bacteroidetes;c__Bacteroidia;o__Bacteroidales;f__Muribaculaceae;g__Muribaculum;s__uncultured bacterium
OTU252	0.00491548	2.133e-05	±	6.38437e-06	0.000349328	±	9.08025e-05	d__Bacteria;p__Firmicutes;c__Clostridia;o__Clostridiales;f__Ruminococcaceae;g__Ruminiclostridium 5;s__uncultured bacterium
OTU2156	0.00499393	1.88e-06	±	1.88e-06	0.000102397	±	3.99768e-05	d__Bacteria;p__Firmicutes;c__Clostridia;o__Clostridiales;f__Ruminococcaceae;g__Ruminiclostridium;s__uncultured bacterium
OTU7662	0.00499393	1.65e-06	±	1.65e-06	1.974e-05	±	4.02714e-06	d__Bacteria;p__Bacteroidetes;c__Bacteroidia;o__Bacteroidales;f__Muribaculaceae;g__norank;s__uncultured bacterium
OTU2973	0.00499393	1.67e-06	±	1.67e-06	0.000102168	±	5.06022e-05	d__Bacteria;p__Firmicutes;c__Clostridia;o__Clostridiales;f__Lachnospiraceae;g__Lachnospiraceae NK4A136 group;s__uncultured bacterium
OTU3862	0.00499393	1.65e-06	±	1.65e-06	2.916e-05	±	7.70658e-06	d__Bacteria;p__Bacteroidetes;c__Bacteroidia;o__Bacteroidales;f__Muribaculaceae;g__norank;s__uncultured bacterium
OTU2214	0.00499393	3.44e-06	±	3.44e-06	0.000104571	±	3.39175e-05	d__Bacteria;p__Bacteroidetes;c__Bacteroidia;o__Bacteroidales;f__Muribaculaceae;g__norank;s__uncultured bacterium
OTU780	0.00499393	3.3e-06	±	3.3e-06	0.000125142	±	4.75872e-05	d__Bacteria;p__Firmicutes;c__Clostridia;o__Clostridiales;f__Lachnospiraceae;g__Lachnospiraceae NK4A136 group;s__uncultured bacterium
OTU884	0.00499393	2.13e-06	±	2.13e-06	0.000107136	±	3.52914e-05	d__Bacteria;p__Firmicutes;c__Clostridia;o__Clostridiales;f__Ruminococcaceae;g__Harryflintia;s__uncultured bacterium
OTU3221	0.00499393	1.88e-06	±	1.88e-06	4.26835e-05	±	1.17742e-05	d__Bacteria;p__Bacteroidetes;c__Bacteroidia;o__Bacteroidales;f__Muribaculaceae;g__norank;s__uncultured bacterium
OTU627	0.00499393	1.65e-06	±	1.65e-06	0.000243259	±	0.000135491	d__Bacteria;p__Firmicutes;c__Clostridia;o__Clostridiales;f__Lachnospiraceae;g__Lachnospiraceae NK4A136 group;s__uncultured bacterium
OTU1568	0.00499393	1.65e-06	±	1.65e-06	5.99322e-05	±	1.95142e-05	d__Bacteria;p__Firmicutes;c__Clostridia;o__Clostridiales;f__Ruminococcaceae;g__Ruminococcaceae UCG-010;s__uncultured bacterium
OTU128	0.00505268	0.000385885	±	0.000333169	0.00226194	±	0.00050847	d__Bacteria;p__Firmicutes;c__Clostridia;o__Clostridiales;f__Lachnospiraceae;g__uncultured;s__uncultured bacterium
OTU832	0.00505268	3.43263e-05	±	2.49957e-05	0.00015267	±	2.47972e-05	d__Bacteria;p__Bacteroidetes;c__Bacteroidia;o__Bacteroidales;f__Muribaculaceae;g__norank;s__uncultured bacterium
OTU300	0.00505268	3.15413e-05	±	2.38312e-05	0.000395512	±	0.000151235	d__Bacteria;p__Firmicutes;c__Clostridia;o__Clostridiales;f__Lachnospiraceae;g__Roseburia;s__uncultured bacterium
OTU1118	0.00535274	4.60004e-05	±	4.23165e-05	0.00011766	±	2.25126e-05	d__Bacteria;p__Bacteroidetes;c__Bacteroidia;o__Bacteroidales;f__Muribaculaceae;g__norank;s__uncultured bacterium
OTU1649	0.00535274	1.039e-05	±	8.29788e-06	5.41175e-05	±	1.58478e-05	d__Bacteria;p__Firmicutes;c__Clostridia;o__Clostridiales;f__Lachnospiraceae;g__Lachnospiraceae NK4A136 group;s__uncultured bacterium
OTU1931	0.00535274	2.53038e-05	±	2.37155e-05	4.84714e-05	±	1.51116e-05	d__Bacteria;p__Bacteroidetes;c__Bacteroidia;o__Bacteroidales;f__Muribaculaceae;g__norank;s__uncultured bacterium
OTU631	0.00537276	6.8315e-05	±	4.54261e-05	0.000302588	±	4.4948e-05	d__Bacteria;p__Firmicutes;c__Clostridia;o__Clostridiales;f__Lachnospiraceae;g__Lachnoclostridium;s__uncultured bacterium
OTU745	0.00537276	4.24244e-05	±	1.9239e-05	0.000282335	±	8.19293e-05	d__Bacteria;p__Bacteroidetes;c__Bacteroidia;o__Bacteroidales;f__Muribaculaceae;g__norank;s__uncultured bacterium
OTU1403	0.00537276	1.525e-05	±	6.86785e-06	9.80597e-05	±	2.36376e-05	d__Bacteria;p__Bacteroidetes;c__Bacteroidia;o__Bacteroidales;f__Muribaculaceae;g__norank;s__uncultured bacterium
OTU744	0.00537276	2.954e-05	±	1.10982e-05	0.00015397	±	3.61938e-05	d__Bacteria;p__Firmicutes;c__Clostridia;o__Clostridiales;f__Lachnospiraceae;g__uncultured;s__uncultured bacterium
OTU527	0.00537276	3.60428e-05	±	1.84242e-05	0.000227601	±	4.90131e-05	d__Bacteria;p__Bacteroidetes;c__Bacteroidia;o__Bacteroidales;f__Muribaculaceae;g__norank;s__uncultured bacterium
OTU1445	0.00559315	2.243e-05	±	8.69737e-06	0.000158946	±	3.65242e-05	d__Bacteria;p__Bacteroidetes;c__Bacteroidia;o__Bacteroidales;f__Muribaculaceae;g__norank;s__uncultured bacterium
OTU660	0.00559315	3.91549e-05	±	1.51133e-05	0.000222339	±	5.48334e-05	d__Bacteria;p__Bacteroidetes;c__Bacteroidia;o__Bacteroidales;f__Muribaculaceae;g__norank;s__uncultured bacterium
OTU2819	0.00562022	3.3e-06	±	3.3e-06	3.99414e-05	±	1.12451e-05	d__Bacteria;p__Bacteroidetes;c__Bacteroidia;o__Bacteroidales;f__Muribaculaceae;g__norank;s__uncultured bacterium
OTU5085	0.00562022	3.76e-06	±	3.76e-06	3.59707e-05	±	1.16725e-05	d__Bacteria;p__Firmicutes;c__Clostridia;o__Clostridiales;f__Lachnospiraceae;g__Lachnospiraceae NK4A136 group;s__uncultured bacterium
OTU2958	0.00571877	0	±	0	3.7604e-05	±	1.1988e-05	d__Bacteria;p__Firmicutes;c__Clostridia;o__Clostridiales;f__Lachnospiraceae;g__uncultured;s__uncultured bacterium
OTU1021	0.00571877	0	±	0	4.72225e-05	±	2.34206e-05	d__Bacteria;p__Firmicutes;c__Clostridia;o__Clostridiales;f__Ruminococcaceae;g__Ruminiclostridium 5;s__uncultured bacterium
OTU6200	0.00571877	0	±	0	2.49648e-05	±	1.02362e-05	d__Bacteria;p__Bacteroidetes;c__Bacteroidia;o__Bacteroidales;f__Prevotellaceae;g__Prevotellaceae UCG-001;s__uncultured bacterium
OTU9534	0.00571877	0	±	0	2.479e-05	±	7.72845e-06	d__Bacteria;p__Firmicutes;c__Clostridia;o__Clostridiales;f__Lachnospiraceae;g__Lachnospiraceae UCG-001;s__uncultured bacterium
OTU3554	0.00571877	0	±	0	3.31462e-05	±	1.15665e-05	d__Bacteria;p__Firmicutes;c__Clostridia;o__Clostridiales;f__Lachnospiraceae;g__Roseburia;s__uncultured bacterium
OTU3847	0.00571877	0	±	0	1.818e-05	±	5.16503e-06	d__Bacteria;p__Firmicutes;c__Clostridia;o__Clostridiales;f__Ruminococcaceae;g__Ruminiclostridium;s__uncultured bacterium
OTU9434	0.00571877	0	±	0	1.646e-05	±	4.30236e-06	d__Bacteria;p__Firmicutes;c__Clostridia;o__Clostridiales;f__Ruminococcaceae;g__Ruminococcaceae UCG-014;s__uncultured bacterium
OTU10247	0.00571877	0	±	0	1.336e-05	±	3.22484e-06	d__Bacteria;p__Bacteroidetes;c__Bacteroidia;o__Bacteroidales;f__Muribaculaceae;g__norank;s__uncultured bacterium
OTU1109	0.00571877	0	±	0	0.000140087	±	4.7367e-05	d__Bacteria;p__Tenericutes;c__Mollicutes;o__Mollicutes RF39;f__norank;g__norank;s__uncultured bacterium
OTU6090	0.00571877	0	±	0	1.465e-05	±	3.69911e-06	d__Bacteria;p__Bacteroidetes;c__Bacteroidia;o__Bacteroidales;f__Muribaculaceae;g__Muribaculum;s__uncultured bacterium
OTU6027	0.00571877	0	±	0	1.652e-05	±	4.25994e-06	d__Bacteria;p__Bacteroidetes;c__Bacteroidia;o__Bacteroidales;f__Muribaculaceae;g__norank;s__uncultured bacterium
OTU3178	0.00571877	0	±	0	5.63297e-05	±	1.87904e-05	d__Bacteria;p__Firmicutes;c__Clostridia;o__Clostridiales;f__Lachnospiraceae;g__[Eubacterium] xylanophilum group;s__uncultured bacterium
OTU4593	0.00571877	0	±	0	4.17121e-05	±	2.56317e-05	d__Bacteria;p__Bacteroidetes;c__Bacteroidia;o__Bacteroidales;f__Muribaculaceae;g__norank;s__uncultured bacterium
OTU5038	0.00571877	0	±	0	2.62085e-05	±	1.156e-05	d__Bacteria;p__Bacteroidetes;c__Bacteroidia;o__Bacteroidales;f__Muribaculaceae;g__norank;s__uncultured bacterium
OTU5064	0.00571877	0	±	0	2.204e-05	±	8.1451e-06	d__Bacteria;p__Firmicutes;c__Clostridia;o__Clostridiales;f__Ruminococcaceae;g__Ruminiclostridium 9;s__uncultured bacterium
OTU5128	0.00571877	0	±	0	2.713e-05	±	8.22646e-06	d__Bacteria;p__Bacteroidetes;c__Bacteroidia;o__Bacteroidales;f__Muribaculaceae;g__norank;s__uncultured bacterium
OTU5190	0.00571877	0	±	0	3.34231e-05	±	1.38816e-05	d__Bacteria;p__Firmicutes;c__Clostridia;o__Clostridiales;f__Lachnospiraceae;g__Lachnospiraceae NK4A136 group;s__uncultured bacterium
OTU5274	0.00571877	0	±	0	2.9579e-05	±	1.22221e-05	d__Bacteria;p__Bacteroidetes;c__Bacteroidia;o__Bacteroidales;f__Muribaculaceae;g__norank;s__uncultured bacterium
OTU5286	0.00571877	0	±	0	1.595e-05	±	5.70651e-06	d__Bacteria;p__Bacteroidetes;c__Bacteroidia;o__Bacteroidales;f__Muribaculaceae;g__norank;s__uncultured bacterium
OTU6105	0.00571877	0	±	0	2.083e-05	±	6.72861e-06	d__Bacteria;p__Bacteroidetes;c__Bacteroidia;o__Bacteroidales;f__Muribaculaceae;g__norank;s__uncultured bacterium
OTU7008	0.00571877	0	±	0	1.471e-05	±	3.63466e-06	d__Bacteria;p__Bacteroidetes;c__Bacteroidia;o__Bacteroidales;f__Muribaculaceae;g__norank;s__uncultured bacterium
OTU7202	0.00571877	0	±	0	1.528e-05	±	4.0258e-06	d__Bacteria;p__Bacteroidetes;c__Bacteroidia;o__Bacteroidales;f__Muribaculaceae;g__norank;s__uncultured bacterium
OTU7777	0.00571877	0	±	0	1.471e-05	±	3.62916e-06	d__Bacteria;p__Bacteroidetes;c__Bacteroidia;o__Bacteroidales;f__Muribaculaceae;g__norank;s__uncultured bacterium
OTU8661	0.00571877	0	±	0	3.10093e-05	±	1.53681e-05	d__Bacteria;p__Firmicutes;c__Clostridia;o__Clostridiales;f__Lachnospiraceae;g__[Eubacterium] xylanophilum group;s__uncultured bacterium
OTU9452	0.00571877	0	±	0	1.678e-05	±	5.18232e-06	d__Bacteria;p__Firmicutes;c__Clostridia;o__Clostridiales;f__Lachnospiraceae;g__uncultured;s__uncultured bacterium
OTU5872	0.00571877	0	±	0	3.49085e-05	±	1.19215e-05	d__Bacteria;p__Bacteroidetes;c__Bacteroidia;o__Bacteroidales;f__Muribaculaceae;g__norank;s__uncultured bacterium
OTU6714	0.00571877	0	±	0	1.424e-05	±	3.58745e-06	d__Bacteria;p__Bacteroidetes;c__Bacteroidia;o__Bacteroidales;f__Muribaculaceae;g__norank;s__uncultured bacterium
OTU2435	0.00571877	0	±	0	4.63009e-05	±	1.27145e-05	d__Bacteria;p__Firmicutes;c__Clostridia;o__Clostridiales;f__Ruminococcaceae;g__Ruminiclostridium;s__uncultured bacterium
OTU2387	0.00571877	0	±	0	2.819e-05	±	9.56702e-06	d__Bacteria;p__Bacteroidetes;c__Bacteroidia;o__Bacteroidales;f__Muribaculaceae;g__norank;s__uncultured bacterium
OTU3183	0.00571877	0	±	0	3.33637e-05	±	1.06081e-05	d__Bacteria;p__Firmicutes;c__Clostridia;o__Clostridiales;f__Ruminococcaceae;g__Ruminiclostridium;s__uncultured bacterium
OTU5473	0.00571877	0	±	0	1.772e-05	±	7.02921e-06	d__Bacteria;p__Bacteroidetes;c__Bacteroidia;o__Bacteroidales;f__Muribaculaceae;g__Muribaculum;s__uncultured bacterium
OTU2097	0.00571877	0	±	0	4.51962e-05	±	1.4823e-05	d__Bacteria;p__Firmicutes;c__Clostridia;o__Clostridiales;f__Ruminococcaceae;g__uncultured;s__uncultured bacterium
OTU2367	0.00571877	0	±	0	4.79893e-05	±	1.65721e-05	d__Bacteria;p__Firmicutes;c__Clostridia;o__Clostridiales;f__Ruminococcaceae;g__uncultured;s__uncultured bacterium
OTU3107	0.00571877	0	±	0	3.91914e-05	±	1.38998e-05	d__Bacteria;p__Bacteroidetes;c__Bacteroidia;o__Bacteroidales;f__Muribaculaceae;g__norank;s__uncultured bacterium
OTU1174	0.00571877	0	±	0	9.21086e-05	±	3.09557e-05	d__Bacteria;p__Firmicutes;c__Clostridia;o__Clostridiales;f__Ruminococcaceae;g__uncultured;s__uncultured bacterium
OTU5702	0.00571877	0	±	0	1.175e-05	±	2.60466e-06	d__Bacteria;p__Bacteroidetes;c__Bacteroidia;o__Bacteroidales;f__Muribaculaceae;g__norank;s__uncultured bacterium
OTU9126	0.00571877	0	±	0	1.734e-05	±	5.56938e-06	d__Bacteria;p__Bacteroidetes;c__Bacteroidia;o__Bacteroidales;f__Muribaculaceae;g__norank;s__uncultured bacterium
OTU3860	0.00571877	0	±	0	3.24045e-05	±	1.31576e-05	d__Bacteria;p__Bacteroidetes;c__Bacteroidia;o__Bacteroidales;f__Muribaculaceae;g__norank;s__uncultured bacterium
OTU4713	0.00571877	0	±	0	1.958e-05	±	7.20698e-06	d__Bacteria;p__Bacteroidetes;c__Bacteroidia;o__Bacteroidales;f__Muribaculaceae;g__norank;s__uncultured bacterium
OTU2944	0.00571877	0	±	0	2.84e-05	±	8.18826e-06	d__Bacteria;p__Bacteroidetes;c__Bacteroidia;o__Bacteroidales;f__Muribaculaceae;g__norank;s__uncultured bacterium
OTU4723	0.00571877	0	±	0	1.328e-05	±	3.228e-06	d__Bacteria;p__Bacteroidetes;c__Bacteroidia;o__Bacteroidales;f__Muribaculaceae;g__norank;s__uncultured bacterium
OTU5163	0.00571877	0	±	0	1.114e-05	±	2.45331e-06	d__Bacteria;p__Bacteroidetes;c__Bacteroidia;o__Bacteroidales;f__Muribaculaceae;g__norank;s__uncultured bacterium
OTU4228	0.00571877	0	±	0	1.164e-05	±	2.5681e-06	d__Bacteria;p__Bacteroidetes;c__Bacteroidia;o__Bacteroidales;f__Muribaculaceae;g__norank;s__uncultured bacterium
OTU3306	0.00571877	0	±	0	1.605e-05	±	4.48977e-06	d__Bacteria;p__Bacteroidetes;c__Bacteroidia;o__Bacteroidales;f__Muribaculaceae;g__norank;s__uncultured bacterium
OTU560	0.00572809	4.98908e-05	±	2.06468e-05	0.000140711	±	1.89388e-05	d__Bacteria;p__Bacteroidetes;c__Bacteroidia;o__Bacteroidales;f__Muribaculaceae;g__norank;s__uncultured bacterium
OTU2004	0.0057547	1.368e-05	±	6.63129e-06	0.000111565	±	2.04823e-05	d__Bacteria;p__Bacteroidetes;c__Bacteroidia;o__Bacteroidales;f__Muribaculaceae;g__norank;s__uncultured bacterium
OTU1063	0.0057547	1.331e-05	±	6.42764e-06	0.000205429	±	4.76324e-05	d__Bacteria;p__Bacteroidetes;c__Bacteroidia;o__Bacteroidales;f__Muribaculaceae;g__norank;s__uncultured bacterium
OTU1462	0.0057547	1.319e-05	±	5.28653e-06	9.80597e-05	±	2.21682e-05	d__Bacteria;p__Bacteroidetes;c__Bacteroidia;o__Bacteroidales;f__Muribaculaceae;g__norank;s__uncultured bacterium
OTU6	0.00581918	0.00795448	±	0.00296071	0.0400854	±	0.00837636	d__Bacteria;p__Bacteroidetes;c__Bacteroidia;o__Bacteroidales;f__Muribaculaceae;g__norank;s__uncultured bacterium
OTU7	0.00581918	0.00781595	±	0.00281056	0.0357218	±	0.00742435	d__Bacteria;p__Bacteroidetes;c__Bacteroidia;o__Bacteroidales;f__Muribaculaceae;g__norank;s__uncultured bacterium
OTU89	0.00581918	0.000716361	±	0.000308146	0.00309872	±	0.000750635	d__Bacteria;p__Firmicutes;c__Clostridia;o__Clostridiales;f__Lachnospiraceae;g__uncultured;s__uncultured bacterium
OTU1778	0.00598742	5.73e-06	±	4.34936e-06	5.11533e-05	±	1.41791e-05	d__Bacteria;p__Bacteroidetes;c__Bacteroidia;o__Bacteroidales;f__Muribaculaceae;g__norank;s__uncultured bacterium
OTU1236	0.00598742	3.53e-06	±	2.35957e-06	8.48556e-05	±	3.02759e-05	d__Bacteria;p__Bacteroidetes;c__Bacteroidia;o__Bacteroidales;f__Muribaculaceae;g__norank;s__uncultured Bacteroidales bacterium
OTU2656	0.00598742	3.35e-06	±	2.23364e-06	2.722e-05	±	6.23385e-06	d__Bacteria;p__Bacteroidetes;c__Bacteroidia;o__Bacteroidales;f__Muribaculaceae;g__norank;s__uncultured bacterium
OTU1785	0.00601569	1.82959e-05	±	1.20749e-05	7.93747e-05	±	1.74593e-05	d__Bacteria;p__Bacteroidetes;c__Bacteroidia;o__Bacteroidales;f__Muribaculaceae;g__norank;s__uncultured bacterium
OTU1207	0.00601569	2.58728e-05	±	1.87163e-05	0.00020795	±	9.98286e-05	d__Bacteria;p__Bacteroidetes;c__Bacteroidia;o__Bacteroidales;f__Muribaculaceae;g__norank;s__uncultured bacterium
OTU2806	0.00601569	8.6e-06	±	3.78253e-06	4.49014e-05	±	9.1634e-06	d__Bacteria;p__Bacteroidetes;c__Bacteroidia;o__Bacteroidales;f__Muribaculaceae;g__norank;s__uncultured bacterium
OTU2148	0.00601569	1.025e-05	±	4.6715e-06	5.768e-05	±	9.8069e-06	d__Bacteria;p__Bacteroidetes;c__Bacteroidia;o__Bacteroidales;f__Muribaculaceae;g__norank;s__uncultured bacterium
OTU2116	0.00601569	9.85e-06	±	4.26654e-06	6.12081e-05	±	1.16484e-05	d__Bacteria;p__Bacteroidetes;c__Bacteroidia;o__Bacteroidales;f__Muribaculaceae;g__norank;s__uncultured bacterium
OTU2099	0.00601569	1.72968e-05	±	1.35753e-05	8.35311e-05	±	3.53623e-05	d__Bacteria;p__Bacteroidetes;c__Bacteroidia;o__Bacteroidales;f__Muribaculaceae;g__norank;s__uncultured bacterium
OTU2857	0.00601569	6.87e-06	±	2.82745e-06	4.91885e-05	±	1.39795e-05	d__Bacteria;p__Bacteroidetes;c__Bacteroidia;o__Bacteroidales;f__Muribaculaceae;g__norank;s__uncultured bacterium
OTU2306	0.00601569	1.60351e-05	±	1.01026e-05	8.65002e-05	±	1.67151e-05	d__Bacteria;p__Bacteroidetes;c__Bacteroidia;o__Bacteroidales;f__Muribaculaceae;g__norank;s__uncultured bacterium
OTU1594	0.00601569	1.06e-05	±	6.16614e-06	8.43398e-05	±	2.42577e-05	d__Bacteria;p__Bacteroidetes;c__Bacteroidia;o__Bacteroidales;f__Muribaculaceae;g__norank;s__uncultured bacterium
OTU3416	0.00610807	6.88e-06	±	3.98435e-06	4.842e-05	±	1.00063e-05	d__Bacteria;p__Firmicutes;c__Clostridia;o__Clostridiales;f__Ruminococcaceae;g__Ruminiclostridium 9;s__uncultured bacterium
OTU2217	0.00610807	5e-06	±	2.56424e-06	7.66615e-05	±	2.41278e-05	d__Bacteria;p__Bacteroidetes;c__Bacteroidia;o__Bacteroidales;f__Muribaculaceae;g__norank;s__uncultured bacterium
OTU387	0.00610807	1.285e-05	±	8.80055e-06	0.000398547	±	0.000107195	d__Bacteria;p__Firmicutes;c__Clostridia;o__Clostridiales;f__Ruminococcaceae;g__Ruminiclostridium;s__uncultured bacterium
OTU3586	0.00643864	3.35e-06	±	2.25414e-06	3.52499e-05	±	1.15093e-05	d__Bacteria;p__Bacteroidetes;c__Bacteroidia;o__Bacteroidales;f__Muribaculaceae;g__norank;s__uncultured bacterium
OTU2692	0.00643864	3.12e-06	±	2.08432e-06	4.67e-05	±	1.06694e-05	d__Bacteria;p__Bacteroidetes;c__Bacteroidia;o__Bacteroidales;f__Muribaculaceae;g__norank;s__uncultured bacterium
OTU2522	0.00643864	3.12e-06	±	2.08432e-06	5.14956e-05	±	1.75328e-05	d__Bacteria;p__Bacteroidetes;c__Bacteroidia;o__Bacteroidales;f__Muribaculaceae;g__norank;s__uncultured bacterium
OTU1835	0.0065453	1.581e-05	±	7.94151e-06	7.05097e-05	±	1.30465e-05	d__Bacteria;p__Bacteroidetes;c__Bacteroidia;o__Bacteroidales;f__Muribaculaceae;g__norank;s__uncultured bacterium
OTU1064	0.0065453	3.34448e-05	±	1.8696e-05	0.000166508	±	4.91813e-05	d__Bacteria;p__Bacteroidetes;c__Bacteroidia;o__Bacteroidales;f__Muribaculaceae;g__norank;s__uncultured bacterium
OTU1397	0.0065453	1.656e-05	±	7.67714e-06	0.000106899	±	2.63106e-05	d__Bacteria;p__Bacteroidetes;c__Bacteroidia;o__Bacteroidales;f__Muribaculaceae;g__norank;s__uncultured bacterium
OTU2459	0.0065453	1.213e-05	±	6.06495e-06	5.072e-05	±	9.14771e-06	d__Bacteria;p__Bacteroidetes;c__Bacteroidia;o__Bacteroidales;f__Muribaculaceae;g__norank;s__uncultured bacterium
OTU1493	0.0065453	1.331e-05	±	5.98129e-06	6.36804e-05	±	1.21161e-05	d__Bacteria;p__Bacteroidetes;c__Bacteroidia;o__Bacteroidales;f__Muribaculaceae;g__norank;s__uncultured bacterium
OTU3300	0.00660494	1.7e-06	±	1.7e-06	4.86045e-05	±	1.39739e-05	d__Bacteria;p__Bacteroidetes;c__Bacteroidia;o__Bacteroidales;f__Muribaculaceae;g__norank;s__uncultured bacterium
OTU1183	0.00660494	4.26e-06	±	4.26e-06	4.67916e-05	±	1.40112e-05	d__Bacteria;p__Firmicutes;c__Clostridia;o__Clostridiales;f__Lachnospiraceae;g__uncultured;s__uncultured bacterium
OTU1985	0.00660494	1.87e-06	±	1.87e-06	3.335e-05	±	8.82507e-06	d__Bacteria;p__Bacteroidetes;c__Bacteroidia;o__Bacteroidales;f__Muribaculaceae;g__norank;s__uncultured bacterium
OTU3014	0.00660494	1.88e-06	±	1.88e-06	3.40345e-05	±	1.29046e-05	d__Bacteria;p__Firmicutes;c__Clostridia;o__Clostridiales;f__Ruminococcaceae;g__Ruminiclostridium 9;s__uncultured bacterium
OTU2259	0.00660494	1.88e-06	±	1.88e-06	5.49497e-05	±	2.04835e-05	d__Bacteria;p__Firmicutes;c__Clostridia;o__Clostridiales;f__Lachnospiraceae;g__Lachnospiraceae NK4A136 group;s__uncultured bacterium
OTU2133	0.00660494	1.65e-06	±	1.65e-06	2.261e-05	±	5.19913e-06	d__Bacteria;p__Bacteroidetes;c__Bacteroidia;o__Bacteroidales;f__Muribaculaceae;g__norank;s__uncultured bacterium
OTU1291	0.00694082	1.978e-05	±	8.13785e-06	0.000105576	±	2.43979e-05	d__Bacteria;p__Bacteroidetes;c__Bacteroidia;o__Bacteroidales;f__Muribaculaceae;g__norank;s__uncultured bacterium
OTU824	0.00694082	3.92963e-05	±	1.80707e-05	0.000218961	±	5.79853e-05	d__Bacteria;p__Bacteroidetes;c__Bacteroidia;o__Bacteroidales;f__Muribaculaceae;g__norank;s__uncultured bacterium
OTU1774	0.00694082	1.361e-05	±	5.47774e-06	7.27104e-05	±	1.71492e-05	d__Bacteria;p__Bacteroidetes;c__Bacteroidia;o__Bacteroidales;f__Muribaculaceae;g__norank;s__uncultured bacterium
OTU1246	0.00694082	2.50386e-05	±	1.19305e-05	0.00013252	±	4.37252e-05	d__Bacteria;p__Bacteroidetes;c__Bacteroidia;o__Bacteroidales;f__Muribaculaceae;g__norank;s__uncultured bacterium
OTU1947	0.00694082	1.376e-05	±	4.39662e-06	6.41767e-05	±	1.31229e-05	d__Bacteria;p__Bacteroidetes;c__Bacteroidia;o__Bacteroidales;f__Muribaculaceae;g__norank;s__uncultured bacterium
OTU262	0.00721254	0.000281195	±	0.000215686	0.000873513	±	0.000102259	d__Bacteria;p__Firmicutes;c__Clostridia;o__Clostridiales;f__Lachnospiraceae;g__uncultured;s__Lachnospiraceae bacterium 3-2
OTU857	0.00737867	2.96e-05	±	8.67036e-06	0.000137683	±	3.36352e-05	d__Bacteria;p__Bacteroidetes;c__Bacteroidia;o__Bacteroidales;f__Muribaculaceae;g__norank;s__uncultured bacterium
OTU160	0.00737867	0.000449555	±	0.000317569	0.0015646	±	0.000248142	d__Bacteria;p__Firmicutes;c__Clostridia;o__Clostridiales;f__Ruminococcaceae;g__uncultured;s__uncultured bacterium
OTU447	0.00737867	6.29604e-05	±	2.40306e-05	0.000352233	±	8.31129e-05	d__Bacteria;p__Firmicutes;c__Clostridia;o__Clostridiales;f__Lachnospiraceae;g__uncultured;s__uncultured bacterium
OTU753	0.00737867	3.91852e-05	±	1.26659e-05	0.000117088	±	1.62004e-05	d__Bacteria;p__Bacteroidetes;c__Bacteroidia;o__Bacteroidales;f__Muribaculaceae;g__norank;s__uncultured bacterium
OTU814	0.00737867	2.092e-05	±	6.45258e-06	9.18574e-05	±	1.62573e-05	d__Bacteria;p__Bacteroidetes;c__Bacteroidia;o__Bacteroidales;f__Muribaculaceae;g__norank;s__uncultured bacterium
OTU666	0.00737867	5.04838e-05	±	2.22103e-05	0.000143449	±	2.11257e-05	d__Bacteria;p__Bacteroidetes;c__Bacteroidia;o__Bacteroidales;f__Muribaculaceae;g__norank;s__uncultured bacterium
OTU1596	0.00743436	2.466e-05	±	9.42734e-06	9.31448e-05	±	1.93192e-05	d__Bacteria;p__Bacteroidetes;c__Bacteroidia;o__Bacteroidales;f__Muribaculaceae;g__norank;s__uncultured bacterium
OTU472	0.00743436	4.29021e-05	±	1.88702e-05	0.000440689	±	0.000131935	d__Bacteria;p__Bacteroidetes;c__Bacteroidia;o__Bacteroidales;f__Muribaculaceae;g__norank;s__uncultured bacterium
OTU13	0.00749073	0.00976835	±	0.00781692	0.0155668	±	0.00216068	d__Bacteria;p__Bacteroidetes;c__Bacteroidia;o__Bacteroidales;f__Muribaculaceae;g__norank;s__uncultured bacterium
OTU298	0.00778034	0.000270751	±	0.000246687	0.000552311	±	0.000132034	d__Bacteria;p__Bacteroidetes;c__Bacteroidia;o__Bacteroidales;f__Muribaculaceae;g__norank;s__uncultured bacterium
OTU1120	0.00778034	1.588e-05	±	7.18464e-06	0.000127197	±	2.55046e-05	d__Bacteria;p__Bacteroidetes;c__Bacteroidia;o__Bacteroidales;f__Muribaculaceae;g__norank;s__uncultured bacterium
OTU1713	0.00778034	1.353e-05	±	7.11911e-06	0.000106772	±	2.3511e-05	d__Bacteria;p__Bacteroidetes;c__Bacteroidia;o__Bacteroidales;f__Muribaculaceae;g__norank;s__uncultured bacterium
OTU2491	0.00778034	8.52e-06	±	3.77465e-06	4.75114e-05	±	1.04091e-05	d__Bacteria;p__Bacteroidetes;c__Bacteroidia;o__Bacteroidales;f__Muribaculaceae;g__norank;s__uncultured bacterium
OTU1924	0.00778034	1.452e-05	±	6.66541e-06	6.76656e-05	±	1.52762e-05	d__Bacteria;p__Bacteroidetes;c__Bacteroidia;o__Bacteroidales;f__Muribaculaceae;g__norank;s__uncultured bacterium
OTU2243	0.00778034	1.395e-05	±	7.67034e-06	7.14742e-05	±	1.399e-05	d__Bacteria;p__Bacteroidetes;c__Bacteroidia;o__Bacteroidales;f__Muribaculaceae;g__norank;s__uncultured bacterium
OTU244	0.00778034	1.485e-05	±	9.16443e-06	0.000519427	±	0.000214012	d__Bacteria;p__Firmicutes;c__Clostridia;o__Clostridiales;f__Ruminococcaceae;g__Oscillibacter;s__uncultured bacterium
OTU1734	0.00779617	8.74e-06	±	6.71567e-06	8.91078e-05	±	2.99871e-05	d__Bacteria;p__Firmicutes;c__Clostridia;o__Clostridiales;f__Lachnospiraceae;g__Lachnospiraceae NK4A136 group;s__uncultured bacterium
OTU3530	0.00779617	3.37e-06	±	2.24727e-06	3.023e-05	±	6.66001e-06	d__Bacteria;p__Bacteroidetes;c__Bacteroidia;o__Bacteroidales;f__Muribaculaceae;g__norank;s__uncultured bacterium
OTU1792	0.00779617	1.76951e-05	±	1.20006e-05	0.0001073	±	2.71656e-05	d__Bacteria;p__Bacteroidetes;c__Bacteroidia;o__Bacteroidales;f__Muribaculaceae;g__norank;s__uncultured bacterium
OTU1317	0.00791969	2.33846e-05	±	1.79585e-05	0.000130855	±	3.16201e-05	d__Bacteria;p__Firmicutes;c__Clostridia;o__Clostridiales;f__Lachnospiraceae;g__uncultured;s__uncultured bacterium
OTU1962	0.00791969	9.44e-06	±	5.21466e-06	7.77108e-05	±	1.59294e-05	d__Bacteria;p__Bacteroidetes;c__Bacteroidia;o__Bacteroidales;f__Muribaculaceae;g__norank;s__uncultured bacterium
OTU1113	0.00791969	8.38e-06	±	4.54686e-06	0.00011032	±	4.93214e-05	d__Bacteria;p__Firmicutes;c__Clostridia;o__Clostridiales;f__Lachnospiraceae;g__Lachnospiraceae FCS020 group;s__uncultured bacterium
OTU1873	0.00791969	8.71e-06	±	4.7333e-06	0.000134892	±	6.23331e-05	d__Bacteria;p__Firmicutes;c__Clostridia;o__Clostridiales;f__Lachnospiraceae
OTU1500	0.00791969	9.79e-06	±	6.59081e-06	8.08961e-05	±	2.47228e-05	d__Bacteria;p__Bacteroidetes;c__Bacteroidia;o__Bacteroidales;f__Muribaculaceae;g__norank;s__uncultured bacterium
OTU2059	0.00841197	6.61e-06	±	5.05029e-06	0.000100493	±	3.41295e-05	d__Bacteria;p__Firmicutes;c__Clostridia;o__Clostridiales;f__Lachnospiraceae;g__uncultured;s__uncultured bacterium
OTU1669	0.00841197	3.12e-06	±	2.08432e-06	5.50273e-05	±	3.342e-05	d__Bacteria;p__Firmicutes;c__Clostridia;o__Clostridiales;f__Ruminococcaceae;g__Butyricicoccus;s__uncultured bacterium
OTU3139	0.00841197	5.41e-06	±	3.93465e-06	4.97937e-05	±	1.08926e-05	d__Bacteria;p__Bacteroidetes;c__Bacteroidia;o__Bacteroidales;f__Muribaculaceae;g__norank;s__uncultured bacterium
OTU1786	0.00841197	3.55e-06	±	2.37184e-06	8.72699e-05	±	2.5789e-05	d__Bacteria;p__Firmicutes;c__Clostridia;o__Clostridiales;f__Lachnospiraceae;g__[Eubacterium] oxidoreducens group;s__uncultured bacterium
OTU3694	0.00841197	3.12e-06	±	2.08432e-06	3.336e-05	±	8.22272e-06	d__Bacteria;p__Bacteroidetes;c__Bacteroidia;o__Bacteroidales;f__Muribaculaceae;g__norank;s__uncultured bacterium
OTU1486	0.00841197	3.85e-06	±	2.5848e-06	6.47227e-05	±	1.96122e-05	d__Bacteria;p__Bacteroidetes;c__Bacteroidia;o__Bacteroidales;f__Muribaculaceae;g__norank;s__uncultured bacterium
OTU2813	0.00841197	3.13e-06	±	2.09147e-06	2.458e-05	±	5.8009e-06	d__Bacteria;p__Bacteroidetes;c__Bacteroidia;o__Bacteroidales;f__Muribaculaceae;g__norank;s__uncultured bacterium
OTU5208	0.00868013	1.65e-06	±	1.65e-06	2.254e-05	±	5.27104e-06	d__Bacteria;p__Bacteroidetes;c__Bacteroidia;o__Bacteroidales;f__Muribaculaceae;g__norank;s__uncultured bacterium
OTU126	0.00868013	2.76985e-05	±	2.76985e-05	0.00229467	±	0.00149571	d__Bacteria;p__Firmicutes;c__Clostridia;o__Clostridiales;f__Lachnospiraceae;g__uncultured;s__uncultured bacterium
OTU5195	0.00868013	1.7e-06	±	1.7e-06	1.825e-05	±	3.87328e-06	d__Bacteria;p__Bacteroidetes;c__Bacteroidia;o__Bacteroidales;f__Muribaculaceae;g__norank;s__uncultured bacterium
OTU4273	0.00868013	1.65e-06	±	1.65e-06	3.74131e-05	±	1.37912e-05	d__Bacteria;p__Bacteroidetes;c__Bacteroidia;o__Bacteroidales;f__Muribaculaceae;g__norank;s__uncultured bacterium
OTU1295	0.00868013	4.96e-06	±	4.96e-06	0.000168389	±	7.70898e-05	d__Bacteria;p__Tenericutes;c__Mollicutes;o__Mollicutes RF39;f__norank;g__norank;s__uncultured bacterium
OTU4717	0.00868013	1.72e-06	±	1.72e-06	2.598e-05	±	7.49241e-06	d__Bacteria;p__Bacteroidetes;c__Bacteroidia;o__Bacteroidales;f__Muribaculaceae;g__norank;s__uncultured bacterium
OTU2880	0.00868013	1.65e-06	±	1.65e-06	2.873e-05	±	8.41866e-06	d__Bacteria;p__Firmicutes;c__Clostridia;o__Clostridiales;f__Ruminococcaceae;g__Ruminiclostridium 9;s__uncultured bacterium
OTU3604	0.00868013	1.66e-06	±	1.66e-06	2.569e-05	±	7.56626e-06	d__Bacteria;p__Bacteroidetes;c__Bacteroidia;o__Bacteroidales;f__Muribaculaceae;g__norank;s__uncultured bacterium
OTU3658	0.00868013	1.72e-06	±	1.72e-06	2.029e-05	±	4.45425e-06	d__Bacteria;p__Bacteroidetes;c__Bacteroidia;o__Bacteroidales;f__Muribaculaceae;g__norank;s__uncultured bacterium
OTU851	0.00891823	7.82743e-05	±	6.54155e-05	0.000175353	±	3.0025e-05	d__Bacteria;p__Bacteroidetes;c__Bacteroidia;o__Bacteroidales;f__Muribaculaceae;g__norank;s__uncultured bacterium
OTU934	0.00891823	2.88286e-05	±	1.25112e-05	0.000368359	±	0.00012379	d__Bacteria;p__Bacteroidetes;c__Bacteroidia;o__Bacteroidales;f__Muribaculaceae;g__norank;s__uncultured bacterium
OTU987	0.00891823	6.75483e-05	±	5.54848e-05	0.000130835	±	1.89682e-05	d__Bacteria;p__Bacteroidetes;c__Bacteroidia;o__Bacteroidales;f__Muribaculaceae;g__norank;s__uncultured bacterium
OTU1392	0.00891823	2.24933e-05	±	1.08018e-05	7.90324e-05	±	1.34939e-05	d__Bacteria;p__Tenericutes;c__Mollicutes;o__Mollicutes RF39;f__norank;g__norank;s__uncultured bacterium
OTU575	0.00891823	2.34825e-05	±	1.18145e-05	0.000216057	±	7.59737e-05	d__Bacteria;p__Firmicutes;c__Clostridia;o__Clostridiales;f__Ruminococcaceae;g__uncultured;s__uncultured bacterium
OTU1012	0.00891823	1.748e-05	±	8.19189e-06	0.000164518	±	6.40341e-05	d__Bacteria;p__Firmicutes;c__Clostridia;o__Clostridiales;f__Lachnospiraceae;g__GCA-900066575;s__uncultured bacterium
OTU834	0.0092511	3.27906e-05	±	1.48229e-05	0.000190336	±	4.40571e-05	d__Bacteria;p__Bacteroidetes;c__Bacteroidia;o__Bacteroidales;f__Muribaculaceae;g__norank;s__uncultured bacterium
OTU649	0.0092511	2.94284e-05	±	1.09772e-05	0.000239271	±	5.85257e-05	d__Bacteria;p__Bacteroidetes;c__Bacteroidia;o__Bacteroidales;f__Muribaculaceae;g__norank;s__uncultured bacterium
OTU999	0.0092511	3.40947e-05	±	1.89398e-05	0.000128911	±	3.42517e-05	d__Bacteria;p__Bacteroidetes;c__Bacteroidia;o__Bacteroidales;f__Muribaculaceae;g__norank;s__uncultured bacterium
OTU1124	0.0092511	2e-05	±	7.32853e-06	6.47821e-05	±	1.09953e-05	d__Bacteria;p__Bacteroidetes;c__Bacteroidia;o__Bacteroidales;f__Muribaculaceae;g__norank;s__uncultured bacterium
OTU259	0.00945433	0.000333441	±	0.000294455	0.000577874	±	0.000130345	d__Bacteria;p__Bacteroidetes;c__Bacteroidia;o__Bacteroidales;f__Muribaculaceae;g__norank;s__uncultured bacterium
OTU727	0.00945433	4.47041e-05	±	2.02266e-05	0.000141975	±	2.53615e-05	d__Bacteria;p__Bacteroidetes;c__Bacteroidia;o__Bacteroidales;f__Muribaculaceae;g__norank;s__uncultured bacterium
OTU85	0.00945433	0.000427635	±	0.000284749	0.00263853	±	0.000880088	d__Bacteria;p__Firmicutes;c__Clostridia;o__Clostridiales;f__Lachnospiraceae;g__Lachnospiraceae NK4A136 group;s__uncultured bacterium
OTU678	0.00945433	4.01193e-05	±	1.40081e-05	0.000123564	±	2.02973e-05	d__Bacteria;p__Bacteroidetes;c__Bacteroidia;o__Bacteroidales;f__Muribaculaceae;g__norank;s__uncultured bacterium
OTU370	0.00945433	6.89075e-05	±	1.78036e-05	0.000242107	±	4.86513e-05	d__Bacteria;p__Bacteroidetes;c__Bacteroidia;o__Bacteroidales;f__Muribaculaceae;g__norank;s__uncultured bacterium
OTU2532	0.00955197	8.59e-06	±	2.88565e-06	4.596e-05	±	9.62203e-06	d__Bacteria;p__Bacteroidetes;c__Bacteroidia;o__Bacteroidales;f__Muribaculaceae;g__norank;s__uncultured bacterium
OTU2309	0.00955197	1.209e-05	±	4.57604e-06	5.076e-05	±	7.89831e-06	d__Bacteria;p__Bacteroidetes;c__Bacteroidia;o__Bacteroidales;f__Muribaculaceae;g__norank;s__uncultured bacterium
OTU2166	0.00955197	1.218e-05	±	4.64325e-06	6.64113e-05	±	2.09981e-05	d__Bacteria;p__Bacteroidetes;c__Bacteroidia;o__Bacteroidales;f__Muribaculaceae;g__norank;s__uncultured bacterium
OTU341	0.00955695	9.01348e-05	±	3.82997e-05	0.000475224	±	9.5174e-05	d__Bacteria;p__Bacteroidetes;c__Bacteroidia;o__Bacteroidales;f__Muribaculaceae;g__norank;s__uncultured bacterium
OTU219	0.00955695	6.79496e-05	±	2.13493e-05	0.00106637	±	0.000302413	d__Bacteria;p__Bacteroidetes;c__Bacteroidia;o__Bacteroidales;f__Muribaculaceae;g__norank;s__uncultured bacterium
OTU828	0.00955695	3.422e-05	±	8.33341e-06	9.42031e-05	±	1.62695e-05	d__Bacteria;p__Bacteroidetes;c__Bacteroidia;o__Bacteroidales;f__Muribaculaceae;g__norank;s__uncultured bacterium
OTU507	0.00955695	4.72637e-05	±	1.69001e-05	0.000124444	±	1.70219e-05	d__Bacteria;p__Bacteroidetes;c__Bacteroidia;o__Bacteroidales;f__Muribaculaceae;g__norank;s__uncultured bacterium
OTU731	0.00955695	4.9279e-05	±	1.93449e-05	0.000148923	±	2.09846e-05	d__Bacteria;p__Bacteroidetes;c__Bacteroidia;o__Bacteroidales;f__Muribaculaceae;g__norank;s__uncultured bacterium
OTU111	0.0095913	0.000601194	±	0.00020637	0.0023629	±	0.000521388	d__Bacteria;p__Bacteroidetes;c__Bacteroidia;o__Bacteroidales;f__Muribaculaceae;g__norank;s__uncultured bacterium
OTU148	0.0095913	0.000181479	±	5.00903e-05	0.00054829	±	8.97636e-05	d__Bacteria;p__Bacteroidetes;c__Bacteroidia;o__Bacteroidales;f__Muribaculaceae;g__norank;s__uncultured bacterium
OTU1046	0.010007	3.87103e-05	±	2.93927e-05	0.000192919	±	5.05634e-05	d__Bacteria;p__Firmicutes;c__Clostridia;o__Clostridiales;f__Lachnospiraceae;g__uncultured;s__uncultured bacterium
OTU2680	0.010007	1.148e-05	±	5.42119e-06	6.07266e-05	±	1.20904e-05	d__Bacteria;p__Bacteroidetes;c__Bacteroidia;o__Bacteroidales;f__Muribaculaceae;g__norank;s__uncultured bacterium
OTU2950	0.010007	1.042e-05	±	5.63629e-06	4.362e-05	±	9.12464e-06	d__Bacteria;p__Bacteroidetes;c__Bacteroidia;o__Bacteroidales;f__Muribaculaceae;g__norank;s__uncultured bacterium
OTU1061	0.010007	1.344e-05	±	6.51013e-06	8.37496e-05	±	1.81325e-05	d__Bacteria;p__Bacteroidetes;c__Bacteroidia;o__Bacteroidales;f__Muribaculaceae;g__norank;s__uncultured bacterium
OTU895	0.010007	1.678e-05	±	9.87647e-06	0.00010439	±	2.87974e-05	d__Bacteria;p__Bacteroidetes;c__Bacteroidia;o__Bacteroidales;f__Muribaculaceae;g__norank;s__uncultured bacterium
OTU604	0.010007	2.48828e-05	±	1.8666e-05	8.4258e-05	±	1.83373e-05	d__Bacteria;p__Bacteroidetes;c__Bacteroidia;o__Bacteroidales;f__Muribaculaceae;g__norank;s__uncultured Bacteroidales bacterium
OTU2419	0.0100922	8.07e-06	±	6.60037e-06	4.431e-05	±	8.79595e-06	d__Bacteria;p__Bacteroidetes;c__Bacteroidia;o__Bacteroidales;f__Muribaculaceae;g__norank;s__uncultured bacterium
OTU2594	0.0100922	5.18e-06	±	2.64494e-06	5.34192e-05	±	1.48856e-05	d__Bacteria;p__Bacteroidetes;c__Bacteroidia;o__Bacteroidales;f__Muribaculaceae;g__norank;s__uncultured bacterium
OTU2130	0.0100922	5.39e-06	±	3.91647e-06	3.991e-05	±	9.97986e-06	d__Bacteria;p__Bacteroidetes;c__Bacteroidia;o__Bacteroidales;f__Muribaculaceae;g__norank;s__uncultured bacterium
OTU2409	0.0100922	5.02e-06	±	2.55677e-06	6.7942e-05	±	1.789e-05	d__Bacteria;p__Bacteroidetes;c__Bacteroidia;o__Bacteroidales;f__Muribaculaceae;g__norank;s__uncultured bacterium
OTU705	0.0100922	5.42e-06	±	2.76537e-06	0.000248799	±	6.7458e-05	d__Bacteria;p__Firmicutes;c__Clostridia;o__Clostridiales;f__Ruminococcaceae;g__uncultured;s__uncultured bacterium
OTU1379	0.0100922	6.59e-06	±	3.70233e-06	7.03314e-05	±	1.51628e-05	d__Bacteria;p__Bacteroidetes;c__Bacteroidia;o__Bacteroidales;f__Muribaculaceae;g__norank;s__uncultured bacterium
OTU3220	0.0102106	6.65e-06	±	3.67621e-06	4.337e-05	±	9.61242e-06	d__Bacteria;p__Bacteroidetes;c__Bacteroidia;o__Bacteroidales;f__Muribaculaceae;g__norank;s__uncultured bacterium
OTU2927	0.0102106	6.88e-06	±	3.98435e-06	4.55531e-05	±	1.15499e-05	d__Bacteria;p__Bacteroidetes;c__Bacteroidia;o__Bacteroidales;f__Muribaculaceae;g__norank;s__uncultured bacterium
OTU1574	0.0102106	4.96e-06	±	2.52552e-06	4.27016e-05	±	1.39277e-05	d__Bacteria;p__Bacteroidetes;c__Bacteroidia;o__Bacteroidales;f__Muribaculaceae;g__norank;s__uncultured bacterium
OTU617	0.0104562	6.03359e-05	±	2.26255e-05	0.000295338	±	6.9957e-05	d__Bacteria;p__Bacteroidetes;c__Bacteroidia;o__Bacteroidales;f__Muribaculaceae;g__norank;s__uncultured bacterium
OTU625	0.0104562	4.91326e-05	±	1.6702e-05	0.000333116	±	8.07205e-05	d__Bacteria;p__Bacteroidetes;c__Bacteroidia;o__Bacteroidales;f__Muribaculaceae;g__norank;s__uncultured bacterium
OTU750	0.0104562	3.665e-05	±	1.01624e-05	0.000170693	±	4.65484e-05	d__Bacteria;p__Bacteroidetes;c__Bacteroidia;o__Bacteroidales;f__Muribaculaceae;g__norank;s__uncultured bacterium
OTU723	0.0108051	2.01614e-05	±	1.1821e-05	9.54913e-05	±	2.5726e-05	d__Bacteria;p__Bacteroidetes;c__Bacteroidia;o__Bacteroidales;f__Marinifilaceae;g__Odoribacter;s__uncultured bacterium
OTU179	0.0108051	8.7826e-05	±	6.20646e-05	0.00132999	±	0.000615351	d__Bacteria;p__Firmicutes;c__Clostridia;o__Clostridiales;f__Lachnospiraceae;g__uncultured;s__uncultured bacterium
OTU5490	0.0109237	3.53e-06	±	2.35957e-06	2.57e-05	±	5.31775e-06	d__Bacteria;p__Firmicutes;c__Clostridia;o__Clostridiales;f__Lachnospiraceae;g__Lachnospiraceae NK4A136 group;s__uncultured bacterium
OTU3363	0.0109237	3.53e-06	±	2.35957e-06	3.78e-05	±	9.62437e-06	d__Bacteria;p__Bacteroidetes;c__Bacteroidia;o__Bacteroidales;f__Muribaculaceae;g__norank;s__uncultured bacterium
OTU3628	0.0109237	3.12e-06	±	2.08432e-06	3.55e-05	±	9.59028e-06	d__Bacteria;p__Bacteroidetes;c__Bacteroidia;o__Bacteroidales;f__Muribaculaceae;g__norank;s__uncultured bacterium
OTU1761	0.0109237	5.18e-06	±	3.61189e-06	8.83428e-05	±	2.94216e-05	d__Bacteria;p__Bacteroidetes;c__Bacteroidia;o__Bacteroidales;f__Muribaculaceae;g__norank;s__uncultured bacterium
OTU1517	0.0109237	3.78e-06	±	2.54527e-06	6.01432e-05	±	1.95979e-05	d__Bacteria;p__Bacteroidetes;c__Bacteroidia;o__Bacteroidales;f__Muribaculaceae;g__Muribaculum
OTU2395	0.0109237	3.53e-06	±	2.35957e-06	6.3877e-05	±	1.97357e-05	d__Bacteria;p__Bacteroidetes;c__Bacteroidia;o__Bacteroidales;f__Muribaculaceae;g__norank;s__uncultured bacterium
OTU5848	0.0109237	3.12e-06	±	2.08432e-06	4.93782e-05	±	1.40556e-05	d__Bacteria;p__Firmicutes;c__Clostridia;o__Clostridiales;f__Ruminococcaceae;g__Ruminococcaceae UCG-014;s__uncultured bacterium
OTU1779	0.0109237	1.29357e-05	±	1.12133e-05	9.64091e-05	±	2.20279e-05	d__Bacteria;p__Bacteroidetes;c__Bacteroidia;o__Bacteroidales;f__Muribaculaceae;g__norank;s__uncultured bacterium
OTU1909	0.011335	8.26e-06	±	8.26e-06	0.000101055	±	3.64584e-05	d__Bacteria;p__Firmicutes;c__Clostridia;o__Clostridiales;f__Lachnospiraceae;g__[Eubacterium] xylanophilum group;s__uncultured bacterium
OTU2817	0.011335	3.76e-06	±	3.76e-06	6.79264e-05	±	2.36889e-05	d__Bacteria;p__Bacteroidetes;c__Bacteroidia;o__Bacteroidales;f__Muribaculaceae;g__norank;s__uncultured bacterium
OTU3339	0.011335	3.74e-06	±	3.74e-06	3.295e-05	±	8.61193e-06	d__Bacteria;p__Bacteroidetes;c__Bacteroidia;o__Bacteroidales;f__Muribaculaceae;g__norank;s__uncultured bacterium
OTU3797	0.011335	3.3e-06	±	3.3e-06	3.16e-05	±	8.91341e-06	d__Bacteria;p__Bacteroidetes;c__Bacteroidia;o__Bacteroidales;f__Muribaculaceae;g__norank;s__uncultured bacterium
OTU784	0.0113974	8.53039e-05	±	7.217e-05	0.000153499	±	3.79602e-05	d__Bacteria;p__Bacteroidetes;c__Bacteroidia;o__Bacteroidales;f__Muribaculaceae;g__norank;s__uncultured bacterium
OTU994	0.0113974	2.39493e-05	±	1.32923e-05	0.000120079	±	2.17257e-05	d__Bacteria;p__Bacteroidetes;c__Bacteroidia;o__Bacteroidales;f__Muribaculaceae;g__norank;s__uncultured bacterium
OTU1560	0.0113974	2.178e-05	±	9.47369e-06	0.000104787	±	1.94936e-05	d__Bacteria;p__Bacteroidetes;c__Bacteroidia;o__Bacteroidales;f__Muribaculaceae;g__norank;s__uncultured bacterium
OTU1287	0.0113974	1.848e-05	±	7.35803e-06	5.377e-05	±	6.83049e-06	d__Bacteria;p__Bacteroidetes;c__Bacteroidia;o__Bacteroidales;f__Muribaculaceae;g__norank;s__uncultured bacterium
OTU2110	0.0113974	1.786e-05	±	8.732e-06	6.23144e-05	±	1.33233e-05	d__Bacteria;p__Bacteroidetes;c__Bacteroidia;o__Bacteroidales;f__Muribaculaceae;g__norank;s__uncultured bacterium
OTU766	0.0118026	4.64911e-05	±	2.7979e-05	0.000135387	±	2.3423e-05	d__Bacteria;p__Bacteroidetes;c__Bacteroidia;o__Bacteroidales;f__Muribaculaceae;g__norank;s__uncultured bacterium
OTU468	0.0118026	7.24751e-05	±	3.31004e-05	0.000803683	±	0.000258144	d__Bacteria;p__Bacteroidetes;c__Bacteroidia;o__Bacteroidales;f__Muribaculaceae;g__norank;s__uncultured bacterium
OTU101	0.0118026	0.000522762	±	0.000296456	0.00409765	±	0.00174655	d__Bacteria;p__Firmicutes;c__Clostridia;o__Clostridiales;f__Lachnospiraceae;g__[Eubacterium] xylanophilum group;s__uncultured bacterium
OTU523	0.0118026	6.34172e-05	±	2.80484e-05	0.000582696	±	0.000191149	d__Bacteria;p__Bacteroidetes;c__Bacteroidia;o__Bacteroidales;f__Muribaculaceae;g__norank;s__uncultured bacterium
OTU1018	0.0118026	2.905e-05	±	9.70718e-06	9.6091e-05	±	1.93767e-05	d__Bacteria;p__Bacteroidetes;c__Bacteroidia;o__Bacteroidales;f__Muribaculaceae;g__norank;s__uncultured bacterium
OTU1074	0.0118026	2.375e-05	±	7.40395e-06	7.60969e-05	±	1.21838e-05	d__Bacteria;p__Bacteroidetes;c__Bacteroidia;o__Bacteroidales;f__Muribaculaceae;g__norank;s__uncultured bacterium
OTU552	0.0120496	6.3262e-05	±	2.40222e-05	0.000536449	±	0.000173217	d__Bacteria;p__Bacteroidetes;c__Bacteroidia;o__Bacteroidales;f__Muribaculaceae;g__norank;s__uncultured bacterium
OTU1093	0.0120496	2.81545e-05	±	9.96516e-06	7.0084e-05	±	8.25612e-06	d__Bacteria;p__Bacteroidetes;c__Bacteroidia;o__Bacteroidales;f__Muribaculaceae;g__norank;s__uncultured bacterium
OTU209	0.0120496	4.74279e-05	±	1.68146e-05	0.00076068	±	0.000248481	d__Bacteria;p__Firmicutes;c__Clostridia;o__Clostridiales;f__Ruminococcaceae;g__Oscillibacter;s__uncultured bacterium
OTU708	0.0120496	4.35545e-05	±	1.21719e-05	0.00011763	±	1.74198e-05	d__Bacteria;p__Bacteroidetes;c__Bacteroidia;o__Bacteroidales;f__Muribaculaceae;g__norank;s__uncultured bacterium
OTU403	0.0121743	0.000113642	±	4.42767e-05	0.000497261	±	0.000105865	d__Bacteria;p__Bacteroidetes;c__Bacteroidia;o__Bacteroidales;f__Muribaculaceae;g__norank;s__uncultured bacterium
OTU1718	0.0122061	1.801e-05	±	7.20436e-06	9.78803e-05	±	2.73892e-05	d__Bacteria;p__Bacteroidetes;c__Bacteroidia;o__Bacteroidales;f__Muribaculaceae;g__norank;s__uncultured bacterium
OTU2360	0.0122061	1.391e-05	±	5.75371e-06	6.35956e-05	±	1.53114e-05	d__Bacteria;p__Bacteroidetes;c__Bacteroidia;o__Bacteroidales;f__Muribaculaceae;g__norank;s__uncultured bacterium
OTU1121	0.0122061	2.718e-05	±	1.16994e-05	0.000141496	±	3.42322e-05	d__Bacteria;p__Bacteroidetes;c__Bacteroidia;o__Bacteroidales;f__Muribaculaceae;g__norank;s__uncultured bacterium
OTU2787	0.0122061	8.34e-06	±	2.79628e-06	4.70882e-05	±	1.23468e-05	d__Bacteria;p__Bacteroidetes;c__Bacteroidia;o__Bacteroidales;f__Muribaculaceae;g__norank;s__uncultured bacterium
OTU423	0.0122061	1.657e-05	±	5.97521e-06	0.000431188	±	0.000140927	d__Bacteria;p__Firmicutes;c__Clostridia;o__Clostridiales;f__Ruminococcaceae;g__Ruminiclostridium 9;s__uncultured bacterium
OTU256	0.012216	9.24519e-05	±	3.41784e-05	0.000289423	±	5.1788e-05	d__Bacteria;p__Bacteroidetes;c__Bacteroidia;o__Bacteroidales;f__Muribaculaceae;g__norank;s__uncultured bacterium
OTU27	0.012216	0.00107205	±	0.000287597	0.00479921	±	0.00111468	d__Bacteria;p__Bacteroidetes;c__Bacteroidia;o__Bacteroidales;f__Muribaculaceae;g__norank;s__uncultured bacterium
OTU4151	0.01242	1.87266e-05	±	1.87266e-05	1.864e-05	±	3.40791e-06	d__Bacteria;p__Bacteroidetes;c__Bacteroidia;o__Bacteroidales;f__Muribaculaceae;g__norank;s__uncultured bacterium
OTU2132	0.01242	2.21314e-05	±	2.21314e-05	3.928e-05	±	9.31875e-06	d__Bacteria;p__Bacteroidetes;c__Bacteroidia;o__Bacteroidales;f__Muribaculaceae;g__norank;s__uncultured bacterium
OTU3303	0.01242	1.70242e-05	±	1.70242e-05	2.168e-05	±	3.80537e-06	d__Bacteria;p__Bacteroidetes;c__Bacteroidia;o__Bacteroidales;f__Muribaculaceae;g__norank;s__uncultured bacterium
OTU5265	0.0127792	1.47e-06	±	1.47e-06	2.76885e-05	±	1.39216e-05	d__Bacteria;p__Bacteroidetes;c__Bacteroidia;o__Bacteroidales;f__Muribaculaceae;g__norank;s__uncultured bacterium
OTU8290	0.0127792	1.47e-06	±	1.47e-06	1.526e-05	±	5.11999e-06	d__Bacteria;p__Bacteroidetes;c__Bacteroidia;o__Bacteroidales;f__Muribaculaceae;g__norank;s__uncultured bacterium
OTU4560	0.0127792	1.65e-06	±	1.65e-06	5.46284e-05	±	2.03182e-05	d__Bacteria;p__Bacteroidetes;c__Bacteroidia;o__Bacteroidales;f__Muribaculaceae;g__norank;s__uncultured bacterium
OTU5248	0.0127792	1.47e-06	±	1.47e-06	1.328e-05	±	3.228e-06	d__Bacteria;p__Firmicutes;c__Clostridia;o__Clostridiales;f__Ruminococcaceae;g__Intestinimonas
OTU7850	0.0127792	1.47e-06	±	1.47e-06	1.851e-05	±	5.36707e-06	d__Bacteria;p__Bacteroidetes;c__Bacteroidia;o__Bacteroidales;f__Muribaculaceae;g__norank;s__uncultured bacterium
OTU2609	0.0127792	1.65e-06	±	1.65e-06	4.12233e-05	±	1.52478e-05	d__Bacteria;p__Bacteroidetes;c__Bacteroidia;o__Bacteroidales;f__Muribaculaceae;g__norank;s__uncultured bacterium
OTU4323	0.0127792	1.47e-06	±	1.47e-06	2.674e-05	±	9.33517e-06	d__Bacteria;p__Bacteroidetes;c__Bacteroidia;o__Bacteroidales;f__Muribaculaceae;g__norank;s__uncultured bacterium
OTU980	0.0127792	1.88e-06	±	1.88e-06	0.000153785	±	7.00157e-05	d__Bacteria;p__Firmicutes;c__Clostridia;o__Clostridiales;f__Ruminococcaceae;g__Ruminiclostridium 5;s__uncultured bacterium
OTU2931	0.0127792	1.47e-06	±	1.47e-06	2.626e-05	±	7.95464e-06	d__Bacteria;p__Bacteroidetes;c__Bacteroidia;o__Bacteroidales;f__Bacteroidaceae;g__Bacteroides;s__uncultured bacterium
OTU4218	0.0127792	1.47e-06	±	1.47e-06	1.339e-05	±	3.25353e-06	d__Bacteria;p__Bacteroidetes;c__Bacteroidia;o__Bacteroidales;f__Muribaculaceae;g__norank;s__uncultured bacterium
OTU2756	0.0127792	1.47e-06	±	1.47e-06	3.11e-05	±	8.52993e-06	d__Bacteria;p__Bacteroidetes;c__Bacteroidia;o__Bacteroidales;f__Muribaculaceae;g__norank;s__uncultured bacterium
OTU802	0.0127998	5.88077e-05	±	4.70444e-05	0.000142967	±	2.08328e-05	d__Bacteria;p__Bacteroidetes;c__Bacteroidia;o__Bacteroidales;f__Muribaculaceae;g__norank;s__uncultured bacterium
OTU1699	0.0127998	1.533e-05	±	6.64453e-06	0.000108125	±	3.16183e-05	d__Bacteria;p__Bacteroidetes;c__Bacteroidia;o__Bacteroidales;f__Muribaculaceae;g__norank;s__uncultured bacterium
OTU1450	0.0127998	2.706e-05	±	1.15533e-05	0.000122182	±	2.93767e-05	d__Bacteria;p__Bacteroidetes;c__Bacteroidia;o__Bacteroidales;f__Muribaculaceae;g__norank;s__uncultured bacterium
OTU2168	0.0127998	6.43e-06	±	2.63038e-06	4.29814e-05	±	1.18387e-05	d__Bacteria;p__Bacteroidetes;c__Bacteroidia;o__Bacteroidales;f__Muribaculaceae;g__norank;s__uncultured bacterium
OTU1804	0.0127998	9.74e-06	±	4.30269e-06	6.51913e-05	±	1.86875e-05	d__Bacteria;p__Bacteroidetes;c__Bacteroidia;o__Bacteroidales;f__Muribaculaceae;g__norank;s__uncultured bacterium
OTU843	0.0127998	1.39e-05	±	6.25865e-06	7.97631e-05	±	2.0117e-05	d__Bacteria;p__Bacteroidetes;c__Bacteroidia;o__Bacteroidales;f__Muribaculaceae;g__norank;s__uncultured bacterium
OTU1705	0.0127998	1.49e-05	±	8.86662e-06	4.412e-05	±	5.92043e-06	d__Bacteria;p__Bacteroidetes;c__Bacteroidia;o__Bacteroidales;f__Muribaculaceae;g__norank;s__uncultured bacterium
OTU1365	0.0129886	2.52391e-05	±	2.13902e-05	0.000141739	±	3.19781e-05	d__Bacteria;p__Firmicutes;c__Clostridia;o__Clostridiales;f__Lachnospiraceae;g__uncultured;s__uncultured bacterium
OTU2644	0.0129886	7.06e-06	±	4.71914e-06	6.30711e-05	±	2.14427e-05	d__Bacteria;p__Bacteroidetes;c__Bacteroidia;o__Bacteroidales;f__Muribaculaceae;g__norank;s__uncultured bacterium
OTU1661	0.0129886	8.12e-06	±	6.64914e-06	4.62609e-05	±	1.06023e-05	d__Bacteria;p__Bacteroidetes;c__Bacteroidia;o__Bacteroidales;f__Muribaculaceae;g__norank;s__uncultured bacterium
OTU4839	0.0130899	5.4e-06	±	2.75637e-06	2.466e-05	±	4.25332e-06	d__Bacteria;p__Bacteroidetes;c__Bacteroidia;o__Bacteroidales;f__Muribaculaceae;g__norank;s__uncultured bacterium
OTU2208	0.0130899	1.134e-05	±	5.97951e-06	6.80542e-05	±	1.84356e-05	d__Bacteria;p__Bacteroidetes;c__Bacteroidia;o__Bacteroidales;f__Muribaculaceae;g__norank;s__uncultured bacterium
OTU2416	0.0130899	6.88e-06	±	3.73883e-06	5.68638e-05	±	1.56406e-05	d__Bacteria;p__Bacteroidetes;c__Bacteroidia;o__Bacteroidales;f__Muribaculaceae;g__norank;s__uncultured bacterium
OTU311	0.0133046	4.10009e-05	±	1.50646e-05	0.000266628	±	6.87312e-05	d__Bacteria;p__Firmicutes;c__Clostridia;o__Clostridiales;f__Ruminococcaceae;g__Ruminiclostridium 6;s__uncultured bacterium
OTU395	0.01377	8.99544e-05	±	6.47585e-05	0.000359903	±	0.000100797	d__Bacteria;p__Bacteroidetes;c__Bacteroidia;o__Bacteroidales;f__Muribaculaceae;g__norank;s__uncultured bacterium
OTU1066	0.01377	1.319e-05	±	6.82989e-06	6.19618e-05	±	1.55568e-05	d__Bacteria;p__Bacteroidetes;c__Bacteroidia;o__Bacteroidales;f__Muribaculaceae;g__norank;s__uncultured bacterium
OTU1045	0.01377	1.401e-05	±	7.66896e-06	5.21729e-05	±	9.47439e-06	d__Bacteria;p__Bacteroidetes;c__Bacteroidia;o__Bacteroidales;f__Muribaculaceae;g__norank;s__uncultured bacterium
OTU3308	0.0140999	4.99e-06	±	3.55717e-06	8.17544e-05	±	3.70616e-05	d__Bacteria;p__Firmicutes;c__Clostridia;o__Clostridiales;f__Lachnospiraceae;g__Lachnospiraceae NK4A136 group;s__uncultured bacterium
OTU4153	0.0140999	3.12e-06	±	2.08432e-06	2.176e-05	±	6.65235e-06	d__Bacteria;p__Bacteroidetes;c__Bacteroidia;o__Bacteroidales;f__Muribaculaceae;g__norank;s__uncultured bacterium
OTU3870	0.0140999	3.32e-06	±	2.21338e-06	3.65373e-05	±	1.47902e-05	d__Bacteria;p__Firmicutes;c__Clostridia;o__Clostridiales;f__Lachnospiraceae;g__Lachnospiraceae NK4A136 group
OTU1739	0.0140999	4e-06	±	2.6737e-06	2.98e-05	±	7.63867e-06	d__Bacteria;p__Bacteroidetes;c__Bacteroidia;o__Bacteroidales;f__Muribaculaceae;g__norank;s__uncultured bacterium
OTU2599	0.0140999	3.36e-06	±	2.2402e-06	4.90424e-05	±	2.22187e-05	d__Bacteria;p__Bacteroidetes;c__Bacteroidia;o__Bacteroidales;f__Muribaculaceae;g__norank;s__uncultured bacterium
OTU920	0.0144878	2.69946e-05	±	1.54688e-05	0.000199824	±	4.89856e-05	d__Bacteria;p__Bacteroidetes;c__Bacteroidia;o__Bacteroidales;f__Muribaculaceae;g__norank;s__uncultured bacterium
OTU1505	0.0144878	3.51647e-05	±	2.00051e-05	0.000106775	±	1.22073e-05	d__Bacteria;p__Bacteroidetes;c__Bacteroidia;o__Bacteroidales;f__Prevotellaceae;g__Prevotellaceae UCG-001;s__uncultured bacterium
OTU1988	0.0144878	1.02e-05	±	3.72928e-06	3.618e-05	±	5.94601e-06	d__Bacteria;p__Bacteroidetes;c__Bacteroidia;o__Bacteroidales;f__Muribaculaceae;g__norank;s__uncultured bacterium
OTU4035	0.0147083	3.4e-06	±	3.4e-06	2.587e-05	±	7.2549e-06	d__Bacteria;p__Bacteroidetes;c__Bacteroidia;o__Bacteroidales;f__Muribaculaceae;g__norank;s__uncultured bacterium
OTU2699	0.0147083	1.88e-06	±	1.88e-06	1.744e-05	±	3.65997e-06	d__Bacteria;p__Bacteroidetes;c__Bacteroidia;o__Bacteroidales;f__Muribaculaceae;g__norank;s__uncultured bacterium
OTU3277	0.0147083	3.74e-06	±	3.74e-06	2.552e-05	±	5.93457e-06	d__Bacteria;p__Bacteroidetes;c__Bacteroidia;o__Bacteroidales;f__Muribaculaceae;g__norank;s__uncultured bacterium
OTU2774	0.0147897	6.72e-06	±	2.76091e-06	4.72571e-05	±	1.50037e-05	d__Bacteria;p__Bacteroidetes;c__Bacteroidia;o__Bacteroidales;f__Muribaculaceae;g__norank;s__uncultured bacterium
OTU582	0.0147897	1.98e-05	±	9.05724e-06	0.000196799	±	5.36957e-05	d__Bacteria;p__Firmicutes;c__Clostridia;o__Clostridiales;f__Lachnospiraceae;g__uncultured;s__uncultured bacterium
OTU1886	0.0147897	1.17e-05	±	5.39592e-06	7.33445e-05	±	1.48429e-05	d__Bacteria;p__Bacteroidetes;c__Bacteroidia;o__Bacteroidales;f__Muribaculaceae;g__norank;s__uncultured bacterium
OTU474	0.0149778	6.86067e-05	±	2.98239e-05	0.000635189	±	0.000209258	d__Bacteria;p__Bacteroidetes;c__Bacteroidia;o__Bacteroidales;f__Muribaculaceae;g__norank;s__uncultured bacterium
OTU870	0.0149778	3.00745e-05	±	1.08068e-05	8.1619e-05	±	1.11775e-05	d__Bacteria;p__Bacteroidetes;c__Bacteroidia;o__Bacteroidales;f__Muribaculaceae;g__norank;s__uncultured bacterium
OTU1080	0.0149778	2.51545e-05	±	1.07783e-05	7.20818e-05	±	9.74395e-06	d__Bacteria;p__Bacteroidetes;c__Bacteroidia;o__Bacteroidales;f__Muribaculaceae;g__norank;s__uncultured bacterium
OTU430	0.0149778	7.37997e-05	±	3.35049e-05	0.00026193	±	5.6019e-05	d__Bacteria;p__Bacteroidetes;c__Bacteroidia;o__Bacteroidales;f__Muribaculaceae;g__norank;s__uncultured bacterium
OTU1009	0.0149778	2.534e-05	±	8.90291e-06	7.04012e-05	±	8.48902e-06	d__Bacteria;p__Bacteroidetes;c__Bacteroidia;o__Bacteroidales;f__Muribaculaceae;g__norank;s__uncultured bacterium
OTU672	0.0152761	6.51315e-05	±	2.52119e-05	0.000280819	±	6.66328e-05	d__Bacteria;p__Bacteroidetes;c__Bacteroidia;o__Bacteroidales;f__Muribaculaceae;g__norank;s__uncultured bacterium
OTU585	0.0152761	5.91038e-05	±	2.22155e-05	0.00013038	±	1.55253e-05	d__Bacteria;p__Bacteroidetes;c__Bacteroidia;o__Bacteroidales;f__Muribaculaceae;g__norank;s__uncultured bacterium
OTU315	0.0152761	0.000124457	±	4.20585e-05	0.000274738	±	2.03796e-05	d__Bacteria;p__Bacteroidetes;c__Bacteroidia;o__Bacteroidales;f__Muribaculaceae;g__norank;s__uncultured bacterium
OTU1144	0.0152761	2.612e-05	±	8.45458e-06	6.28888e-05	±	7.45942e-06	d__Bacteria;p__Bacteroidetes;c__Bacteroidia;o__Bacteroidales;f__Muribaculaceae;g__norank;s__uncultured bacterium
OTU1029	0.0152761	2.122e-05	±	5.35045e-06	8.79897e-05	±	2.50172e-05	d__Bacteria;p__Bacteroidetes;c__Bacteroidia;o__Bacteroidales;f__Muribaculaceae;g__norank;s__uncultured bacterium
OTU694	0.0154266	5.08614e-05	±	2.0511e-05	0.000116477	±	1.82572e-05	d__Bacteria;p__Bacteroidetes;c__Bacteroidia;o__Bacteroidales;f__Muribaculaceae;g__norank;s__uncultured bacterium
OTU494	0.0154266	4.46906e-05	±	1.58277e-05	0.000358744	±	0.000133115	d__Bacteria;p__Bacteroidetes;c__Bacteroidia;o__Bacteroidales;f__Muribaculaceae;g__norank;s__uncultured bacterium
OTU133	0.0154769	6.07166e-05	±	3.33366e-05	0.000761617	±	0.000267286	d__Bacteria;p__Firmicutes;c__Clostridia;o__Clostridiales;f__Ruminococcaceae;g__Ruminiclostridium;s__uncultured bacterium
OTU571	0.0155133	3.84345e-05	±	1.58969e-05	0.000269633	±	8.39385e-05	d__Bacteria;p__Firmicutes;c__Clostridia;o__Clostridiales;f__Ruminococcaceae;g__uncultured;s__uncultured bacterium
OTU1416	0.0155133	2.23757e-05	±	1.12158e-05	0.000131981	±	3.70075e-05	d__Bacteria;p__Bacteroidetes;c__Bacteroidia;o__Bacteroidales;f__Muribaculaceae;g__norank;s__uncultured bacterium
OTU655	0.0155133	1.376e-05	±	6.47898e-06	0.000108854	±	3.4395e-05	d__Bacteria;p__Firmicutes;c__Clostridia;o__Clostridiales;f__Lachnospiraceae;g__uncultured;s__uncultured bacterium
OTU587	0.0155133	1.49e-05	±	6.67556e-06	9.56896e-05	±	2.18686e-05	d__Bacteria;p__Bacteroidetes;c__Bacteroidia;o__Bacteroidales;f__Muribaculaceae;g__norank;s__uncultured bacterium
OTU5605	0.0155259	0	±	0	3.9313e-05	±	1.61198e-05	d__Bacteria;p__Firmicutes;c__Clostridia;o__Clostridiales;f__Ruminococcaceae;g__Ruminiclostridium 9
OTU7926	0.0155259	0	±	0	9.99e-06	±	2.74406e-06	d__Bacteria;p__Bacteroidetes;c__Bacteroidia;o__Bacteroidales;f__Muribaculaceae;g__norank;s__uncultured bacterium
OTU1468	0.0155259	0	±	0	3.14048e-05	±	1.13106e-05	d__Bacteria;p__Firmicutes;c__Clostridia;o__Clostridiales;f__Lachnospiraceae;g__uncultured;s__uncultured bacterium
OTU5562	0.0155259	0	±	0	1.549e-05	±	5.0943e-06	d__Bacteria;p__Firmicutes;c__Clostridia;o__Clostridiales;f__Lachnospiraceae;g__GCA-900066575;s__uncultured bacterium
OTU747	0.0155259	0	±	0	8.29428e-05	±	3.60914e-05	d__Bacteria;p__Bacteroidetes;c__Bacteroidia;o__Bacteroidales;f__Muribaculaceae;g__norank;s__uncultured bacterium
OTU1727	0.0155259	0	±	0	3.277e-05	±	1.14406e-05	d__Bacteria;p__Bacteroidetes;c__Bacteroidia;o__Bacteroidales;f__Muribaculaceae;g__norank;s__uncultured bacterium
OTU2663	0.0155259	0	±	0	2.81007e-05	±	1.27339e-05	d__Bacteria;p__Firmicutes;c__Clostridia;o__Clostridiales;f__Lachnospiraceae;g__Lachnospiraceae NK4A136 group;s__uncultured bacterium
OTU4491	0.0155259	0	±	0	1.13e-05	±	3.38546e-06	d__Bacteria;p__Firmicutes;c__Clostridia;o__Clostridiales;f__Lachnospiraceae;g__Lachnospiraceae NK4A136 group;s__uncultured bacterium
OTU4789	0.0155259	0	±	0	2.50335e-05	±	1.17839e-05	d__Bacteria;p__Firmicutes;c__Clostridia;o__Clostridiales;f__Lachnospiraceae;g__uncultured;s__uncultured bacterium
OTU4826	0.0155259	0	±	0	2.62555e-05	±	1.42918e-05	d__Bacteria;p__Firmicutes;c__Clostridia;o__Clostridiales;f__Lachnospiraceae;g__uncultured;s__uncultured bacterium
OTU5480	0.0155259	0	±	0	4.14313e-05	±	1.81209e-05	d__Bacteria;p__Firmicutes;c__Clostridia;o__Clostridiales;f__Lachnospiraceae;g__[Eubacterium] xylanophilum group;s__uncultured bacterium
OTU5625	0.0155259	0	±	0	1.302e-05	±	4.55136e-06	d__Bacteria;p__Bacteroidetes;c__Bacteroidia;o__Bacteroidales;f__Muribaculaceae;g__norank;s__uncultured bacterium
OTU5831	0.0155259	0	±	0	2.302e-05	±	7.93203e-06	d__Bacteria;p__Firmicutes;c__Clostridia;o__Clostridiales;f__Lachnospiraceae;g__Lachnospiraceae NK4A136 group;s__uncultured bacterium
OTU5861	0.0155259	0	±	0	1.861e-05	±	7.40489e-06	d__Bacteria;p__Bacteroidetes;c__Bacteroidia;o__Bacteroidales;f__Muribaculaceae;g__norank;s__uncultured bacterium
OTU6450	0.0155259	0	±	0	1.115e-05	±	3.37465e-06	d__Bacteria;p__Bacteroidetes;c__Bacteroidia;o__Bacteroidales;f__Muribaculaceae;g__norank;s__uncultured bacterium
OTU6648	0.0155259	0	±	0	2.204e-05	±	6.95756e-06	d__Bacteria;p__Firmicutes;c__Clostridia;o__Clostridiales;f__Lachnospiraceae;g__Lachnospiraceae NK4A136 group;s__uncultured bacterium
OTU6658	0.0155259	0	±	0	2.126e-05	±	7.13273e-06	d__Bacteria;p__Bacteroidetes;c__Bacteroidia;o__Bacteroidales;f__Muribaculaceae;g__norank;s__uncultured bacterium
OTU6926	0.0155259	0	±	0	1.168e-05	±	3.71614e-06	d__Bacteria;p__Firmicutes;c__Clostridia;o__Clostridiales;f__Lachnospiraceae;g__Lachnospiraceae NK4A136 group;s__uncultured bacterium
OTU6980	0.0155259	0	±	0	1.647e-05	±	6.25854e-06	d__Bacteria;p__Bacteroidetes;c__Bacteroidia;o__Bacteroidales;f__Muribaculaceae;g__norank;s__uncultured bacterium
OTU7051	0.0155259	0	±	0	1.263e-05	±	3.86652e-06	d__Bacteria;p__Bacteroidetes;c__Bacteroidia;o__Bacteroidales;f__Muribaculaceae;g__norank;s__uncultured bacterium
OTU7362	0.0155259	0	±	0	1.147e-05	±	3.53692e-06	d__Bacteria;p__Bacteroidetes;c__Bacteroidia;o__Bacteroidales;f__Muribaculaceae;g__norank;s__uncultured bacterium
OTU8027	0.0155259	0	±	0	1.244e-05	±	3.80888e-06	d__Bacteria;p__Bacteroidetes;c__Bacteroidia;o__Bacteroidales;f__Muribaculaceae;g__Muribaculum;s__uncultured bacterium
OTU8152	0.0155259	0	±	0	3.172e-05	±	9.97695e-06	d__Bacteria;p__Firmicutes;c__Clostridia;o__Clostridiales;f__Lachnospiraceae
OTU8200	0.0155259	0	±	0	1.15e-05	±	3.43899e-06	d__Bacteria;p__Firmicutes;c__Clostridia;o__Clostridiales;f__Lachnospiraceae;g__Lachnospiraceae NK4A136 group;s__uncultured bacterium
OTU8448	0.0155259	0	±	0	3.73475e-05	±	2.26495e-05	d__Bacteria;p__Firmicutes;c__Clostridia;o__Clostridiales;f__Lachnospiraceae;g__uncultured;s__uncultured bacterium
OTU8655	0.0155259	0	±	0	1.159e-05	±	3.77396e-06	d__Bacteria;p__Bacteroidetes;c__Bacteroidia;o__Bacteroidales;f__Muribaculaceae;g__norank;s__uncultured bacterium
OTU9070	0.0155259	0	±	0	1.703e-05	±	8.77481e-06	d__Bacteria;p__Bacteroidetes;c__Bacteroidia;o__Bacteroidales;f__Muribaculaceae;g__norank;s__uncultured bacterium
OTU9148	0.0155259	0	±	0	1.352e-05	±	4.35024e-06	d__Bacteria;p__Bacteroidetes;c__Bacteroidia;o__Bacteroidales;f__Muribaculaceae;g__norank;s__uncultured bacterium
OTU9408	0.0155259	0	±	0	1.485e-05	±	4.76681e-06	d__Bacteria;p__Bacteroidetes;c__Bacteroidia;o__Bacteroidales;f__Muribaculaceae;g__norank;s__uncultured bacterium
OTU10139	0.0155259	0	±	0	1.367e-05	±	4.35926e-06	d__Bacteria;p__Firmicutes;c__Clostridia;o__Clostridiales;f__Lachnospiraceae;g__Lachnospiraceae NK4A136 group;s__uncultured bacterium
OTU11931	0.0155259	0	±	0	1.191e-05	±	3.82717e-06	d__Bacteria;p__Bacteroidetes;c__Bacteroidia;o__Bacteroidales;f__Muribaculaceae;g__norank;s__uncultured bacterium
OTU12556	0.0155259	0	±	0	1.34e-05	±	4.79711e-06	d__Bacteria;p__Bacteroidetes;c__Bacteroidia;o__Bacteroidales;f__Muribaculaceae;g__norank;s__uncultured bacterium
OTU6656	0.0155259	0	±	0	2.84014e-05	±	1.14119e-05	d__Bacteria;p__Bacteroidetes;c__Bacteroidia;o__Bacteroidales;f__Muribaculaceae;g__norank;s__uncultured bacterium
OTU6935	0.0155259	0	±	0	2.63253e-05	±	1.41529e-05	d__Bacteria;p__Firmicutes;c__Clostridia;o__Clostridiales;f__Ruminococcaceae;g__Ruminococcaceae UCG-014;s__uncultured bacterium
OTU8381	0.0155259	0	±	0	1.801e-05	±	6.01828e-06	d__Bacteria;p__Bacteroidetes;c__Bacteroidia;o__Bacteroidales;f__Muribaculaceae;g__norank;s__uncultured bacterium
OTU8325	0.0155259	0	±	0	2.571e-05	±	9.22153e-06	d__Bacteria;p__Firmicutes;c__Clostridia;o__Clostridiales;f__Peptococcaceae;g__uncultured;s__uncultured bacterium
OTU5911	0.0155259	0	±	0	1.665e-05	±	6.41345e-06	d__Bacteria;p__Bacteroidetes;c__Bacteroidia;o__Bacteroidales;f__Muribaculaceae;g__norank;s__uncultured bacterium
OTU665	0.0155259	0	±	0	0.000131325	±	7.34478e-05	d__Bacteria;p__Firmicutes;c__Clostridia;o__Clostridiales;f__Lachnospiraceae;g__Coprococcus 2
OTU5032	0.0155259	0	±	0	1.297e-05	±	4.04711e-06	d__Bacteria;p__Firmicutes;c__Clostridia;o__Clostridiales;f__Ruminococcaceae;g__uncultured;s__uncultured bacterium
OTU6514	0.0155259	0	±	0	1.135e-05	±	3.52752e-06	d__Bacteria;p__Bacteroidetes;c__Bacteroidia;o__Bacteroidales;f__Muribaculaceae;g__norank;s__uncultured bacterium
OTU3449	0.0155259	0	±	0	3.2e-05	±	1.07653e-05	d__Bacteria;p__Firmicutes;c__Clostridia;o__Clostridiales;f__Ruminococcaceae;g__Oscillibacter;s__uncultured bacterium
OTU3607	0.0155259	0	±	0	3.254e-05	±	1.15782e-05	d__Bacteria;p__Firmicutes;c__Clostridia;o__Clostridiales;f__Ruminococcaceae;g__Ruminiclostridium 9;s__uncultured bacterium
OTU4188	0.0155259	0	±	0	3.8026e-05	±	1.88759e-05	d__Bacteria;p__Bacteroidetes;c__Bacteroidia;o__Bacteroidales;f__Muribaculaceae;g__norank;s__uncultured bacterium
OTU4637	0.0155259	0	±	0	1.171e-05	±	3.48554e-06	d__Bacteria;p__Bacteroidetes;c__Bacteroidia;o__Bacteroidales;f__Muribaculaceae;g__norank;s__uncultured bacterium
OTU5522	0.0155259	0	±	0	2.144e-05	±	7.42785e-06	d__Bacteria;p__Firmicutes;c__Clostridia;o__Clostridiales;f__Ruminococcaceae;g__Ruminiclostridium;s__uncultured bacterium
OTU5706	0.0155259	0	±	0	9.81e-06	±	2.68562e-06	d__Bacteria;p__Bacteroidetes;c__Bacteroidia;o__Bacteroidales;f__Muribaculaceae;g__Muribaculum;s__uncultured bacterium
OTU1483	0.0155259	0	±	0	2.92748e-05	±	1.21542e-05	d__Bacteria;p__Firmicutes;c__Clostridia;o__Clostridiales;f__Ruminococcaceae;g__Oscillibacter;s__uncultured bacterium
OTU9769	0.0155259	0	±	0	1.446e-05	±	4.91346e-06	d__Bacteria;p__Firmicutes;c__Clostridia;o__Clostridiales;f__Lachnospiraceae
OTU1542	0.0155259	0	±	0	9.19032e-05	±	3.23341e-05	d__Bacteria;p__Firmicutes;c__Clostridia;o__Clostridiales;f__Ruminococcaceae;g__uncultured;s__uncultured bacterium
OTU3894	0.0155259	0	±	0	2.566e-05	±	8.55804e-06	d__Bacteria;p__Bacteroidetes;c__Bacteroidia;o__Bacteroidales;f__Muribaculaceae;g__norank;s__uncultured bacterium
OTU3800	0.0155259	0	±	0	2.92e-05	±	1.03506e-05	d__Bacteria;p__Bacteroidetes;c__Bacteroidia;o__Bacteroidales;f__Muribaculaceae;g__norank;s__uncultured bacterium
OTU6155	0.0155259	0	±	0	2.28935e-05	±	1.08951e-05	d__Bacteria;p__Firmicutes;c__Clostridia;o__Clostridiales;f__Ruminococcaceae;g__Ruminiclostridium 9
OTU10991	0.0155259	0	±	0	1.48e-05	±	5.0245e-06	d__Bacteria;p__Firmicutes;c__Clostridia;o__Clostridiales;f__Ruminococcaceae;g__Ruminococcus 1;s__uncultured bacterium
OTU6153	0.0155259	0	±	0	2.399e-05	±	8.6358e-06	d__Bacteria;p__Firmicutes;c__Clostridia;o__Clostridiales;f__Ruminococcaceae;g__Ruminiclostridium 9;s__uncultured bacterium
OTU4712	0.0155259	0	±	0	1.277e-05	±	4.53397e-06	d__Bacteria;p__Bacteroidetes;c__Bacteroidia;o__Bacteroidales;f__Muribaculaceae;g__Muribaculum;s__uncultured bacterium
OTU2143	0.0155259	0	±	0	0.000103125	±	5.42829e-05	d__Bacteria;p__Firmicutes;c__Clostridia;o__Clostridiales;f__Ruminococcaceae;g__Ruminococcaceae UCG-014;s__uncultured bacterium
OTU10165	0.0155259	0	±	0	1.474e-05	±	5.93714e-06	d__Bacteria;p__Bacteroidetes;c__Bacteroidia;o__Bacteroidales;f__Muribaculaceae;g__norank;s__uncultured bacterium
OTU1807	0.0155259	0	±	0	5.28789e-05	±	2.01019e-05	d__Bacteria;p__Firmicutes;c__Clostridia;o__Clostridiales;f__Ruminococcaceae;g__Ruminococcaceae NK4A214 group;s__uncultured bacterium
OTU6091	0.0155259	0	±	0	1.624e-05	±	6.25897e-06	d__Bacteria;p__Bacteroidetes;c__Bacteroidia;o__Bacteroidales;f__Muribaculaceae;g__norank;s__uncultured bacterium
OTU9783	0.0155259	0	±	0	1.748e-05	±	6.32675e-06	d__Bacteria;p__Firmicutes;c__Clostridia;o__Clostridiales;f__Ruminococcaceae;g__Ruminococcaceae UCG-014;s__uncultured bacterium
OTU10880	0.0155259	0	±	0	1.205e-05	±	3.77528e-06	d__Bacteria;p__Tenericutes;c__Mollicutes;o__Mollicutes RF39;f__norank;g__norank;s__uncultured bacterium
OTU11381	0.0155259	0	±	0	1.173e-05	±	3.58875e-06	d__Bacteria;p__Bacteroidetes;c__Bacteroidia;o__Bacteroidales;f__Muribaculaceae;g__norank;s__uncultured bacterium
OTU8759	0.0155259	0	±	0	1.189e-05	±	3.88983e-06	d__Bacteria;p__Bacteroidetes;c__Bacteroidia;o__Bacteroidales;f__Muribaculaceae;g__norank;s__uncultured bacterium
OTU6343	0.0155259	0	±	0	3.86037e-05	±	1.29408e-05	d__Bacteria;p__Firmicutes;c__Clostridia;o__Clostridiales;f__Ruminococcaceae;g__Ruminiclostridium;s__uncultured bacterium
OTU1049	0.0155259	0	±	0	5.47154e-05	±	1.88112e-05	d__Bacteria;p__Firmicutes;c__Clostridia;o__Clostridiales;f__Lachnospiraceae;g__Roseburia;s__uncultured bacterium
OTU4373	0.0155259	0	±	0	2.16335e-05	±	1.06499e-05	d__Bacteria;p__Bacteroidetes;c__Bacteroidia;o__Bacteroidales;f__Muribaculaceae;g__Muribaculum;s__uncultured bacterium
OTU6781	0.0155259	0	±	0	9.89e-06	±	2.71328e-06	d__Bacteria;p__Bacteroidetes;c__Bacteroidia;o__Bacteroidales;f__Muribaculaceae;g__norank;s__uncultured bacterium
OTU7432	0.0155259	0	±	0	1.652e-05	±	5.32939e-06	d__Bacteria;p__Bacteroidetes;c__Bacteroidia;o__Bacteroidales;f__Muribaculaceae;g__norank;s__uncultured bacterium
OTU3710	0.0155259	0	±	0	1.722e-05	±	5.82822e-06	d__Bacteria;p__Bacteroidetes;c__Bacteroidia;o__Bacteroidales;f__Muribaculaceae;g__norank;s__uncultured bacterium
OTU6122	0.0155259	0	±	0	1.36e-05	±	4.35102e-06	d__Bacteria;p__Bacteroidetes;c__Bacteroidia;o__Bacteroidales;f__Muribaculaceae;g__norank;s__uncultured bacterium
OTU3653	0.0155259	0	±	0	9.81e-06	±	2.68562e-06	d__Bacteria;p__Bacteroidetes;c__Bacteroidia;o__Bacteroidales;f__Muribaculaceae;g__norank;s__uncultured bacterium
OTU4861	0.0155259	0	±	0	1.871e-05	±	5.7975e-06	d__Bacteria;p__Bacteroidetes;c__Bacteroidia;o__Bacteroidales;f__Muribaculaceae;g__norank;s__uncultured bacterium
OTU4588	0.0155259	0	±	0	1.511e-05	±	4.45849e-06	d__Bacteria;p__Bacteroidetes;c__Bacteroidia;o__Bacteroidales;f__Muribaculaceae;g__norank;s__uncultured bacterium
OTU3752	0.0155259	0	±	0	1.143e-05	±	3.38881e-06	d__Bacteria;p__Bacteroidetes;c__Bacteroidia;o__Bacteroidales;f__Muribaculaceae;g__norank;s__uncultured bacterium
OTU4320	0.0155259	0	±	0	1.565e-05	±	5.12929e-06	d__Bacteria;p__Bacteroidetes;c__Bacteroidia;o__Bacteroidales;f__Muribaculaceae;g__norank;s__uncultured bacterium
OTU8384	0.0155259	0	±	0	1.752e-05	±	7.16883e-06	d__Bacteria;p__Bacteroidetes;c__Bacteroidia;o__Bacteroidales;f__Muribaculaceae;g__norank;s__uncultured bacterium
OTU680	0.016282	0.000102056	±	8.74758e-05	0.000209294	±	4.81133e-05	d__Bacteria;p__Bacteroidetes;c__Bacteroidia;o__Bacteroidales;f__Muribaculaceae;g__norank;s__uncultured bacterium
OTU1148	0.016282	2.09269e-05	±	1.29138e-05	9.31838e-05	±	2.51146e-05	d__Bacteria;p__Bacteroidetes;c__Bacteroidia;o__Bacteroidales;f__Muribaculaceae;g__norank;s__uncultured bacterium
OTU1288	0.016282	2.126e-05	±	1.0273e-05	9.08247e-05	±	1.70854e-05	d__Bacteria;p__Bacteroidetes;c__Bacteroidia;o__Bacteroidales;f__Muribaculaceae;g__norank;s__uncultured bacterium
OTU1567	0.016282	8.2e-06	±	3.52669e-06	3.67e-05	±	6.84087e-06	d__Bacteria;p__Bacteroidetes;c__Bacteroidia;o__Bacteroidales;f__Muribaculaceae;g__norank;s__uncultured bacterium
OTU2814	0.0166194	6.95e-06	±	4.0037e-06	5.23256e-05	±	1.66265e-05	d__Bacteria;p__Bacteroidetes;c__Bacteroidia;o__Bacteroidales;f__Muribaculaceae;g__norank;s__uncultured bacterium
OTU2567	0.0166194	6.93e-06	±	3.99806e-06	6.38908e-05	±	1.62949e-05	d__Bacteria;p__Bacteroidetes;c__Bacteroidia;o__Bacteroidales;f__Muribaculaceae;g__norank;s__uncultured bacterium
OTU6417	0.0166194	5.23e-06	±	3.88204e-06	1.623e-05	±	2.46797e-06	d__Bacteria;p__Firmicutes;c__Clostridia;o__Clostridiales;f__Family XIII;g__Family XIII UCG-001;s__uncultured bacterium
OTU2842	0.0166194	8.9e-06	±	4.65933e-06	4.258e-05	±	8.08261e-06	d__Bacteria;p__Bacteroidetes;c__Bacteroidia;o__Bacteroidales;f__Muribaculaceae;g__norank;s__uncultured bacterium
OTU1943	0.0166194	2.2322e-05	±	2.05542e-05	4.85212e-05	±	9.99701e-06	d__Bacteria;p__Firmicutes;c__Clostridia;o__Clostridiales;f__Lachnospiraceae;g__uncultured;s__uncultured bacterium
OTU2272	0.0166194	1.001e-05	±	5.13269e-06	6.68541e-05	±	3.05943e-05	d__Bacteria;p__Bacteroidetes;c__Bacteroidia;o__Bacteroidales;f__Muribaculaceae;g__norank;s__uncultured bacterium
OTU2685	0.0166194	1.50893e-05	±	1.3535e-05	3.04448e-05	±	1.01488e-05	d__Bacteria;p__Bacteroidetes;c__Bacteroidia;o__Bacteroidales;f__Muribaculaceae;g__norank;s__uncultured bacterium
OTU1737	0.0166194	4.85e-06	±	2.47715e-06	4.119e-05	±	9.81789e-06	d__Bacteria;p__Bacteroidetes;c__Bacteroidia;o__Bacteroidales;f__Muribaculaceae;g__Muribaculum;s__uncultured bacterium
OTU4068	0.0166194	7.11e-06	±	5.66817e-06	2.211e-05	±	4.82676e-06	d__Bacteria;p__Bacteroidetes;c__Bacteroidia;o__Bacteroidales;f__Muribaculaceae;g__norank;s__uncultured bacterium
OTU1176	0.0166194	8.1e-06	±	4.4195e-06	7.02439e-05	±	1.73892e-05	d__Bacteria;p__Firmicutes;c__Clostridia;o__Clostridiales;f__Ruminococcaceae;g__Ruminococcaceae UCG-010;s__uncultured bacterium
OTU1459	0.0166194	4.82e-06	±	2.46084e-06	2.753e-05	±	5.71594e-06	d__Bacteria;p__Bacteroidetes;c__Bacteroidia;o__Bacteroidales;f__Bacteroidaceae;g__Bacteroides;s__uncultured bacterium
OTU4250	0.0166659	1.88e-06	±	1.88e-06	5.45287e-05	±	3.23212e-05	d__Bacteria;p__Firmicutes;c__Clostridia;o__Clostridiales;f__Lachnospiraceae;g__uncultured;s__uncultured bacterium
OTU3765	0.0166659	2.13e-06	±	2.13e-06	0.000118924	±	6.49071e-05	d__Bacteria;p__Firmicutes;c__Clostridia;o__Clostridiales;f__Lachnospiraceae;g__Lachnospiraceae NK4A136 group;s__uncultured bacterium
OTU4239	0.0166659	2.95e-06	±	2.95e-06	2.995e-05	±	8.41157e-06	d__Bacteria;p__Bacteroidetes;c__Bacteroidia;o__Bacteroidales;f__Muribaculaceae;g__norank;s__uncultured bacterium
OTU4785	0.0166659	1.88e-06	±	1.88e-06	4.65571e-05	±	1.61568e-05	d__Bacteria;p__Firmicutes;c__Clostridia;o__Clostridiales;f__Lachnospiraceae;g__uncultured;s__uncultured bacterium
OTU4836	0.0166659	1.65e-06	±	1.65e-06	4.95901e-05	±	2.25672e-05	d__Bacteria;p__Firmicutes;c__Clostridia;o__Clostridiales;f__Lachnospiraceae;g__Lachnospiraceae NK4A136 group;s__uncultured bacterium
OTU3013	0.0166659	3.4e-06	±	3.4e-06	4.87253e-05	±	1.63788e-05	d__Bacteria;p__Bacteroidetes;c__Bacteroidia;o__Bacteroidales;f__Muribaculaceae;g__norank;s__uncultured bacterium
OTU3366	0.0166659	1.65e-06	±	1.65e-06	3.95385e-05	±	1.47625e-05	d__Bacteria;p__Bacteroidetes;c__Bacteroidia;o__Bacteroidales;f__Muribaculaceae;g__norank;s__uncultured bacterium
OTU1372	0.0166659	1.88e-06	±	1.88e-06	4.29755e-05	±	1.62924e-05	d__Bacteria;p__Bacteroidetes;c__Bacteroidia;o__Bacteroidales;f__Muribaculaceae;g__norank;s__uncultured bacterium
OTU720	0.0166659	1.65e-06	±	1.65e-06	0.000101855	±	4.54744e-05	d__Bacteria;p__Firmicutes;c__Clostridia;o__Clostridiales;f__Lachnospiraceae;g__uncultured;s__uncultured bacterium
OTU1034	0.0166659	1.87e-06	±	1.87e-06	9.94421e-05	±	6.31595e-05	d__Bacteria;p__Firmicutes;c__Clostridia;o__Clostridiales;f__Lachnospiraceae;g__uncultured;s__uncultured bacterium
OTU1253	0.0166868	2.35628e-05	±	1.85801e-05	0.00012952	±	3.20414e-05	d__Bacteria;p__Bacteroidetes;c__Bacteroidia;o__Bacteroidales;f__Muribaculaceae;g__norank;s__uncultured bacterium
OTU839	0.0174536	1.718e-05	±	7.90228e-06	0.000181201	±	7.05704e-05	d__Bacteria;p__Firmicutes;c__Clostridia;o__Clostridiales;f__Lachnospiraceae;g__uncultured
OTU1203	0.0174536	3.83894e-05	±	2.00365e-05	0.000127409	±	1.91845e-05	d__Bacteria;p__Bacteroidetes;c__Bacteroidia;o__Bacteroidales;f__Prevotellaceae;g__Prevotellaceae UCG-001;s__uncultured bacterium
OTU1905	0.0174536	1.37e-05	±	7.0385e-06	5.98886e-05	±	1.55233e-05	d__Bacteria;p__Bacteroidetes;c__Bacteroidia;o__Bacteroidales;f__Muribaculaceae;g__norank;s__uncultured bacterium
OTU953	0.0174536	2.932e-05	±	1.38676e-05	0.000112301	±	2.43998e-05	d__Bacteria;p__Firmicutes;c__Clostridia;o__Clostridiales;f__Lachnospiraceae;g__uncultured;s__uncultured bacterium
OTU8766	0.0180903	3.55e-06	±	2.37184e-06	3.335e-05	±	9.73687e-06	d__Bacteria;p__Firmicutes;c__Clostridia;o__Clostridiales;f__Lachnospiraceae
OTU4434	0.0180903	3.3e-06	±	2.2e-06	2.026e-05	±	4.27349e-06	d__Bacteria;p__Firmicutes;c__Clostridia;o__Clostridiales;f__Lachnospiraceae;g__Lachnospiraceae NK4A136 group;s__uncultured bacterium
OTU2744	0.0180903	4.99e-06	±	3.55717e-06	6.50284e-05	±	3.22205e-05	d__Bacteria;p__Firmicutes;c__Clostridia;o__Clostridiales;f__Lachnospiraceae;g__Lachnospiraceae NK4A136 group
OTU1475	0.0180903	1.073e-05	±	8.62706e-06	8.34222e-05	±	1.74811e-05	d__Bacteria;p__Bacteroidetes;c__Bacteroidia;o__Bacteroidales;f__Muribaculaceae;g__norank;s__uncultured bacterium
OTU4233	0.0180903	3.52e-06	±	2.35239e-06	4.71699e-05	±	1.6619e-05	d__Bacteria;p__Bacteroidetes;c__Bacteroidia;o__Bacteroidales;f__Muribaculaceae;g__norank;s__uncultured bacterium
OTU849	0.0180903	8.73e-06	±	6.70618e-06	0.000161357	±	5.34186e-05	d__Bacteria;p__Firmicutes;c__Clostridia;o__Clostridiales;f__Ruminococcaceae;g__Oscillibacter;s__uncultured bacterium
OTU1878	0.0180903	5.63e-06	±	4.00899e-06	3.243e-05	±	6.74443e-06	d__Bacteria;p__Bacteroidetes;c__Bacteroidia;o__Bacteroidales;f__Muribaculaceae;g__norank;s__uncultured bacterium
OTU2205	0.0180903	5.21e-06	±	3.6376e-06	4.62731e-05	±	1.40811e-05	d__Bacteria;p__Bacteroidetes;c__Bacteroidia;o__Bacteroidales;f__Muribaculaceae;g__norank;s__uncultured bacterium
OTU2301	0.0180903	5.18e-06	±	3.61189e-06	5.43614e-05	±	1.4215e-05	d__Bacteria;p__Bacteroidetes;c__Bacteroidia;o__Bacteroidales;f__Muribaculaceae;g__norank;s__uncultured bacterium
OTU1858	0.0180903	3.54e-06	±	2.36569e-06	6.42585e-05	±	2.33643e-05	d__Bacteria;p__Bacteroidetes;c__Bacteroidia;o__Bacteroidales;f__Muribaculaceae;g__norank;s__uncultured bacterium
OTU1100	0.0183177	4.58796e-05	±	2.60192e-05	0.000127863	±	1.86948e-05	d__Bacteria;p__Bacteroidetes;c__Bacteroidia;o__Bacteroidales;f__Prevotellaceae;g__Prevotellaceae UCG-001;s__uncultured bacterium
OTU1215	0.0183177	2.818e-05	±	9.79368e-06	0.000135412	±	3.90405e-05	d__Bacteria;p__Bacteroidetes;c__Bacteroidia;o__Bacteroidales;f__Muribaculaceae;g__norank;s__uncultured bacterium
OTU821	0.0183177	3.714e-05	±	1.22965e-05	0.000224564	±	4.50631e-05	d__Bacteria;p__Bacteroidetes;c__Bacteroidia;o__Bacteroidales;f__Muribaculaceae;g__norank;s__uncultured bacterium
OTU557	0.0183177	1.85e-05	±	8.19859e-06	0.000244406	±	8.70155e-05	d__Bacteria;p__Firmicutes;c__Clostridia;o__Clostridiales;f__Ruminococcaceae;g__GCA-900066225;s__uncultured bacterium
OTU1354	0.0183177	2.017e-05	±	8.3758e-06	6.64599e-05	±	1.21316e-05	d__Bacteria;p__Firmicutes;c__Clostridia;o__Clostridiales;f__Ruminococcaceae;g__uncultured
OTU1546	0.0183177	2.70476e-05	±	1.53591e-05	0.000110366	±	2.42824e-05	d__Bacteria;p__Bacteroidetes;c__Bacteroidia;o__Bacteroidales;f__Muribaculaceae;g__norank;s__uncultured bacterium
OTU763	0.0183177	2.043e-05	±	7.12053e-06	8.59711e-05	±	2.00194e-05	d__Bacteria;p__Bacteroidetes;c__Bacteroidia;o__Bacteroidales;f__Muribaculaceae;g__norank;s__uncultured bacterium
OTU1460	0.0183177	1.313e-05	±	5.30945e-06	5.75828e-05	±	1.91979e-05	d__Bacteria;p__Bacteroidetes;c__Bacteroidia;o__Bacteroidales;f__Muribaculaceae;g__norank;s__uncultured bacterium
OTU1277	0.0183177	2.649e-05	±	1.08615e-05	7.80059e-05	±	1.42036e-05	d__Bacteria;p__Bacteroidetes;c__Bacteroidia;o__Bacteroidales;f__Muribaculaceae;g__norank;s__uncultured bacterium
OTU2536	0.0188007	9.61e-06	±	4.63246e-06	5.37931e-05	±	1.12356e-05	d__Bacteria;p__Bacteroidetes;c__Bacteroidia;o__Bacteroidales;f__Muribaculaceae;g__norank;s__uncultured bacterium
OTU322	0.0188007	9.74e-06	±	5.02085e-06	0.000299286	±	0.000106227	d__Bacteria;p__Firmicutes;c__Clostridia;o__Clostridiales;f__Ruminococcaceae;g__Ruminiclostridium 5;s__uncultured bacterium
OTU2074	0.0188007	7.13e-06	±	2.95729e-06	2.978e-05	±	6.87717e-06	d__Bacteria;p__Bacteroidetes;c__Bacteroidia;o__Bacteroidales;f__Muribaculaceae;g__norank;s__uncultured bacterium
OTU1510	0.0189064	2.293e-05	±	9.14526e-06	9.53236e-05	±	2.72671e-05	d__Bacteria;p__Bacteroidetes;c__Bacteroidia;o__Bacteroidales;f__Muribaculaceae;g__norank;s__uncultured bacterium
OTU875	0.0189064	4.3692e-05	±	2.06425e-05	0.000368639	±	0.000115429	d__Bacteria;p__Bacteroidetes;c__Bacteroidia;o__Bacteroidales;f__Muribaculaceae;g__norank;s__uncultured bacterium
OTU730	0.0189064	3.239e-05	±	1.04612e-05	9.15079e-05	±	1.46131e-05	d__Bacteria;p__Bacteroidetes;c__Bacteroidia;o__Bacteroidales;f__Muribaculaceae;g__norank;s__uncultured bacterium
OTU1039	0.0189064	3.20445e-05	±	1.08989e-05	8.91586e-05	±	1.37605e-05	d__Bacteria;p__Bacteroidetes;c__Bacteroidia;o__Bacteroidales;f__Muribaculaceae;g__norank;s__uncultured bacterium
OTU7738	0.0189653	3.76e-06	±	3.76e-06	1.972e-05	±	4.7013e-06	d__Bacteria;p__Firmicutes;c__Clostridia;o__Clostridiales;f__Lachnospiraceae;g__Lachnospiraceae NK4A136 group;s__uncultured bacterium
OTU4474	0.0189653	3.3e-06	±	3.3e-06	2.245e-05	±	6.85099e-06	d__Bacteria;p__Bacteroidetes;c__Bacteroidia;o__Bacteroidales;f__Muribaculaceae;g__norank;s__uncultured bacterium
OTU422	0.0192644	0.000193654	±	0.00014734	0.000446383	±	0.000103097	d__Bacteria;p__Firmicutes;c__Clostridia;o__Clostridiales;f__Lachnospiraceae;g__uncultured;s__uncultured bacterium
OTU1041	0.0192644	4.14185e-05	±	1.94397e-05	0.000169831	±	5.12618e-05	d__Bacteria;p__Bacteroidetes;c__Bacteroidia;o__Bacteroidales;f__Muribaculaceae;g__norank;s__uncultured bacterium
OTU147	0.0192644	8.37679e-05	±	3.31398e-05	0.000436686	±	0.00011579	d__Bacteria;p__Firmicutes;c__Clostridia;o__Clostridiales;f__Ruminococcaceae;g__uncultured;s__uncultured bacterium
OTU629	0.0192644	6.47508e-05	±	2.473e-05	0.000167158	±	2.25105e-05	d__Bacteria;p__Bacteroidetes;c__Bacteroidia;o__Bacteroidales;f__Muribaculaceae;g__norank;s__uncultured bacterium
OTU1015	0.0192644	3.02745e-05	±	1.12843e-05	9.37935e-05	±	1.83467e-05	d__Bacteria;p__Bacteroidetes;c__Bacteroidia;o__Bacteroidales;f__Muribaculaceae;g__norank;s__uncultured bacterium
OTU739	0.0192644	3.20293e-05	±	1.25664e-05	0.000136746	±	3.2069e-05	d__Bacteria;p__Bacteroidetes;c__Bacteroidia;o__Bacteroidales;f__Muribaculaceae;g__norank;s__uncultured bacterium
OTU1027	0.0192644	2.503e-05	±	6.48554e-06	7.5082e-05	±	1.36695e-05	d__Bacteria;p__Bacteroidetes;c__Bacteroidia;o__Bacteroidales;f__Muribaculaceae;g__norank;s__uncultured bacterium
OTU358	0.0194448	0.000100089	±	3.30296e-05	0.000220534	±	2.22494e-05	d__Bacteria;p__Bacteroidetes;c__Bacteroidia;o__Bacteroidales;f__Muribaculaceae;g__norank;s__uncultured bacterium
OTU349	0.0194448	0.000124399	±	5.07625e-05	0.000235563	±	2.468e-05	d__Bacteria;p__Bacteroidetes;c__Bacteroidia;o__Bacteroidales;f__Muribaculaceae;g__norank;s__uncultured bacterium
OTU858	0.0194448	3.139e-05	±	6.74081e-06	0.000115648	±	2.50713e-05	d__Bacteria;p__Bacteroidetes;c__Bacteroidia;o__Bacteroidales;f__Muribaculaceae;g__norank;s__uncultured bacterium
OTU197	0.0195051	0.000282526	±	0.00010203	0.000891297	±	0.000161235	d__Bacteria;p__Firmicutes;c__Clostridia;o__Clostridiales;f__Ruminococcaceae;g__Ruminococcaceae NK4A214 group;s__uncultured bacterium
OTU2	0.0195051	0.0307113	±	0.0094745	0.0681592	±	0.00585196	d__Bacteria;p__Bacteroidetes;c__Bacteroidia;o__Bacteroidales;f__Muribaculaceae;g__norank;s__uncultured bacterium
OTU25	0.0195051	0.00319407	±	0.00100618	0.00664501	±	0.000517743	d__Bacteria;p__Bacteroidetes;c__Bacteroidia;o__Bacteroidales;f__Muribaculaceae;g__norank;s__uncultured bacterium
OTU320	0.0195051	0.000121799	±	3.58298e-05	0.000260897	±	2.76183e-05	d__Bacteria;p__Bacteroidetes;c__Bacteroidia;o__Bacteroidales;f__Muribaculaceae;g__norank;s__uncultured bacterium
OTU290	0.0195051	0.00014331	±	3.67739e-05	0.000339368	±	4.32659e-05	d__Bacteria;p__Bacteroidetes;c__Bacteroidia;o__Bacteroidales;f__Muribaculaceae;g__norank;s__uncultured bacterium
OTU135	0.0195051	3.795e-05	±	9.45333e-06	0.00140743	±	0.000556171	d__Bacteria;p__Firmicutes;c__Clostridia;o__Clostridiales;f__Ruminococcaceae;g__uncultured;s__uncultured bacterium
OTU862	0.0195051	4.64318e-05	±	1.41376e-05	0.000115162	±	1.72599e-05	d__Bacteria;p__Bacteroidetes;c__Bacteroidia;o__Bacteroidales;f__Muribaculaceae;g__norank;s__uncultured bacterium
OTU2253	0.01961	1.823e-05	±	7.45532e-06	6.41999e-05	±	1.13686e-05	d__Bacteria;p__Bacteroidetes;c__Bacteroidia;o__Bacteroidales;f__Muribaculaceae;g__norank;s__uncultured bacterium
OTU568	0.01961	6.32016e-05	±	3.01778e-05	0.000339724	±	8.44457e-05	d__Bacteria;p__Bacteroidetes;c__Bacteroidia;o__Bacteroidales;f__Muribaculaceae;g__norank;s__uncultured bacterium
OTU486	0.01961	4.42209e-05	±	1.90469e-05	0.000243856	±	7.62375e-05	d__Bacteria;p__Bacteroidetes;c__Bacteroidia;o__Bacteroidales;f__Muribaculaceae;g__norank;s__uncultured bacterium
OTU3427	0.020598	1.247e-05	±	7.78979e-06	5.80997e-05	±	1.88595e-05	d__Bacteria;p__Firmicutes;c__Clostridia;o__Clostridiales;f__Lachnospiraceae;g__Lachnospiraceae NK4A136 group;s__uncultured bacterium
OTU3594	0.020598	8.19e-06	±	3.68053e-06	4.82166e-05	±	1.31715e-05	d__Bacteria;p__Bacteroidetes;c__Bacteroidia;o__Bacteroidales;f__Muribaculaceae;g__norank;s__uncultured bacterium
OTU1801	0.020598	1.97649e-05	±	1.29252e-05	0.000192384	±	6.6741e-05	d__Bacteria;p__Bacteroidetes;c__Bacteroidia;o__Bacteroidales;f__Muribaculaceae;g__norank;s__uncultured bacterium
OTU768	0.020598	8.38e-06	±	3.59969e-06	0.000156553	±	6.17029e-05	d__Bacteria;p__Firmicutes;c__Clostridia;o__Clostridiales;f__Ruminococcaceae;g__uncultured;s__uncultured bacterium
OTU835	0.020598	1.382e-05	±	5.0852e-06	6.91026e-05	±	1.56048e-05	d__Bacteria;p__Bacteroidetes;c__Bacteroidia;o__Bacteroidales;f__Muribaculaceae;g__norank;s__uncultured bacterium
OTU1570	0.020598	3.15427e-05	±	2.5541e-05	6.28521e-05	±	1.52023e-05	d__Bacteria;p__Bacteroidetes;c__Bacteroidia;o__Bacteroidales;f__Muribaculaceae;g__norank;s__uncultured bacterium
OTU1716	0.020598	8.37e-06	±	3.74626e-06	3.98748e-05	±	1.03882e-05	d__Bacteria;p__Bacteroidetes;c__Bacteroidia;o__Bacteroidales;f__Muribaculaceae;g__norank;s__uncultured bacterium
OTU2561	0.020598	8.44e-06	±	3.81862e-06	3.43e-05	±	6.33268e-06	d__Bacteria;p__Bacteroidetes;c__Bacteroidia;o__Bacteroidales;f__Muribaculaceae;g__norank;s__uncultured bacterium
OTU3729	0.0211425	6.32e-06	±	3.39757e-06	3.68437e-05	±	9.52064e-06	d__Bacteria;p__Bacteroidetes;c__Bacteroidia;o__Bacteroidales;f__Muribaculaceae;g__norank;s__uncultured bacterium
OTU2418	0.0211425	1.023e-05	±	8.49269e-06	3.342e-05	±	6.56592e-06	d__Bacteria;p__Bacteroidetes;c__Bacteroidia;o__Bacteroidales;f__Muribaculaceae;g__norank;s__uncultured bacterium
OTU2832	0.0211425	6.56e-06	±	3.71388e-06	4.23799e-05	±	1.1793e-05	d__Bacteria;p__Bacteroidetes;c__Bacteroidia;o__Bacteroidales;f__Muribaculaceae;g__norank;s__uncultured bacterium
OTU3165	0.0211425	6.88e-06	±	3.98435e-06	4.013e-05	±	8.95234e-06	d__Bacteria;p__Bacteroidetes;c__Bacteroidia;o__Bacteroidales;f__Muribaculaceae;g__norank;s__uncultured bacterium
OTU1304	0.0211425	3.35977e-05	±	3.18067e-05	9.03511e-05	±	4.74263e-05	d__Bacteria;p__Firmicutes;c__Clostridia;o__Clostridiales;f__Lachnospiraceae;g__Lachnoclostridium;s__uncultured bacterium
OTU2033	0.0211425	5.22e-06	±	2.66345e-06	4.509e-05	±	1.09721e-05	d__Bacteria;p__Bacteroidetes;c__Bacteroidia;o__Bacteroidales;f__Muribaculaceae;g__norank;s__uncultured bacterium
OTU2066	0.0211425	1.046e-05	±	6.89747e-06	6.09224e-05	±	1.44086e-05	d__Bacteria;p__Bacteroidetes;c__Bacteroidia;o__Bacteroidales;f__Muribaculaceae;g__norank;s__uncultured bacterium
OTU1724	0.0211425	8.41e-06	±	4.55306e-06	9.94792e-05	±	2.76704e-05	d__Bacteria;p__Bacteroidetes;c__Bacteroidia;o__Bacteroidales;f__Muribaculaceae;g__norank;s__uncultured bacterium
OTU1446	0.0211425	5.27e-06	±	2.73037e-06	7.70268e-05	±	2.28036e-05	d__Bacteria;p__Firmicutes;c__Clostridia;o__Clostridiales;f__Ruminococcaceae;g__uncultured;s__uncultured bacterium
OTU1297	0.0211425	1.087e-05	±	7.47939e-06	0.000110591	±	3.92996e-05	d__Bacteria;p__Bacteroidetes;c__Bacteroidia;o__Bacteroidales;f__Muribaculaceae;g__norank;s__uncultured bacterium
OTU4137	0.0211425	5.12e-06	±	3.63577e-06	2.324e-05	±	3.84795e-06	d__Bacteria;p__Bacteroidetes;c__Bacteroidia;o__Bacteroidales;f__Muribaculaceae;g__norank;s__uncultured bacterium
OTU827	0.0211528	4.09911e-05	±	3.58545e-05	0.000116081	±	2.53977e-05	d__Bacteria;p__Firmicutes;c__Clostridia;o__Clostridiales;f__Lachnospiraceae
OTU1480	0.0211528	5.46625e-05	±	5.07287e-05	0.000103513	±	2.46754e-05	d__Bacteria;p__Bacteroidetes;c__Bacteroidia;o__Bacteroidales;f__Muribaculaceae;g__norank;s__uncultured bacterium
OTU2195	0.0211528	1.121e-05	±	6.46135e-06	6.15866e-05	±	1.49037e-05	d__Bacteria;p__Bacteroidetes;c__Bacteroidia;o__Bacteroidales;f__Muribaculaceae;g__norank;s__uncultured bacterium
OTU1767	0.0211528	1.63886e-05	±	1.14978e-05	6.88526e-05	±	1.84453e-05	d__Bacteria;p__Bacteroidetes;c__Bacteroidia;o__Bacteroidales;f__Muribaculaceae;g__norank;s__uncultured bacterium
OTU1819	0.0211528	1.19e-05	±	7.20888e-06	7.98805e-05	±	2.58254e-05	d__Bacteria;p__Bacteroidetes;c__Bacteroidia;o__Bacteroidales;f__Muribaculaceae;g__norank;s__uncultured bacterium
OTU1888	0.0211528	1.378e-05	±	8.78101e-06	6.1507e-05	±	1.30507e-05	d__Bacteria;p__Bacteroidetes;c__Bacteroidia;o__Bacteroidales;f__Muribaculaceae;g__norank;s__uncultured bacterium
OTU878	0.0211528	3.15821e-05	±	1.86216e-05	0.000211734	±	7.469e-05	d__Bacteria;p__Firmicutes;c__Clostridia;o__Clostridiales;f__Lachnospiraceae;g__uncultured;s__uncultured bacterium
OTU626	0.0211528	1.863e-05	±	9.51572e-06	0.000221838	±	7.6498e-05	d__Bacteria;p__Firmicutes;c__Clostridia;o__Clostridiales;f__Ruminococcaceae;g__uncultured;s__uncultured bacterium
OTU491	0.0211995	7.16173e-05	±	3.46556e-05	0.000312337	±	6.28918e-05	d__Bacteria;p__Bacteroidetes;c__Bacteroidia;o__Bacteroidales;f__Muribaculaceae;g__norank;s__uncultured bacterium
OTU426	0.0211995	9.53667e-05	±	3.04369e-05	0.000463946	±	9.95415e-05	d__Bacteria;p__Bacteroidetes;c__Bacteroidia;o__Bacteroidales;f__Muribaculaceae;g__norank;s__uncultured bacterium
OTU144	0.0211995	4.8875e-05	±	1.65337e-05	0.00130431	±	0.000422746	d__Bacteria;p__Firmicutes;c__Clostridia;o__Clostridiales;f__Ruminococcaceae;g__Ruminiclostridium;s__uncultured bacterium
OTU801	0.0211995	1.672e-05	±	6.07868e-06	0.000182038	±	8.04871e-05	d__Bacteria;p__Bacteroidetes;c__Bacteroidia;o__Bacteroidales;f__Muribaculaceae;g__norank;s__uncultured bacterium
OTU2603	0.0215893	1.65e-06	±	1.65e-06	3.178e-05	±	9.87226e-06	d__Bacteria;p__Bacteroidetes;c__Bacteroidia;o__Bacteroidales;f__Muribaculaceae;g__Muribaculum;s__uncultured bacterium
OTU5601	0.0215893	1.65e-06	±	1.65e-06	2.714e-05	±	8.26122e-06	d__Bacteria;p__Bacteroidetes;c__Bacteroidia;o__Bacteroidales;f__Muribaculaceae;g__norank;s__uncultured bacterium
OTU5468	0.0215893	2.95e-06	±	2.95e-06	2.665e-05	±	8.13748e-06	d__Bacteria;p__Bacteroidetes;c__Bacteroidia;o__Bacteroidales;f__Muribaculaceae;g__norank;s__uncultured bacterium
OTU2619	0.0215893	1.87e-06	±	1.87e-06	5.92737e-05	±	2.74246e-05	d__Bacteria;p__Firmicutes;c__Clostridia;o__Clostridiales;f__Lachnospiraceae;g__[Eubacterium] xylanophilum group;s__uncultured bacterium
OTU2751	0.0215893	1.87e-06	±	1.87e-06	4.53999e-05	±	1.51487e-05	d__Bacteria;p__Bacteroidetes;c__Bacteroidia;o__Bacteroidales;f__Muribaculaceae;g__norank;s__uncultured bacterium
OTU2861	0.0215893	1.88e-06	±	1.88e-06	2.544e-05	±	6.79767e-06	d__Bacteria;p__Firmicutes;c__Clostridia;o__Clostridiales;f__Lachnospiraceae;g__Lachnospiraceae NK4A136 group;s__uncultured bacterium
OTU4384	0.0215893	1.65e-06	±	1.65e-06	2.276e-05	±	6.78531e-06	d__Bacteria;p__Firmicutes;c__Clostridia;o__Clostridiales;f__Ruminococcaceae;g__Ruminiclostridium 9;s__uncultured bacterium
OTU4613	0.0215893	1.87e-06	±	1.87e-06	2.626e-05	±	7.84863e-06	d__Bacteria;p__Firmicutes;c__Clostridia;o__Clostridiales;f__Lachnospiraceae;g__[Eubacterium] oxidoreducens group;s__uncultured bacterium
OTU2760	0.0215893	1.65e-06	±	1.65e-06	3.291e-05	±	1.04677e-05	d__Bacteria;p__Bacteroidetes;c__Bacteroidia;o__Bacteroidales;f__Muribaculaceae;g__norank;s__uncultured bacterium
OTU4214	0.0215893	1.65e-06	±	1.65e-06	3.70082e-05	±	1.39566e-05	d__Bacteria;p__Bacteroidetes;c__Bacteroidia;o__Bacteroidales;f__Muribaculaceae;g__norank;s__uncultured bacterium
OTU3727	0.0215893	2.95e-06	±	2.95e-06	3.93645e-05	±	1.40986e-05	d__Bacteria;p__Bacteroidetes;c__Bacteroidia;o__Bacteroidales;f__Muribaculaceae;g__norank;s__uncultured bacterium
OTU1662	0.0215893	1.88e-06	±	1.88e-06	2.878e-05	±	8.00906e-06	d__Bacteria;p__Bacteroidetes;c__Bacteroidia;o__Bacteroidales;f__Muribaculaceae;g__norank;s__uncultured bacterium
OTU1836	0.0220032	3.03863e-05	±	2.51141e-05	4.027e-05	±	8.52094e-06	d__Bacteria;p__Bacteroidetes;c__Bacteroidia;o__Bacteroidales;f__Muribaculaceae;g__norank;s__uncultured bacterium
OTU967	0.0220032	2.61145e-05	±	1.23923e-05	9.22455e-05	±	1.68682e-05	d__Bacteria;p__Bacteroidetes;c__Bacteroidia;o__Bacteroidales;f__Muribaculaceae;g__norank;s__uncultured bacterium
OTU618	0.0230367	0.000329805	±	0.000311499	0.000448555	±	0.000130835	d__Bacteria;p__Bacteroidetes;c__Bacteroidia;o__Bacteroidales;f__Muribaculaceae;g__norank;s__uncultured bacterium
OTU947	0.0230367	2.73059e-05	±	1.16603e-05	0.00014912	±	3.20456e-05	d__Bacteria;p__Bacteroidetes;c__Bacteroidia;o__Bacteroidales;f__Muribaculaceae;g__norank;s__uncultured bacterium
OTU922	0.0230367	2.295e-05	±	8.09289e-06	0.000146763	±	3.68377e-05	d__Bacteria;p__Bacteroidetes;c__Bacteroidia;o__Bacteroidales;f__Muribaculaceae;g__norank;s__uncultured bacterium
OTU2025	0.0230367	1.275e-05	±	5.01184e-06	3.537e-05	±	5.15183e-06	d__Bacteria;p__Bacteroidetes;c__Bacteroidia;o__Bacteroidales;f__Muribaculaceae;g__norank;s__uncultured bacterium
OTU3646	0.023071	5.41e-06	±	3.93465e-06	3.976e-05	±	9.93234e-06	d__Bacteria;p__Bacteroidetes;c__Bacteroidia;o__Bacteroidales;f__Muribaculaceae;g__norank;s__uncultured bacterium
OTU2983	0.023071	7.11e-06	±	5.66817e-06	4.60099e-05	±	1.30501e-05	d__Bacteria;p__Bacteroidetes;c__Bacteroidia;o__Bacteroidales;f__Muribaculaceae;g__norank;s__uncultured bacterium
OTU2485	0.023071	6.07e-06	±	4.54293e-06	3.987e-05	±	1.01413e-05	d__Bacteria;p__Bacteroidetes;c__Bacteroidia;o__Bacteroidales;f__Muribaculaceae;g__norank;s__uncultured bacterium
OTU2613	0.023071	7.06e-06	±	4.71914e-06	5.85481e-05	±	1.76904e-05	d__Bacteria;p__Bacteroidetes;c__Bacteroidia;o__Bacteroidales;f__Muribaculaceae;g__norank;s__uncultured bacterium
OTU1122	0.023071	4.96e-06	±	3.52537e-06	4.61236e-05	±	1.34504e-05	d__Bacteria;p__Bacteroidetes;c__Bacteroidia;o__Bacteroidales;f__Muribaculaceae;g__norank;s__uncultured bacterium
OTU2645	0.023071	5.05e-06	±	3.57414e-06	2.656e-05	±	5.15168e-06	d__Bacteria;p__Bacteroidetes;c__Bacteroidia;o__Bacteroidales;f__Muribaculaceae;g__norank;s__uncultured bacterium
OTU129	0.0237394	7.00456e-05	±	3.40937e-05	0.00116668	±	0.00086939	d__Bacteria;p__Firmicutes;c__Clostridia;o__Clostridiales;f__Lachnospiraceae;g__Lachnospiraceae NK4A136 group;s__uncultured bacterium
OTU1054	0.0237394	3.30442e-05	±	1.46638e-05	0.000193321	±	7.70427e-05	d__Bacteria;p__Bacteroidetes;c__Bacteroidia;o__Bacteroidales;f__Muribaculaceae;g__norank;s__uncultured bacterium
OTU891	0.0237394	1.875e-05	±	6.87699e-06	7.48483e-05	±	1.5311e-05	d__Bacteria;p__Bacteroidetes;c__Bacteroidia;o__Bacteroidales;f__Muribaculaceae;g__norank;s__uncultured bacterium
OTU335	0.0241662	0.000115047	±	4.90515e-05	0.000895173	±	0.00029582	d__Bacteria;p__Bacteroidetes;c__Bacteroidia;o__Bacteroidales;f__Muribaculaceae;g__norank;s__uncultured bacterium
OTU510	0.0241662	5.97099e-05	±	2.3956e-05	0.000144775	±	1.60691e-05	d__Bacteria;p__Bacteroidetes;c__Bacteroidia;o__Bacteroidales;f__Muribaculaceae;g__norank;s__uncultured bacterium
OTU307	0.0241662	0.000135867	±	5.26651e-05	0.000608146	±	0.0002312	d__Bacteria;p__Bacteroidetes;c__Bacteroidia;o__Bacteroidales;f__Muribaculaceae;g__norank;s__uncultured bacterium
OTU581	0.0241662	6.24183e-05	±	3.25353e-05	0.000147528	±	2.2979e-05	d__Bacteria;p__Bacteroidetes;c__Bacteroidia;o__Bacteroidales;f__Muribaculaceae;g__norank;s__uncultured bacterium
OTU499	0.0241662	6.60338e-05	±	2.58811e-05	0.000168097	±	2.42641e-05	d__Bacteria;p__Bacteroidetes;c__Bacteroidia;o__Bacteroidales;f__Muribaculaceae;g__norank;s__uncultured bacterium
OTU5359	0.0243008	1.12757e-05	±	1.12757e-05	3.73912e-05	±	1.16282e-05	d__Bacteria;p__Firmicutes;c__Clostridia;o__Clostridiales;f__Ruminococcaceae;g__Ruminococcaceae UCG-014;s__uncultured organism
OTU1839	0.0243008	1.12757e-05	±	1.12757e-05	4.52829e-05	±	1.22739e-05	d__Bacteria;p__Bacteroidetes;c__Bacteroidia;o__Bacteroidales;f__Muribaculaceae;g__norank;s__uncultured bacterium
OTU3311	0.0243008	3.34e-06	±	2.24654e-06	3.009e-05	±	7.52635e-06	d__Bacteria;p__Bacteroidetes;c__Bacteroidia;o__Bacteroidales;f__Muribaculaceae;g__norank;s__uncultured bacterium
OTU309	0.0243811	0.000187697	±	7.94531e-05	0.000556311	±	0.000138718	d__Bacteria;p__Bacteroidetes;c__Bacteroidia;o__Bacteroidales;f__Muribaculaceae;g__norank;s__uncultured bacterium
OTU318	0.0243811	0.00011347	±	3.1483e-05	0.000269621	±	3.51635e-05	d__Bacteria;p__Bacteroidetes;c__Bacteroidia;o__Bacteroidales;f__Muribaculaceae;g__norank;s__uncultured bacterium
OTU291	0.0243811	7.79056e-05	±	2.30871e-05	0.000241667	±	4.764e-05	d__Bacteria;p__Bacteroidetes;c__Bacteroidia;o__Bacteroidales;f__Muribaculaceae;g__norank;s__uncultured bacterium
OTU547	0.0243811	6.43399e-05	±	2.32167e-05	0.000140453	±	1.38808e-05	d__Bacteria;p__Bacteroidetes;c__Bacteroidia;o__Bacteroidales;f__Muribaculaceae;g__norank;s__uncultured bacterium
OTU363	0.0243811	5.72882e-05	±	2.59812e-05	0.000247502	±	9.40269e-05	d__Bacteria;p__Bacteroidetes;c__Bacteroidia;o__Bacteroidales;f__Muribaculaceae;g__norank;s__uncultured bacterium
OTU928	0.0243811	3.007e-05	±	7.2833e-06	8.47525e-05	±	1.39324e-05	d__Bacteria;p__Bacteroidetes;c__Bacteroidia;o__Bacteroidales;f__Muribaculaceae;g__norank;s__uncultured bacterium
OTU591	0.0244529	5.43769e-05	±	1.18967e-05	0.00011265	±	1.3576e-05	d__Bacteria;p__Bacteroidetes;c__Bacteroidia;o__Bacteroidales;f__Muribaculaceae;g__norank;s__uncultured bacterium
OTU1159	0.0246552	3.27335e-05	±	1.77758e-05	0.00013392	±	3.01382e-05	d__Bacteria;p__Bacteroidetes;c__Bacteroidia;o__Bacteroidales;f__Muribaculaceae;g__norank;s__uncultured bacterium
OTU1056	0.0246552	1.728e-05	±	7.02704e-06	5.86524e-05	±	1.28417e-05	d__Bacteria;p__Bacteroidetes;c__Bacteroidia;o__Bacteroidales;f__Muribaculaceae;g__norank;s__uncultured bacterium
OTU1525	0.0246552	1.088e-05	±	3.88852e-06	5.09162e-05	±	1.11711e-05	d__Bacteria;p__Bacteroidetes;c__Bacteroidia;o__Bacteroidales;f__Muribaculaceae;g__norank;s__uncultured bacterium
OTU927	0.0246552	1.796e-05	±	7.69283e-06	6.79442e-05	±	1.43084e-05	d__Bacteria;p__Bacteroidetes;c__Bacteroidia;o__Bacteroidales;f__Muribaculaceae;g__norank;s__uncultured bacterium
OTU2985	0.0259156	9.85e-06	±	3.48617e-06	4.35567e-05	±	1.11357e-05	d__Bacteria;p__Bacteroidetes;c__Bacteroidia;o__Bacteroidales;f__Muribaculaceae;g__norank;s__uncultured bacterium
OTU2006	0.0259156	1.302e-05	±	5.82811e-06	8.35024e-05	±	1.85851e-05	d__Bacteria;p__Bacteroidetes;c__Bacteroidia;o__Bacteroidales;f__Muribaculaceae;g__norank;s__uncultured bacterium
OTU1573	0.0259156	2.84514e-05	±	2.16855e-05	6.62443e-05	±	1.61226e-05	d__Bacteria;p__Bacteroidetes;c__Bacteroidia;o__Bacteroidales;f__Muribaculaceae;g__norank;s__uncultured bacterium
OTU2224	0.0259156	1.295e-05	±	6.32113e-06	5.62078e-05	±	1.58587e-05	d__Bacteria;p__Bacteroidetes;c__Bacteroidia;o__Bacteroidales;f__Muribaculaceae;g__norank;s__uncultured bacterium
OTU1593	0.0259156	1.854e-05	±	1.00936e-05	7.85035e-05	±	1.76141e-05	d__Bacteria;p__Bacteroidetes;c__Bacteroidia;o__Bacteroidales;f__Muribaculaceae;g__norank;s__uncultured bacterium
OTU2164	0.0259156	1.424e-05	±	7.55101e-06	7.55291e-05	±	2.52037e-05	d__Bacteria;p__Bacteroidetes;c__Bacteroidia;o__Bacteroidales;f__Muribaculaceae;g__norank;s__uncultured bacterium
OTU2940	0.0259156	8.18e-06	±	3.52107e-06	4.88442e-05	±	1.85407e-05	d__Bacteria;p__Bacteroidetes;c__Bacteroidia;o__Bacteroidales;f__Muribaculaceae;g__norank;s__uncultured bacterium
OTU1254	0.0259156	2.332e-05	±	1.12518e-05	0.00010833	±	2.86441e-05	d__Bacteria;p__Bacteroidetes;c__Bacteroidia;o__Bacteroidales;f__Muribaculaceae;g__norank;s__uncultured bacterium
OTU1656	0.0259156	1.03e-05	±	4.7253e-06	4.34685e-05	±	1.06198e-05	d__Bacteria;p__Bacteroidetes;c__Bacteroidia;o__Bacteroidales;f__Muribaculaceae;g__norank;s__uncultured bacterium
OTU1865	0.0259156	1.384e-05	±	7.58502e-06	8.04339e-05	±	2.68266e-05	d__Bacteria;p__Bacteroidetes;c__Bacteroidia;o__Bacteroidales;f__Muribaculaceae;g__norank;s__uncultured bacterium
OTU188	0.0259156	1.777e-05	±	7.21451e-06	0.000440601	±	0.000124178	d__Bacteria;p__Firmicutes;c__Clostridia;o__Clostridiales;f__Ruminococcaceae;g__Ruminiclostridium;s__uncultured bacterium
OTU1002	0.0259156	2.33928e-05	±	1.85554e-05	6.43721e-05	±	1.51398e-05	d__Bacteria;p__Bacteroidetes;c__Bacteroidia;o__Bacteroidales;f__Muribaculaceae;g__norank;s__uncultured bacterium
OTU2481	0.0259156	1.067e-05	±	6.93157e-06	2.908e-05	±	3.57438e-06	d__Bacteria;p__Bacteroidetes;c__Bacteroidia;o__Bacteroidales;f__Muribaculaceae;g__norank;s__uncultured bacterium
OTU1464	0.0266642	2.99758e-05	±	2.61467e-05	0.000102062	±	2.56524e-05	d__Bacteria;p__Firmicutes;c__Clostridia;o__Clostridiales;f__Lachnospiraceae;g__uncultured;s__uncultured bacterium
OTU3726	0.0266642	8.71e-06	±	4.7333e-06	4.62562e-05	±	1.39288e-05	d__Bacteria;p__Firmicutes;c__Clostridia;o__Clostridiales;f__Lachnospiraceae;g__Lachnospiraceae NK4A136 group;s__uncultured bacterium
OTU1562	0.0266642	4.81933e-05	±	4.28132e-05	8.16381e-05	±	1.94485e-05	d__Bacteria;p__Firmicutes;c__Clostridia;o__Clostridiales;f__Lachnospiraceae;g__uncultured;s__uncultured bacterium
OTU883	0.0266642	1.654e-05	±	9.44019e-06	7.35468e-05	±	1.79316e-05	d__Bacteria;p__Bacteroidetes;c__Bacteroidia;o__Bacteroidales;f__Muribaculaceae;g__norank;s__uncultured bacterium
OTU1993	0.0266642	6.47e-06	±	3.61399e-06	2.499e-05	±	4.75244e-06	d__Bacteria;p__Bacteroidetes;c__Bacteroidia;o__Bacteroidales;f__Muribaculaceae;g__norank;s__uncultured bacterium
OTU1441	0.0266642	5.41e-06	±	2.76086e-06	3.151e-05	±	8.28587e-06	d__Bacteria;p__Bacteroidetes;c__Bacteroidia;o__Bacteroidales;f__Muribaculaceae;g__norank;s__uncultured bacterium
OTU2261	0.0266642	8.57e-06	±	4.54636e-06	3.84529e-05	±	1.05267e-05	d__Bacteria;p__Bacteroidetes;c__Bacteroidia;o__Bacteroidales;f__Muribaculaceae;g__norank;s__uncultured bacterium
OTU864	0.0266642	1.043e-05	±	5.84237e-06	6.55754e-05	±	2.06564e-05	d__Bacteria;p__Bacteroidetes;c__Bacteroidia;o__Bacteroidales;f__Muribaculaceae;g__norank;s__uncultured Bacteroidales bacterium
OTU5181	0.0267417	6.84e-06	±	5.10527e-06	3.128e-05	±	9.33452e-06	d__Bacteria;p__Firmicutes;c__Clostridia;o__Clostridiales;f__Lachnospiraceae;g__uncultured;s__uncultured bacterium
OTU2518	0.0267417	5e-06	±	2.56424e-06	6.20171e-05	±	2.35868e-05	d__Bacteria;p__Bacteroidetes;c__Bacteroidia;o__Bacteroidales;f__Muribaculaceae;g__norank;s__uncultured bacterium
OTU3479	0.0267417	5.41e-06	±	3.93465e-06	2.45e-05	±	4.51779e-06	d__Bacteria;p__Bacteroidetes;c__Bacteroidia;o__Bacteroidales;f__Muribaculaceae;g__norank;s__uncultured bacterium
OTU3806	0.0267417	7.72e-06	±	5.21393e-06	2.981e-05	±	5.6611e-06	d__Bacteria;p__Bacteroidetes;c__Bacteroidia;o__Bacteroidales;f__Muribaculaceae;g__norank;s__uncultured bacterium
OTU2325	0.0267417	8.26e-06	±	4.37293e-06	6.31933e-05	±	2.0381e-05	d__Bacteria;p__Bacteroidetes;c__Bacteroidia;o__Bacteroidales;f__Muribaculaceae;g__norank;s__uncultured bacterium
OTU3793	0.0267417	5e-06	±	2.56424e-06	3.258e-05	±	8.35215e-06	d__Bacteria;p__Bacteroidetes;c__Bacteroidia;o__Bacteroidales;f__Muribaculaceae;g__norank;s__uncultured bacterium
OTU2722	0.0267417	7.94e-06	±	4.64895e-06	4.104e-05	±	9.20825e-06	d__Bacteria;p__Bacteroidetes;c__Bacteroidia;o__Bacteroidales;f__Muribaculaceae;g__norank;s__uncultured bacterium
OTU3067	0.0267417	5.25e-06	±	2.67894e-06	4.416e-05	±	1.17273e-05	d__Bacteria;p__Bacteroidetes;c__Bacteroidia;o__Bacteroidales;f__Muribaculaceae;g__norank;s__uncultured bacterium
OTU1506	0.0267417	6.52e-06	±	3.64496e-06	5.5427e-05	±	1.481e-05	d__Bacteria;p__Bacteroidetes;c__Bacteroidia;o__Bacteroidales;f__Muribaculaceae;g__Muribaculum;s__uncultured bacterium
OTU2501	0.0267417	6.55e-06	±	3.48091e-06	4.14499e-05	±	1.22779e-05	d__Bacteria;p__Bacteroidetes;c__Bacteroidia;o__Bacteroidales;f__Muribaculaceae;g__norank;s__uncultured bacterium
OTU644	0.0267417	3.04513e-05	±	2.23368e-05	0.000327509	±	0.000113645	d__Bacteria;p__Bacteroidetes;c__Bacteroidia;o__Bacteroidales;f__Muribaculaceae;g__norank;s__uncultured bacterium
OTU2028	0.0275897	2.72014e-05	±	2.17169e-05	3.562e-05	±	6.78626e-06	d__Bacteria;p__Bacteroidetes;c__Bacteroidia;o__Bacteroidales;f__Muribaculaceae;g__norank;s__uncultured bacterium
OTU2714	0.0275897	1.79949e-05	±	1.28457e-05	4.60914e-05	±	1.04056e-05	d__Bacteria;p__Bacteroidetes;c__Bacteroidia;o__Bacteroidales;f__Muribaculaceae;g__norank;s__uncultured bacterium
OTU910	0.0275897	8.8739e-05	±	7.22196e-05	0.000134909	±	3.94315e-05	d__Bacteria;p__Bacteroidetes;c__Bacteroidia;o__Bacteroidales;f__Muribaculaceae;g__norank;s__uncultured bacterium
OTU1711	0.0275897	7.95e-06	±	3.45081e-06	3.74662e-05	±	9.87809e-06	d__Bacteria;p__Bacteroidetes;c__Bacteroidia;o__Bacteroidales;f__Muribaculaceae;g__norank;s__uncultured bacterium
OTU3574	0.0277807	1.65e-06	±	1.65e-06	4.40616e-05	±	1.79277e-05	d__Bacteria;p__Firmicutes;c__Clostridia;o__Clostridiales;f__Lachnospiraceae;g__[Eubacterium] xylanophilum group;s__uncultured bacterium
OTU5484	0.0277807	2.95e-06	±	2.95e-06	1.932e-05	±	4.97926e-06	d__Bacteria;p__Bacteroidetes;c__Bacteroidia;o__Bacteroidales;f__Muribaculaceae;g__norank;s__uncultured bacterium
OTU3865	0.0277807	1.88e-06	±	1.88e-06	3.46099e-05	±	1.30307e-05	d__Bacteria;p__Firmicutes;c__Clostridia;o__Clostridiales;f__Lachnospiraceae;g__Lachnospiraceae NK4A136 group;s__uncultured bacterium
OTU3127	0.0277807	3.3e-06	±	3.3e-06	3.04e-05	±	8.93532e-06	d__Bacteria;p__Bacteroidetes;c__Bacteroidia;o__Bacteroidales;f__Muribaculaceae;g__norank;s__uncultured bacterium
OTU3664	0.0277807	3.3e-06	±	3.3e-06	3.98499e-05	±	1.32384e-05	d__Bacteria;p__Bacteroidetes;c__Bacteroidia;o__Bacteroidales;f__Muribaculaceae;g__norank;s__uncultured bacterium
OTU5679	0.0277807	1.65e-06	±	1.65e-06	1.669e-05	±	4.41861e-06	d__Bacteria;p__Bacteroidetes;c__Bacteroidia;o__Bacteroidales;f__Muribaculaceae;g__norank;s__uncultured bacterium
OTU6029	0.0277807	1.88e-06	±	1.88e-06	3.43976e-05	±	1.36779e-05	d__Bacteria;p__Firmicutes;c__Clostridia;o__Clostridiales;f__Lachnospiraceae;g__Lachnospiraceae UCG-006;s__uncultured bacterium
OTU4366	0.0277807	1.65e-06	±	1.65e-06	1.321e-05	±	3.30929e-06	d__Bacteria;p__Firmicutes;c__Clostridia;o__Clostridiales;f__Lachnospiraceae;g__Lachnospiraceae NK4A136 group;s__uncultured bacterium
OTU3129	0.0277807	3.44e-06	±	3.44e-06	3.98714e-05	±	1.65157e-05	d__Bacteria;p__Bacteroidetes;c__Bacteroidia;o__Bacteroidales;f__Muribaculaceae;g__norank;s__uncultured bacterium
OTU1184	0.0277807	9.35e-06	±	9.35e-06	8.55376e-05	±	2.97101e-05	d__Bacteria;p__Firmicutes;c__Clostridia;o__Clostridiales;f__Ruminococcaceae;g__Ruminiclostridium;s__uncultured bacterium
OTU1822	0.0277807	3.3e-06	±	3.3e-06	3.17348e-05	±	1.08181e-05	d__Bacteria;p__Bacteroidetes;c__Bacteroidia;o__Bacteroidales;f__Muribaculaceae;g__norank;s__uncultured bacterium
OTU7441	0.0277807	1.72e-06	±	1.72e-06	1.924e-05	±	5.82417e-06	d__Bacteria;p__Bacteroidetes;c__Bacteroidia;o__Bacteroidales;f__Muribaculaceae;g__norank;s__uncultured bacterium
OTU4907	0.0277807	1.65e-06	±	1.65e-06	1.489e-05	±	3.77125e-06	d__Bacteria;p__Bacteroidetes;c__Bacteroidia;o__Bacteroidales;f__Muribaculaceae;g__norank;s__uncultured bacterium
OTU3486	0.0277807	1.65e-06	±	1.65e-06	1.672e-05	±	5.24959e-06	d__Bacteria;p__Bacteroidetes;c__Bacteroidia;o__Bacteroidales;f__Muribaculaceae;g__norank;s__uncultured bacterium
OTU5124	0.0277807	1.88e-06	±	1.88e-06	1.596e-05	±	4.01448e-06	d__Bacteria;p__Firmicutes;c__Clostridia;o__Clostridiales;f__Lachnospiraceae;g__Lachnospiraceae NK4A136 group;s__uncultured bacterium
OTU3963	0.0277807	1.65e-06	±	1.65e-06	1.682e-05	±	5.07545e-06	d__Bacteria;p__Bacteroidetes;c__Bacteroidia;o__Bacteroidales;f__Muribaculaceae;g__norank;s__uncultured bacterium
OTU555	0.0288176	0.000175364	±	0.000151342	0.000202166	±	4.34875e-05	d__Bacteria;p__Bacteroidetes;c__Bacteroidia;o__Bacteroidales;f__Muribaculaceae;g__norank;s__uncultured bacterium
OTU90	0.0288176	8.53998e-05	±	4.02292e-05	0.00161267	±	0.000804161	d__Bacteria;p__Firmicutes;c__Clostridia;o__Clostridiales;f__Lachnospiraceae;g__Lachnospiraceae NK4A136 group;s__uncultured bacterium
OTU493	0.0288176	7.94841e-05	±	3.15038e-05	0.000416458	±	0.000114701	d__Bacteria;p__Bacteroidetes;c__Bacteroidia;o__Bacteroidales;f__Muribaculaceae;g__norank;s__uncultured bacterium
OTU1155	0.0288176	1.831e-05	±	5.66373e-06	4.64348e-05	±	8.97234e-06	d__Bacteria;p__Bacteroidetes;c__Bacteroidia;o__Bacteroidales;f__Muribaculaceae;g__norank;s__uncultured bacterium
OTU1421	0.0288176	2.557e-05	±	1.02773e-05	8.24919e-05	±	1.77477e-05	d__Bacteria;p__Bacteroidetes;c__Bacteroidia;o__Bacteroidales;f__Muribaculaceae;g__norank;s__uncultured bacterium
OTU4281	0.0292474	3.53e-06	±	2.35957e-06	2.222e-05	±	5.25727e-06	d__Bacteria;p__Bacteroidetes;c__Bacteroidia;o__Bacteroidales;f__Muribaculaceae;g__norank;s__uncultured bacterium
OTU6671	0.0292474	3.53e-06	±	2.35957e-06	1.787e-05	±	3.65845e-06	d__Bacteria;p__Bacteroidetes;c__Bacteroidia;o__Bacteroidales;f__Muribaculaceae;g__norank;s__uncultured bacterium
OTU2917	0.0292474	3.36e-06	±	2.2402e-06	1.789e-05	±	3.73338e-06	d__Bacteria;p__Bacteroidetes;c__Bacteroidia;o__Bacteroidales;f__Muribaculaceae;g__norank;s__uncultured bacterium
OTU2919	0.0292474	3.53e-06	±	2.35957e-06	3.533e-05	±	9.71472e-06	d__Bacteria;p__Bacteroidetes;c__Bacteroidia;o__Bacteroidales;f__Muribaculaceae;g__norank;s__uncultured bacterium
OTU2616	0.0292474	3.37e-06	±	2.24727e-06	3.99928e-05	±	1.56978e-05	d__Bacteria;p__Bacteroidetes;c__Bacteroidia;o__Bacteroidales;f__Muribaculaceae;g__norank;s__uncultured bacterium
OTU4372	0.0292474	3.3e-06	±	2.2e-06	2.8484e-05	±	1.18703e-05	d__Bacteria;p__Firmicutes;c__Clostridia;o__Clostridiales;f__Ruminococcaceae;g__Ruminococcaceae UCG-014;s__uncultured bacterium
OTU820	0.0296508	5.85441e-05	±	2.46883e-05	0.00018854	±	5.75944e-05	d__Bacteria;p__Bacteroidetes;c__Bacteroidia;o__Bacteroidales;f__Muribaculaceae;g__norank;s__uncultured bacterium
OTU326	0.0296508	0.000114662	±	5.09262e-05	0.000438576	±	0.000131518	d__Bacteria;p__Firmicutes;c__Clostridia;o__Clostridiales;f__Ruminococcaceae;g__Ruminiclostridium 9;s__uncultured bacterium
OTU909	0.0296508	2.40569e-05	±	1.14582e-05	7.75345e-05	±	1.6526e-05	d__Bacteria;p__Bacteroidetes;c__Bacteroidia;o__Bacteroidales;f__Muribaculaceae;g__norank;s__uncultured bacterium
OTU848	0.0296508	3.8547e-05	±	1.67132e-05	9.47115e-05	±	1.53524e-05	d__Bacteria;p__Bacteroidetes;c__Bacteroidia;o__Bacteroidales;f__Muribaculaceae;g__norank;s__uncultured bacterium
OTU972	0.0301563	4.96421e-05	±	1.80328e-05	0.000190999	±	5.44089e-05	d__Bacteria;p__Bacteroidetes;c__Bacteroidia;o__Bacteroidales;f__Muribaculaceae;g__norank;s__uncultured bacterium
OTU231	0.0304106	0.000121642	±	6.96734e-05	0.00067804	±	0.000225097	d__Bacteria;p__Firmicutes;c__Clostridia;o__Clostridiales;f__Ruminococcaceae;g__uncultured;s__uncultured bacterium
OTU640	0.0304106	6.60604e-05	±	2.00724e-05	0.000148118	±	2.13661e-05	d__Bacteria;p__Bacteroidetes;c__Bacteroidia;o__Bacteroidales;f__Muribaculaceae;g__norank;s__uncultured bacterium
OTU437	0.0304106	8.98626e-05	±	2.91716e-05	0.000192907	±	2.52758e-05	d__Bacteria;p__Bacteroidetes;c__Bacteroidia;o__Bacteroidales;f__Muribaculaceae;g__norank;s__uncultured bacterium
OTU137	0.0304956	0.000540011	±	0.000222432	0.0017328	±	0.000382941	d__Bacteria;p__Firmicutes;c__Clostridia;o__Clostridiales;f__Lachnospiraceae;g__Lachnospiraceae UCG-006;s__uncultured bacterium
OTU263	0.0304956	0.000207538	±	0.000124262	0.00039262	±	6.29968e-05	d__Bacteria;p__Firmicutes;c__Clostridia;o__Clostridiales;f__Ruminococcaceae;g__Ruminiclostridium 5;s__uncultured bacterium
OTU114	0.0304956	0.00030264	±	0.000128682	0.000833132	±	0.000226947	d__Bacteria;p__Firmicutes;c__Clostridia;o__Clostridiales;f__Lachnospiraceae;g__Lachnoclostridium;s__uncultured bacterium
OTU646	0.0304956	5.61766e-05	±	1.74269e-05	0.000172484	±	3.76871e-05	d__Bacteria;p__Bacteroidetes;c__Bacteroidia;o__Bacteroidales;f__Muribaculaceae;g__norank;s__uncultured bacterium
OTU24	0.0304956	0.00195874	±	0.000368639	0.00606068	±	0.00127452	d__Bacteria;p__Bacteroidetes;c__Bacteroidia;o__Bacteroidales;f__Muribaculaceae;g__norank;s__uncultured bacterium
OTU515	0.0304956	7.90607e-05	±	1.85084e-05	0.000174965	±	2.86293e-05	d__Bacteria;p__Bacteroidetes;c__Bacteroidia;o__Bacteroidales;f__Muribaculaceae;g__norank;s__uncultured bacterium
OTU1088	0.0308321	3.11343e-05	±	1.47211e-05	0.000253319	±	8.76583e-05	d__Bacteria;p__Bacteroidetes;c__Bacteroidia;o__Bacteroidales;f__Muribaculaceae;g__norank;s__uncultured bacterium
OTU1086	0.0308321	1.476e-05	±	5.75409e-06	3.879e-05	±	5.81294e-06	d__Bacteria;p__Bacteroidetes;c__Bacteroidia;o__Bacteroidales;f__Bacteroidaceae;g__Bacteroides;s__uncultured bacterium
OTU4601	0.0309424	5.64e-06	±	5.64e-06	1.839e-05	±	3.92076e-06	d__Bacteria;p__Bacteroidetes;c__Bacteroidia;o__Bacteroidales;f__Muribaculaceae;g__norank;s__uncultured bacterium
OTU3368	0.0309424	2.21314e-05	±	2.21314e-05	2.99485e-05	±	1.07962e-05	d__Bacteria;p__Bacteroidetes;c__Bacteroidia;o__Bacteroidales;f__Muribaculaceae;g__norank;s__uncultured bacterium
OTU3488	0.0309424	1.36193e-05	±	1.36193e-05	3.06548e-05	±	1.01162e-05	d__Bacteria;p__Bacteroidetes;c__Bacteroidia;o__Bacteroidales;f__Muribaculaceae;g__norank;s__uncultured bacterium
OTU3356	0.0309424	1.02145e-05	±	1.02145e-05	2.743e-05	±	7.89015e-06	d__Bacteria;p__Bacteroidetes;c__Bacteroidia;o__Bacteroidales;f__Muribaculaceae;g__norank;s__uncultured bacterium
OTU2311	0.0309424	6.61e-06	±	5.05029e-06	7.22922e-05	±	2.08035e-05	d__Bacteria;p__Firmicutes;c__Clostridia;o__Clostridiales;f__Lachnospiraceae;g__Lachnospiraceae NK4A136 group;s__uncultured bacterium
OTU968	0.0309424	3.12e-06	±	2.08432e-06	0.000131908	±	6.12946e-05	d__Bacteria;p__Firmicutes;c__Clostridia;o__Clostridiales;f__Ruminococcaceae;g__Ruminiclostridium;s__uncultured bacterium
OTU2649	0.0324281	1.338e-05	±	5.99987e-06	4.672e-05	±	9.20069e-06	d__Bacteria;p__Bacteroidetes;c__Bacteroidia;o__Bacteroidales;f__Muribaculaceae;g__norank;s__uncultured bacterium
OTU1556	0.0324281	3.64706e-05	±	2.50907e-05	9.60187e-05	±	3.21582e-05	d__Bacteria;p__Firmicutes;c__Clostridia;o__Clostridiales;f__Lachnospiraceae;g__Lachnoclostridium;s__uncultured bacterium
OTU1263	0.0324281	1.158e-05	±	5.59462e-06	4.61631e-05	±	1.13418e-05	d__Bacteria;p__Bacteroidetes;c__Bacteroidia;o__Bacteroidales;f__Muribaculaceae;g__norank;s__uncultured bacterium
OTU658	0.0324281	2.138e-05	±	1.00677e-05	0.000112079	±	2.95151e-05	d__Bacteria;p__Bacteroidetes;c__Bacteroidia;o__Bacteroidales;f__Muribaculaceae;g__norank;s__uncultured bacterium
OTU700	0.0330721	5.62091e-05	±	1.87986e-05	0.000269624	±	7.33442e-05	d__Bacteria;p__Bacteroidetes;c__Bacteroidia;o__Bacteroidales;f__Muribaculaceae;g__norank;s__uncultured bacterium
OTU712	0.0330721	3.27668e-05	±	1.33277e-05	0.000110922	±	2.29257e-05	d__Bacteria;p__Bacteroidetes;c__Bacteroidia;o__Bacteroidales;f__Muribaculaceae;g__norank;s__uncultured bacterium
OTU1075	0.0334243	2.61135e-05	±	1.71132e-05	0.000114223	±	2.95386e-05	d__Bacteria;p__Bacteroidetes;c__Bacteroidia;o__Bacteroidales;f__Muribaculaceae;g__norank;s__uncultured bacterium
OTU4516	0.0336297	1.153e-05	±	9.40466e-06	3.297e-05	±	7.95947e-06	d__Bacteria;p__Firmicutes;c__Clostridia;o__Clostridiales;f__Lachnospiraceae;g__Lachnospiraceae NK4A136 group;s__uncultured bacterium
OTU183	0.0336297	0.000233851	±	0.000196827	0.00236287	±	0.00166482	d__Bacteria;p__Firmicutes;c__Clostridia;o__Clostridiales;f__Lachnospiraceae;g__[Eubacterium] xylanophilum group;s__uncultured bacterium
OTU1179	0.0336297	1.514e-05	±	1.00877e-05	0.000125803	±	4.54491e-05	d__Bacteria;p__Firmicutes;c__Clostridia;o__Clostridiales;f__Lachnospiraceae;g__Lachnospiraceae NK4A136 group;s__uncultured bacterium
OTU1914	0.0336297	1.313e-05	±	7.43021e-06	6.8293e-05	±	1.57543e-05	d__Bacteria;p__Bacteroidetes;c__Bacteroidia;o__Bacteroidales;f__Muribaculaceae;g__norank;s__uncultured bacterium
OTU2875	0.0336297	7.95e-06	±	4.65153e-06	5.6837e-05	±	1.91912e-05	d__Bacteria;p__Bacteroidetes;c__Bacteroidia;o__Bacteroidales;f__Muribaculaceae;g__norank;s__uncultured bacterium
OTU816	0.0336297	8.13e-06	±	5.09617e-06	7.9442e-05	±	2.89363e-05	d__Bacteria;p__Firmicutes;c__Clostridia;o__Clostridiales;f__Ruminococcaceae;g__Ruminiclostridium 5;s__uncultured bacterium
OTU1527	0.0344093	3.34272e-05	±	2.27581e-05	7.09657e-05	±	1.60143e-05	d__Bacteria;p__Bacteroidetes;c__Bacteroidia;o__Bacteroidales;f__Muribaculaceae;g__norank;s__uncultured bacterium
OTU1481	0.0344093	2.171e-05	±	1.00959e-05	8.38538e-05	±	2.04573e-05	d__Bacteria;p__Bacteroidetes;c__Bacteroidia;o__Bacteroidales;f__Muribaculaceae;g__norank;s__uncultured bacterium
OTU941	0.0344093	1.952e-05	±	8.64122e-06	5.79612e-05	±	9.53464e-06	d__Bacteria;p__Bacteroidetes;c__Bacteroidia;o__Bacteroidales;f__Muribaculaceae;g__norank;s__uncultured bacterium
OTU4368	0.0355104	5.64e-06	±	5.64e-06	3.644e-05	±	9.47523e-06	d__Bacteria;p__Firmicutes;c__Clostridia;o__Clostridiales;f__Lachnospiraceae;g__Lachnospiraceae NK4A136 group;s__uncultured bacterium
OTU5507	0.0355104	1.88e-06	±	1.88e-06	1.483e-05	±	3.9145e-06	d__Bacteria;p__Firmicutes;c__Clostridia;o__Clostridiales;f__Ruminococcaceae;g__Ruminiclostridium 9;s__uncultured bacterium
OTU3896	0.0355104	1.65e-06	±	1.65e-06	2.41499e-05	±	1.2165e-05	d__Bacteria;p__Bacteroidetes;c__Bacteroidia;o__Bacteroidales;f__Muribaculaceae;g__norank;s__uncultured bacterium
OTU7060	0.0355104	1.72e-06	±	1.72e-06	1.698e-05	±	4.66378e-06	d__Bacteria;p__Bacteroidetes;c__Bacteroidia;o__Bacteroidales;f__Muribaculaceae;g__norank;s__uncultured bacterium
OTU5898	0.0355104	1.88e-06	±	1.88e-06	2.034e-05	±	6.42122e-06	d__Bacteria;p__Firmicutes;c__Clostridia;o__Clostridiales;f__Ruminococcaceae;g__Ruminococcaceae UCG-014;s__uncultured bacterium
OTU6647	0.0355104	1.72e-06	±	1.72e-06	1.509e-05	±	4.08402e-06	d__Bacteria;p__Bacteroidetes;c__Bacteroidia;o__Bacteroidales;f__Muribaculaceae;g__norank;s__uncultured bacterium
OTU4199	0.0355104	1.65e-06	±	1.65e-06	2.166e-05	±	8.92538e-06	d__Bacteria;p__Bacteroidetes;c__Bacteroidia;o__Bacteroidales;f__Muribaculaceae;g__norank;s__uncultured bacterium
OTU4792	0.0355104	4.95e-06	±	4.95e-06	3.8334e-05	±	1.38878e-05	d__Bacteria;p__Firmicutes;c__Clostridia;o__Clostridiales;f__Ruminococcaceae;g__Ruminococcaceae UCG-014;s__uncultured bacterium
OTU3535	0.0355104	1.66e-06	±	1.66e-06	3.27524e-05	±	2.2098e-05	d__Bacteria;p__Firmicutes;c__Clostridia;o__Clostridiales;f__Ruminococcaceae;g__uncultured
OTU1928	0.0355104	1.88e-06	±	1.88e-06	3.00485e-05	±	1.27897e-05	d__Bacteria;p__Bacteroidetes;c__Bacteroidia;o__Bacteroidales;f__Muribaculaceae;g__norank;s__uncultured bacterium
OTU2187	0.0355104	9.4e-06	±	9.4e-06	5.04139e-05	±	1.79342e-05	d__Bacteria;p__Bacteroidetes;c__Bacteroidia;o__Bacteroidales;f__Muribaculaceae;g__norank;s__uncultured bacterium
OTU1289	0.0355104	1.87e-06	±	1.87e-06	3.15493e-05	±	1.56203e-05	d__Bacteria;p__Bacteroidetes;c__Bacteroidia;o__Bacteroidales;f__Muribaculaceae;g__norank;s__uncultured bacterium
OTU4694	0.0355104	1.87e-06	±	1.87e-06	2.355e-05	±	8.83827e-06	d__Bacteria;p__Firmicutes;c__Clostridia;o__Clostridiales;f__Lachnospiraceae;g__uncultured;s__uncultured bacterium
OTU3666	0.0355104	1.72e-06	±	1.72e-06	2.308e-05	±	8.20861e-06	d__Bacteria;p__Bacteroidetes;c__Bacteroidia;o__Bacteroidales;f__Muribaculaceae;g__norank;s__uncultured bacterium
OTU1757	0.0358583	2.123e-05	±	9.03004e-06	6.72172e-05	±	1.56797e-05	d__Bacteria;p__Firmicutes;c__Clostridia;o__Clostridiales;f__Ruminococcaceae;g__Anaerotruncus;s__uncultured bacterium
OTU1091	0.0358583	1.639e-05	±	5.21748e-06	5.78716e-05	±	1.33915e-05	d__Bacteria;p__Bacteroidetes;c__Bacteroidia;o__Bacteroidales;f__Muribaculaceae;g__norank;s__uncultured bacterium
OTU783	0.0358583	2.723e-05	±	9.54151e-06	9.49391e-05	±	1.95226e-05	d__Bacteria;p__Firmicutes;c__Clostridia;o__Clostridiales;f__Ruminococcaceae;g__Ruminococcaceae UCG-014;s__uncultured bacterium
OTU1011	0.0358583	5.28636e-05	±	3.0582e-05	0.000136722	±	2.8342e-05	d__Bacteria;p__Bacteroidetes;c__Bacteroidia;o__Bacteroidales;f__Muribaculaceae;g__norank;s__uncultured bacterium
OTU856	0.0358583	2.68793e-05	±	1.36652e-05	9.38614e-05	±	2.06503e-05	d__Bacteria;p__Bacteroidetes;c__Bacteroidia;o__Bacteroidales;f__Muribaculaceae;g__norank;s__uncultured bacterium
OTU1321	0.0368397	4.91084e-05	±	2.92383e-05	0.000136896	±	4.74178e-05	d__Bacteria;p__Bacteroidetes;c__Bacteroidia;o__Bacteroidales;f__Muribaculaceae;g__norank;s__uncultured bacterium
OTU697	0.0368397	4.19584e-05	±	1.77669e-05	0.000136327	±	2.83518e-05	d__Bacteria;p__Bacteroidetes;c__Bacteroidia;o__Bacteroidales;f__Muribaculaceae;g__norank;s__uncultured bacterium
OTU808	0.0368397	3.43452e-05	±	1.30305e-05	0.000114323	±	2.55516e-05	d__Bacteria;p__Bacteroidetes;c__Bacteroidia;o__Bacteroidales;f__Muribaculaceae;g__norank;s__uncultured bacterium
OTU534	0.0368397	6.58701e-05	±	3.51754e-05	0.000156355	±	3.45834e-05	d__Bacteria;p__Bacteroidetes;c__Bacteroidia;o__Bacteroidales;f__Muribaculaceae;g__norank;s__uncultured bacterium
OTU6435	0.0368567	3.36e-06	±	2.2402e-06	1.688e-05	±	3.69082e-06	d__Bacteria;p__Bacteroidetes;c__Bacteroidia;o__Bacteroidales;f__Muribaculaceae;g__norank;s__uncultured bacterium
OTU2948	0.0368567	9.09e-06	±	7.37959e-06	5.01885e-05	±	1.38616e-05	d__Bacteria;p__Bacteroidetes;c__Bacteroidia;o__Bacteroidales;f__Muribaculaceae;g__norank;s__uncultured bacterium
OTU3748	0.0368567	5.02e-06	±	3.54783e-06	2.902e-05	±	8.58475e-06	d__Bacteria;p__Bacteroidetes;c__Bacteroidia;o__Bacteroidales;f__Muribaculaceae;g__norank;s__uncultured bacterium
OTU2788	0.0368567	5.42e-06	±	3.93779e-06	3.42e-05	±	1.00616e-05	d__Bacteria;p__Bacteroidetes;c__Bacteroidia;o__Bacteroidales;f__Muribaculaceae;g__norank;s__uncultured bacterium
OTU2732	0.0368567	3.53e-06	±	2.35957e-06	2.262e-05	±	5.77623e-06	d__Bacteria;p__Bacteroidetes;c__Bacteroidia;o__Bacteroidales;f__Muribaculaceae;g__norank;s__uncultured bacterium
OTU3164	0.0368567	3.54e-06	±	2.36569e-06	2.795e-05	±	7.95162e-06	d__Bacteria;p__Bacteroidetes;c__Bacteroidia;o__Bacteroidales;f__Muribaculaceae;g__norank;s__uncultured bacterium
OTU4619	0.0368567	8.11e-06	±	6.43025e-06	3.97814e-05	±	1.26887e-05	d__Bacteria;p__Bacteroidetes;c__Bacteroidia;o__Bacteroidales;f__Muribaculaceae;g__norank;s__uncultured bacterium
OTU2467	0.0368567	1.35669e-05	±	1.18476e-05	4.4864e-05	±	1.23616e-05	d__Bacteria;p__Bacteroidetes;c__Bacteroidia;o__Bacteroidales;f__Muribaculaceae;g__norank;s__uncultured bacterium
OTU3492	0.0368567	5.73e-06	±	4.34936e-06	1.825e-05	±	5.82194e-06	d__Bacteria;p__Bacteroidetes;c__Bacteroidia;o__Bacteroidales;f__Muribaculaceae;g__norank;s__uncultured bacterium
OTU1420	0.0373442	1.475e-05	±	6.81073e-06	8.39165e-05	±	1.91009e-05	d__Bacteria;p__Bacteroidetes;c__Bacteroidia;o__Bacteroidales;f__Muribaculaceae;g__norank;s__uncultured bacterium
OTU1232	0.0373442	9.67e-06	±	4.54406e-06	4.59861e-05	±	1.4522e-05	d__Bacteria;p__Bacteroidetes;c__Bacteroidia;o__Bacteroidales;f__Muribaculaceae;g__norank;s__uncultured bacterium
OTU328	0.0374345	0.000117846	±	4.56195e-05	0.000255047	±	3.33721e-05	d__Bacteria;p__Bacteroidetes;c__Bacteroidia;o__Bacteroidales;f__Muribaculaceae;g__norank;s__uncultured bacterium
OTU471	0.0374345	6.60144e-05	±	1.86013e-05	0.000157389	±	2.00427e-05	d__Bacteria;p__Bacteroidetes;c__Bacteroidia;o__Bacteroidales;f__Muribaculaceae;g__norank;s__uncultured bacterium
OTU251	0.0374345	0.000351138	±	0.000209695	0.000825896	±	0.000261583	d__Bacteria;p__Firmicutes;c__Clostridia;o__Clostridiales;f__Ruminococcaceae;g__Ruminococcaceae UCG-014;s__uncultured bacterium
OTU657	0.0374345	5.12142e-05	±	2.03433e-05	0.000118105	±	1.78963e-05	d__Bacteria;p__Bacteroidetes;c__Bacteroidia;o__Bacteroidales;f__Muribaculaceae;g__norank;s__uncultured bacterium
OTU1387	0.0374345	2.491e-05	±	7.39421e-06	6.13612e-05	±	9.40094e-06	d__Bacteria;p__Bacteroidetes;c__Bacteroidia;o__Bacteroidales;f__Muribaculaceae;g__norank;s__uncultured bacterium
OTU719	0.0377335	5.19482e-05	±	1.43847e-05	0.000226925	±	6.38564e-05	d__Bacteria;p__Bacteroidetes;c__Bacteroidia;o__Bacteroidales;f__Muribaculaceae;g__norank;s__uncultured bacterium
OTU193	0.0377335	0.000283233	±	8.0665e-05	0.000713458	±	0.000140436	d__Bacteria;p__Tenericutes;c__Mollicutes;o__Mollicutes RF39;f__norank;g__norank;s__uncultured bacterium
OTU779	0.0377335	6.38e-05	±	2.4097e-05	0.000470958	±	0.000141355	d__Bacteria;p__Bacteroidetes;c__Bacteroidia;o__Bacteroidales;f__Muribaculaceae;g__norank;s__uncultured bacterium
OTU338	0.0377335	0.000103891	±	3.29419e-05	0.000241233	±	2.95828e-05	d__Bacteria;p__Bacteroidetes;c__Bacteroidia;o__Bacteroidales;f__Muribaculaceae;g__norank;s__uncultured bacterium
OTU267	0.0377335	0.000193505	±	7.74758e-05	0.00059064	±	0.000115373	d__Bacteria;p__Bacteroidetes;c__Bacteroidia;o__Bacteroidales;f__Muribaculaceae;g__norank;s__uncultured bacterium
OTU740	0.0377335	4.065e-05	±	8.58052e-06	0.000110869	±	1.91938e-05	d__Bacteria;p__Bacteroidetes;c__Bacteroidia;o__Bacteroidales;f__Muribaculaceae;g__norank;s__uncultured bacterium
OTU722	0.0377335	5.72308e-05	±	2.88109e-05	0.000110369	±	1.75848e-05	d__Bacteria;p__Bacteroidetes;c__Bacteroidia;o__Bacteroidales;f__Muribaculaceae;g__norank;s__uncultured bacterium
OTU442	0.0378334	9.68084e-05	±	4.18194e-05	0.000432823	±	0.000158991	d__Bacteria;p__Bacteroidetes;c__Bacteroidia;o__Bacteroidales;f__Muribaculaceae;g__norank;s__uncultured bacterium
OTU72	0.0378334	0.00125435	±	0.000845472	0.00193702	±	0.000413014	d__Bacteria;p__Firmicutes;c__Clostridia;o__Clostridiales;f__Lachnospiraceae;g__Lachnospiraceae NK4A136 group;s__uncultured bacterium
OTU1482	0.0383502	2.578e-05	±	1.22488e-05	9.57178e-05	±	2.20788e-05	d__Bacteria;p__Bacteroidetes;c__Bacteroidia;o__Bacteroidales;f__Muribaculaceae;g__norank;s__uncultured bacterium
OTU2396	0.0383502	1.54e-05	±	6.87422e-06	5.81299e-05	±	1.32668e-05	d__Bacteria;p__Bacteroidetes;c__Bacteroidia;o__Bacteroidales;f__Muribaculaceae;g__norank;s__uncultured bacterium
OTU1125	0.0383502	2.813e-05	±	1.10277e-05	0.000127208	±	3.68505e-05	d__Bacteria;p__Bacteroidetes;c__Bacteroidia;o__Bacteroidales;f__Muribaculaceae;g__norank;s__uncultured bacterium
OTU2138	0.0383502	1.049e-05	±	4.00834e-06	5.51712e-05	±	1.52682e-05	d__Bacteria;p__Bacteroidetes;c__Bacteroidia;o__Bacteroidales;f__Muribaculaceae;g__norank;s__uncultured bacterium
OTU1814	0.0390061	0	±	0	8.51959e-05	±	5.5439e-05	d__Bacteria;p__Bacteroidetes;c__Bacteroidia;o__Bacteroidales;f__Muribaculaceae;g__norank;s__uncultured bacterium
OTU2041	0.0390061	0	±	0	3.12831e-05	±	1.92265e-05	d__Bacteria;p__Firmicutes;c__Clostridia;o__Clostridiales;f__Lachnospiraceae;g__Roseburia;s__uncultured bacterium
OTU2920	0.0390061	0	±	0	6.26842e-05	±	3.4308e-05	d__Bacteria;p__Firmicutes;c__Clostridia;o__Clostridiales;f__Lachnospiraceae;g__uncultured;s__uncultured bacterium
OTU3647	0.0390061	0	±	0	4.08337e-05	±	2.64448e-05	d__Bacteria;p__Bacteroidetes;c__Bacteroidia;o__Bacteroidales;f__Muribaculaceae;g__norank;s__uncultured bacterium
OTU3821	0.0390061	0	±	0	1.419e-05	±	6.21899e-06	d__Bacteria;p__Firmicutes;c__Clostridia;o__Clostridiales;f__Lachnospiraceae;g__Lachnospiraceae NK4A136 group;s__uncultured bacterium
OTU3918	0.0390061	0	±	0	2.97448e-05	±	1.58452e-05	d__Bacteria;p__Firmicutes;c__Clostridia;o__Clostridiales;f__Lachnospiraceae;g__Roseburia;s__uncultured bacterium
OTU4105	0.0390061	0	±	0	1.255e-05	±	5.02309e-06	d__Bacteria;p__Bacteroidetes;c__Bacteroidia;o__Bacteroidales;f__Muribaculaceae;g__norank;s__uncultured bacterium
OTU4730	0.0390061	0	±	0	1.357e-05	±	4.99117e-06	d__Bacteria;p__Bacteroidetes;c__Bacteroidia;o__Bacteroidales;f__Muribaculaceae;g__norank;s__uncultured bacterium
OTU5334	0.0390061	0	±	0	1.038e-05	±	4.04246e-06	d__Bacteria;p__Bacteroidetes;c__Bacteroidia;o__Bacteroidales;f__Muribaculaceae;g__norank;s__uncultured bacterium
OTU5444	0.0390061	0	±	0	2.083e-05	±	9.61084e-06	d__Bacteria;p__Firmicutes;c__Clostridia;o__Clostridiales;f__Ruminococcaceae;g__Ruminiclostridium 9;s__uncultured bacterium
OTU5471	0.0390061	0	±	0	2.121e-05	±	7.97523e-06	d__Bacteria;p__Firmicutes;c__Clostridia;o__Clostridiales;f__Lachnospiraceae;g__Lachnospiraceae NK4A136 group;s__uncultured bacterium
OTU5764	0.0390061	0	±	0	7.78899e-05	±	3.69471e-05	d__Bacteria;p__Firmicutes;c__Clostridia;o__Clostridiales;f__Lachnospiraceae;g__Lachnospiraceae NK4A136 group;s__uncultured bacterium
OTU6101	0.0390061	0	±	0	1.618e-05	±	5.87193e-06	d__Bacteria;p__Firmicutes;c__Clostridia;o__Clostridiales;f__Ruminococcaceae;g__Ruminiclostridium 9;s__uncultured bacterium
OTU6133	0.0390061	0	±	0	1.267e-05	±	5.03675e-06	d__Bacteria;p__Bacteroidetes;c__Bacteroidia;o__Bacteroidales;f__Muribaculaceae;g__norank;s__uncultured bacterium
OTU6247	0.0390061	0	±	0	3.21128e-05	±	1.74538e-05	d__Bacteria;p__Firmicutes;c__Clostridia;o__Clostridiales;f__Lachnospiraceae;g__Lachnospiraceae NK4A136 group;s__uncultured bacterium
OTU6287	0.0390061	0	±	0	3.174e-05	±	1.08241e-05	d__Bacteria;p__Firmicutes;c__Clostridia;o__Clostridiales;f__Lachnospiraceae;g__uncultured;s__uncultured bacterium
OTU6326	0.0390061	0	±	0	8.52e-06	±	2.86391e-06	d__Bacteria;p__Bacteroidetes;c__Bacteroidia;o__Bacteroidales;f__Muribaculaceae;g__norank;s__uncultured bacterium
OTU6724	0.0390061	0	±	0	3.18493e-05	±	1.70756e-05	d__Bacteria;p__Firmicutes;c__Clostridia;o__Clostridiales;f__Lachnospiraceae;g__[Eubacterium] xylanophilum group;s__uncultured bacterium
OTU7414	0.0390061	0	±	0	8.2e-06	±	2.74141e-06	d__Bacteria;p__Firmicutes;c__Clostridia;o__Clostridiales;f__Ruminococcaceae;g__Ruminiclostridium;s__uncultured bacterium
OTU7533	0.0390061	0	±	0	2.42999e-05	±	1.34087e-05	d__Bacteria;p__Bacteroidetes;c__Bacteroidia;o__Bacteroidales;f__Muribaculaceae;g__norank;s__uncultured bacterium
OTU7546	0.0390061	0	±	0	1.558e-05	±	6.27988e-06	d__Bacteria;p__Bacteroidetes;c__Bacteroidia;o__Bacteroidales;f__Muribaculaceae;g__norank;s__uncultured bacterium
OTU7619	0.0390061	0	±	0	1.002e-05	±	3.57005e-06	d__Bacteria;p__Bacteroidetes;c__Bacteroidia;o__Bacteroidales;f__Muribaculaceae;g__norank;s__uncultured bacterium
OTU7648	0.0390061	0	±	0	1.283e-05	±	5.09612e-06	d__Bacteria;p__Bacteroidetes;c__Bacteroidia;o__Bacteroidales;f__Muribaculaceae;g__norank;s__uncultured bacterium
OTU7792	0.0390061	0	±	0	1.608e-05	±	7.59093e-06	d__Bacteria;p__Bacteroidetes;c__Bacteroidia;o__Bacteroidales;f__Muribaculaceae;g__norank;s__uncultured bacterium
OTU7911	0.0390061	0	±	0	1.971e-05	±	9.40785e-06	d__Bacteria;p__Firmicutes;c__Clostridia;o__Clostridiales;f__Lachnospiraceae;g__Lachnospiraceae NK4A136 group;s__uncultured bacterium
OTU7925	0.0390061	0	±	0	9.99e-06	±	3.57396e-06	d__Bacteria;p__Bacteroidetes;c__Bacteroidia;o__Bacteroidales;f__Muribaculaceae;g__norank;s__uncultured bacterium
OTU8030	0.0390061	0	±	0	1.34e-05	±	5.22539e-06	d__Bacteria;p__Bacteroidetes;c__Bacteroidia;o__Bacteroidales;f__Muribaculaceae;g__norank;s__uncultured bacterium
OTU8117	0.0390061	0	±	0	7.85e-06	±	2.62227e-06	d__Bacteria;p__Bacteroidetes;c__Bacteroidia;o__Bacteroidales;f__Muribaculaceae;g__Muribaculum;s__uncultured bacterium
OTU8196	0.0390061	0	±	0	1.359e-05	±	5.45683e-06	d__Bacteria;p__Bacteroidetes;c__Bacteroidia;o__Bacteroidales;f__Muribaculaceae;g__norank;s__uncultured bacterium
OTU8256	0.0390061	0	±	0	1.924e-05	±	9.65273e-06	d__Bacteria;p__Bacteroidetes;c__Bacteroidia;o__Bacteroidales;f__Muribaculaceae;g__norank;s__uncultured bacterium
OTU8320	0.0390061	0	±	0	1.152e-05	±	4.92494e-06	d__Bacteria;p__Bacteroidetes;c__Bacteroidia;o__Bacteroidales;f__Muribaculaceae;g__norank;s__uncultured bacterium
OTU8382	0.0390061	0	±	0	1.327e-05	±	5.21095e-06	d__Bacteria;p__Bacteroidetes;c__Bacteroidia;o__Bacteroidales;f__Muribaculaceae;g__norank;s__uncultured bacterium
OTU8706	0.0390061	0	±	0	1.79e-05	±	6.57666e-06	d__Bacteria;p__Bacteroidetes;c__Bacteroidia;o__Bacteroidales;f__Muribaculaceae;g__norank;s__uncultured bacterium
OTU8901	0.0390061	0	±	0	1.331e-05	±	5.33288e-06	d__Bacteria;p__Bacteroidetes;c__Bacteroidia;o__Bacteroidales;f__Muribaculaceae;g__norank;s__uncultured bacterium
OTU9077	0.0390061	0	±	0	1.138e-05	±	4.58369e-06	d__Bacteria;p__Bacteroidetes;c__Bacteroidia;o__Bacteroidales;f__Muribaculaceae;g__norank;s__uncultured bacterium
OTU9213	0.0390061	0	±	0	7.85e-06	±	2.62227e-06	d__Bacteria;p__Bacteroidetes;c__Bacteroidia;o__Bacteroidales;f__Muribaculaceae;g__norank;s__uncultured bacterium
OTU9833	0.0390061	0	±	0	8.17e-06	±	2.74145e-06	d__Bacteria;p__Bacteroidetes;c__Bacteroidia;o__Bacteroidales;f__Muribaculaceae;g__norank;s__uncultured bacterium
OTU9950	0.0390061	0	±	0	1.132e-05	±	4.6842e-06	d__Bacteria;p__Bacteroidetes;c__Bacteroidia;o__Bacteroidales;f__Muribaculaceae;g__norank;s__uncultured bacterium
OTU10100	0.0390061	0	±	0	1.103e-05	±	4.53113e-06	d__Bacteria;p__Bacteroidetes;c__Bacteroidia;o__Bacteroidales;f__Muribaculaceae;g__norank;s__uncultured bacterium
OTU10371	0.0390061	0	±	0	1.118e-05	±	4.0689e-06	d__Bacteria;p__Bacteroidetes;c__Bacteroidia;o__Bacteroidales;f__Prevotellaceae;g__Alloprevotella;s__uncultured bacterium
OTU10729	0.0390061	0	±	0	1.22e-05	±	5.50862e-06	d__Bacteria;p__Bacteroidetes;c__Bacteroidia;o__Bacteroidales;f__Muribaculaceae;g__norank;s__uncultured bacterium
OTU10791	0.0390061	0	±	0	1.608e-05	±	6.45338e-06	d__Bacteria;p__Firmicutes;c__Clostridia;o__Clostridiales;f__Ruminococcaceae;g__Ruminiclostridium 9;s__uncultured bacterium
OTU11054	0.0390061	0	±	0	1.106e-05	±	3.99356e-06	d__Bacteria;p__Bacteroidetes;c__Bacteroidia;o__Bacteroidales;f__Muribaculaceae;g__norank;s__uncultured bacterium
OTU11673	0.0390061	0	±	0	2.13212e-05	±	1.15179e-05	d__Bacteria;p__Firmicutes;c__Clostridia;o__Clostridiales;f__Ruminococcaceae;g__Ruminiclostridium;s__uncultured bacterium
OTU11697	0.0390061	0	±	0	1.106e-05	±	4.06888e-06	d__Bacteria;p__Firmicutes;c__Clostridia;o__Clostridiales;f__Ruminococcaceae;g__Ruminococcaceae UCG-014;s__uncultured bacterium
OTU11814	0.0390061	0	±	0	9.67e-06	±	3.51037e-06	d__Bacteria;p__Bacteroidetes;c__Bacteroidia;o__Bacteroidales;f__Muribaculaceae;g__norank;s__uncultured bacterium
OTU12104	0.0390061	0	±	0	1.551e-05	±	5.82415e-06	d__Bacteria;p__Firmicutes;c__Clostridia;o__Clostridiales;f__Lachnospiraceae;g__uncultured;s__uncultured bacterium
OTU12534	0.0390061	0	±	0	8.36e-06	±	2.81911e-06	d__Bacteria;p__Bacteroidetes;c__Bacteroidia;o__Bacteroidales;f__Muribaculaceae;g__norank;s__uncultured bacterium
OTU12875	0.0390061	0	±	0	7.74e-06	±	2.58303e-06	d__Bacteria;p__Bacteroidetes;c__Bacteroidia;o__Bacteroidales;f__Muribaculaceae;g__norank;s__uncultured bacterium
OTU13240	0.0390061	0	±	0	8.19e-06	±	2.74722e-06	d__Bacteria;p__Bacteroidetes;c__Bacteroidia;o__Bacteroidales;f__Muribaculaceae;g__norank;s__uncultured bacterium
OTU3069	0.0390061	0	±	0	1.477e-05	±	6.34508e-06	d__Bacteria;p__Bacteroidetes;c__Bacteroidia;o__Bacteroidales;f__Muribaculaceae;g__norank;s__uncultured bacterium
OTU5453	0.0390061	0	±	0	1.194e-05	±	5.32825e-06	d__Bacteria;p__Bacteroidetes;c__Bacteroidia;o__Bacteroidales;f__Muribaculaceae;g__norank;s__uncultured bacterium
OTU5590	0.0390061	0	±	0	2.72709e-05	±	1.21386e-05	d__Bacteria;p__Firmicutes;c__Clostridia;o__Clostridiales;f__Lachnospiraceae;g__[Eubacterium] xylanophilum group;s__uncultured bacterium
OTU5795	0.0390061	0	±	0	2.321e-05	±	8.5223e-06	d__Bacteria;p__Firmicutes;c__Clostridia;o__Clostridiales;f__Lachnospiraceae;g__Lachnospiraceae NK4A136 group;s__uncultured bacterium
OTU6095	0.0390061	0	±	0	1.28e-05	±	5.0661e-06	d__Bacteria;p__Bacteroidetes;c__Bacteroidia;o__Bacteroidales;f__Rikenellaceae;g__Rikenellaceae RC9 gut group;s__uncultured bacterium
OTU7639	0.0390061	0	±	0	1.199e-05	±	4.47858e-06	d__Bacteria;p__Bacteroidetes;c__Bacteroidia;o__Bacteroidales;f__Muribaculaceae;g__norank;s__uncultured bacterium
OTU7981	0.0390061	0	±	0	1.005e-05	±	3.91275e-06	d__Bacteria;p__Bacteroidetes;c__Bacteroidia;o__Bacteroidales;f__Muribaculaceae;g__norank;s__uncultured bacterium
OTU10678	0.0390061	0	±	0	1.201e-05	±	4.48031e-06	d__Bacteria;p__Firmicutes;c__Clostridia;o__Clostridiales;f__Ruminococcaceae;g__Ruminiclostridium 5;s__uncultured bacterium
OTU1016	0.0390061	0	±	0	2.60314e-05	±	1.32719e-05	d__Bacteria;p__Firmicutes;c__Clostridia;o__Clostridiales;f__Lachnospiraceae;g__Acetatifactor;s__uncultured organism
OTU6167	0.0390061	0	±	0	1.391e-05	±	5.73729e-06	d__Bacteria;p__Bacteroidetes;c__Bacteroidia;o__Bacteroidales;f__Muribaculaceae;g__norank;s__uncultured bacterium
OTU6196	0.0390061	0	±	0	8.37e-06	±	2.80706e-06	d__Bacteria;p__Bacteroidetes;c__Bacteroidia;o__Bacteroidales;f__Muribaculaceae;g__Muribaculum;s__uncultured bacterium
OTU6708	0.0390061	0	±	0	2.4984e-05	±	1.32051e-05	d__Bacteria;p__Bacteroidetes;c__Bacteroidia;o__Bacteroidales;f__Muribaculaceae;g__norank;s__uncultured bacterium
OTU6924	0.0390061	0	±	0	2.99433e-05	±	1.95089e-05	d__Bacteria;p__Firmicutes;c__Clostridia;o__Clostridiales;f__Lachnospiraceae;g__Lachnospiraceae NK4A136 group;s__uncultured bacterium
OTU7474	0.0390061	0	±	0	1.167e-05	±	4.25313e-06	d__Bacteria;p__Firmicutes;c__Clostridia;o__Clostridiales;f__Ruminococcaceae;g__Ruminiclostridium 9;s__uncultured bacterium
OTU8334	0.0390061	0	±	0	2.259e-05	±	8.98853e-06	d__Bacteria;p__Bacteroidetes;c__Bacteroidia;o__Bacteroidales;f__Muribaculaceae;g__norank;s__uncultured bacterium
OTU8666	0.0390061	0	±	0	1.672e-05	±	6.73033e-06	d__Bacteria;p__Firmicutes;c__Clostridia;o__Clostridiales;f__Ruminococcaceae;g__Ruminococcaceae UCG-011;s__uncultured bacterium
OTU9225	0.0390061	0	±	0	2.96767e-05	±	1.31084e-05	d__Bacteria;p__Firmicutes;c__Clostridia;o__Clostridiales;f__Lachnospiraceae;g__Lachnospiraceae NK4A136 group;s__uncultured bacterium
OTU9326	0.0390061	0	±	0	2.289e-05	±	1.01572e-05	d__Bacteria;p__Bacteroidetes;c__Bacteroidia;o__Bacteroidales;f__Muribaculaceae;g__norank;s__uncultured bacterium
OTU9929	0.0390061	0	±	0	2.18935e-05	±	1.08825e-05	d__Bacteria;p__Bacteroidetes;c__Bacteroidia;o__Bacteroidales
OTU9998	0.0390061	0	±	0	1.256e-05	±	5.68089e-06	d__Bacteria;p__Bacteroidetes;c__Bacteroidia;o__Bacteroidales;f__Muribaculaceae;g__norank;s__uncultured bacterium
OTU3790	0.0390061	0	±	0	1.79e-05	±	7.47024e-06	d__Bacteria;p__Firmicutes;c__Clostridia;o__Clostridiales;f__Ruminococcaceae;g__Oscillibacter;s__uncultured bacterium
OTU4295	0.0390061	0	±	0	1.319e-05	±	5.64034e-06	d__Bacteria;p__Bacteroidetes;c__Bacteroidia;o__Bacteroidales;f__Muribaculaceae;g__norank;s__uncultured bacterium
OTU4398	0.0390061	0	±	0	4.48567e-05	±	2.37764e-05	d__Bacteria;p__Firmicutes;c__Clostridia;o__Clostridiales;f__Lachnospiraceae;g__[Eubacterium] xylanophilum group;s__uncultured bacterium
OTU5828	0.0390061	0	±	0	8.31e-06	±	2.78952e-06	d__Bacteria;p__Bacteroidetes;c__Bacteroidia;o__Bacteroidales;f__Marinifilaceae;g__Odoribacter
OTU6453	0.0390061	0	±	0	1.279e-05	±	4.97265e-06	d__Bacteria;p__Bacteroidetes;c__Bacteroidia;o__Bacteroidales;f__Muribaculaceae;g__norank;s__uncultured bacterium
OTU6999	0.0390061	0	±	0	1.808e-05	±	8.42773e-06	d__Bacteria;p__Firmicutes;c__Clostridia;o__Clostridiales;f__Ruminococcaceae
OTU7706	0.0390061	0	±	0	2.356e-05	±	9.25431e-06	d__Bacteria;p__Firmicutes;c__Clostridia;o__Clostridiales;f__Ruminococcaceae;g__uncultured;s__uncultured bacterium
OTU8075	0.0390061	0	±	0	8.45e-06	±	2.84711e-06	d__Bacteria;p__Bacteroidetes;c__Bacteroidia;o__Bacteroidales;f__Muribaculaceae;g__norank;s__uncultured bacterium
OTU8252	0.0390061	0	±	0	1.687e-05	±	6.83368e-06	d__Bacteria;p__Firmicutes;c__Clostridia;o__Clostridiales;f__Lachnospiraceae;g__uncultured;s__uncultured bacterium
OTU8679	0.0390061	0	±	0	9.62e-06	±	3.51662e-06	d__Bacteria;p__Bacteroidetes;c__Bacteroidia;o__Bacteroidales;f__Muribaculaceae;g__norank;s__uncultured bacterium
OTU9355	0.0390061	0	±	0	1.638e-05	±	6.44386e-06	d__Bacteria;p__Firmicutes;c__Clostridia;o__Clostridiales;f__Ruminococcaceae;g__Ruminiclostridium;s__uncultured bacterium
OTU10366	0.0390061	0	±	0	1.039e-05	±	3.98086e-06	d__Bacteria;p__Bacteroidetes;c__Bacteroidia;o__Bacteroidales;f__Muribaculaceae;g__norank;s__uncultured bacterium
OTU10889	0.0390061	0	±	0	1.117e-05	±	4.18718e-06	d__Bacteria;p__Firmicutes;c__Clostridia;o__Clostridiales;f__Lachnospiraceae;g__[Eubacterium] xylanophilum group;s__uncultured bacterium
OTU4159	0.0390061	0	±	0	1.501e-05	±	6.53747e-06	d__Bacteria;p__Firmicutes;c__Clostridia;o__Clostridiales;f__Lachnospiraceae;g__Lachnospiraceae NK4A136 group;s__uncultured bacterium
OTU6738	0.0390061	0	±	0	9.79e-06	±	3.6611e-06	d__Bacteria;p__Bacteroidetes;c__Bacteroidia;o__Bacteroidales;f__Muribaculaceae;g__norank;s__uncultured bacterium
OTU7292	0.0390061	0	±	0	1.123e-05	±	4.69345e-06	d__Bacteria;p__Bacteroidetes;c__Bacteroidia;o__Bacteroidales;f__Muribaculaceae;g__norank;s__uncultured bacterium
OTU8975	0.0390061	0	±	0	1.766e-05	±	8.93613e-06	d__Bacteria;p__Bacteroidetes;c__Bacteroidia;o__Bacteroidales;f__Muribaculaceae;g__norank;s__uncultured bacterium
OTU9656	0.0390061	0	±	0	1.366e-05	±	5.87439e-06	d__Bacteria;p__Firmicutes;c__Clostridia;o__Clostridiales;f__Lachnospiraceae;g__Lachnospiraceae NK4A136 group;s__uncultured bacterium
OTU10682	0.0390061	0	±	0	1.32e-05	±	5.35311e-06	d__Bacteria;p__Firmicutes;c__Clostridia;o__Clostridiales;f__Ruminococcaceae;g__Ruminococcaceae NK4A214 group;s__uncultured bacterium
OTU11110	0.0390061	0	±	0	1.004e-05	±	3.98461e-06	d__Bacteria;p__Bacteroidetes;c__Bacteroidia;o__Bacteroidales;f__Muribaculaceae;g__norank;s__uncultured bacterium
OTU4440	0.0390061	0	±	0	2.161e-05	±	8.43945e-06	d__Bacteria;p__Bacteroidetes;c__Bacteroidia;o__Bacteroidales;f__Muribaculaceae;g__norank;s__uncultured bacterium
OTU8351	0.0390061	0	±	0	1.164e-05	±	4.7721e-06	d__Bacteria;p__Bacteroidetes;c__Bacteroidia;o__Bacteroidales;f__Muribaculaceae;g__norank;s__uncultured bacterium
OTU3223	0.0390061	0	±	0	1.085e-05	±	4.50445e-06	d__Bacteria;p__Firmicutes;c__Clostridia;o__Clostridiales;f__Lachnospiraceae;g__Lachnospiraceae NK4A136 group;s__uncultured bacterium
OTU5092	0.0390061	0	±	0	9.6e-06	±	3.51795e-06	d__Bacteria;p__Firmicutes;c__Clostridia;o__Clostridiales;f__Lachnospiraceae;g__uncultured;s__uncultured bacterium
OTU6483	0.0390061	0	±	0	1.828e-05	±	8.88196e-06	d__Bacteria;p__Bacteroidetes;c__Bacteroidia;o__Bacteroidales;f__Muribaculaceae;g__norank;s__uncultured bacterium
OTU7964	0.0390061	0	±	0	1.023e-05	±	3.879e-06	d__Bacteria;p__Bacteroidetes;c__Bacteroidia;o__Bacteroidales;f__Muribaculaceae;g__norank;s__uncultured bacterium
OTU9560	0.0390061	0	±	0	8.15e-06	±	2.74199e-06	d__Bacteria;p__Bacteroidetes;c__Bacteroidia;o__Bacteroidales;f__Muribaculaceae;g__norank;s__uncultured bacterium
OTU4665	0.0390061	0	±	0	1.936e-05	±	8.03249e-06	d__Bacteria;p__Bacteroidetes;c__Bacteroidia;o__Bacteroidales;f__Marinifilaceae;g__Odoribacter;s__uncultured bacterium
OTU5237	0.0390061	0	±	0	7.87e-06	±	2.62856e-06	d__Bacteria;p__Bacteroidetes;c__Bacteroidia;o__Bacteroidales;f__Muribaculaceae;g__Muribaculum;s__uncultured bacterium
OTU5342	0.0390061	0	±	0	1.092e-05	±	3.98207e-06	d__Bacteria;p__Bacteroidetes;c__Bacteroidia;o__Bacteroidales;f__Muribaculaceae;g__Muribaculum;s__uncultured bacterium
OTU7048	0.0390061	0	±	0	8.07e-06	±	2.69938e-06	d__Bacteria;p__Bacteroidetes;c__Bacteroidia;o__Bacteroidales;f__Muribaculaceae;g__norank;s__uncultured bacterium
OTU10428	0.0390061	0	±	0	8.19e-06	±	2.74722e-06	d__Bacteria;p__Firmicutes;c__Clostridia;o__Clostridiales;f__Lachnospiraceae;g__uncultured;s__uncultured bacterium
OTU5712	0.0390061	0	±	0	8.2e-06	±	2.75455e-06	d__Bacteria;p__Bacteroidetes;c__Bacteroidia;o__Bacteroidales;f__Marinifilaceae;g__Odoribacter;s__uncultured bacterium
OTU3955	0.0390061	0	±	0	9.0028e-05	±	4.53917e-05	d__Bacteria;p__Firmicutes;c__Clostridia;o__Clostridiales;f__Lachnospiraceae;g__Lachnospiraceae NK4A136 group;s__uncultured bacterium
OTU6079	0.0390061	0	±	0	1.376e-05	±	5.1202e-06	d__Bacteria;p__Bacteroidetes;c__Bacteroidia;o__Bacteroidales;f__Muribaculaceae;g__norank;s__uncultured bacterium
OTU6426	0.0390061	0	±	0	8.46e-06	±	2.84125e-06	d__Bacteria;p__Firmicutes;c__Clostridia;o__Clostridiales;f__Ruminococcaceae;g__Ruminiclostridium 9;s__uncultured bacterium
OTU7801	0.0390061	0	±	0	1.497e-05	±	5.92423e-06	d__Bacteria;p__Firmicutes;c__Clostridia;o__Clostridiales;f__Ruminococcaceae;g__Ruminiclostridium 9;s__uncultured bacterium
OTU6746	0.0390061	0	±	0	9.76e-06	±	3.54774e-06	d__Bacteria;p__Bacteroidetes;c__Bacteroidia;o__Bacteroidales;f__Muribaculaceae;g__norank;s__uncultured bacterium
OTU3035	0.0390061	0	±	0	3.56928e-05	±	1.79435e-05	d__Bacteria;p__Firmicutes;c__Clostridia;o__Clostridiales;f__Ruminococcaceae;g__uncultured;s__uncultured bacterium
OTU11239	0.0390061	0	±	0	8.63e-06	±	2.89605e-06	d__Bacteria;p__Bacteroidetes;c__Bacteroidia;o__Bacteroidales;f__Muribaculaceae;g__norank;s__uncultured bacterium
OTU432	0.0390061	0	±	0	1.287e-05	±	4.75974e-06	d__Bacteria;p__Firmicutes;c__Clostridia;o__Clostridiales;f__Lachnospiraceae;g__Lachnospiraceae NK4B4 group;s__uncultured bacterium
OTU3839	0.0390061	0	±	0	1.762e-05	±	7.37661e-06	d__Bacteria;p__Firmicutes;c__Clostridia;o__Clostridiales;f__Lachnospiraceae;g__uncultured;s__uncultured bacterium
OTU4926	0.0390061	0	±	0	1.729e-05	±	8.15792e-06	d__Bacteria;p__Firmicutes;c__Clostridia;o__Clostridiales;f__Ruminococcaceae;g__Ruminococcaceae UCG-014;s__uncultured bacterium
OTU5714	0.0390061	0	±	0	8.23e-06	±	2.76735e-06	d__Bacteria;p__Bacteroidetes;c__Bacteroidia;o__Bacteroidales;f__Muribaculaceae;g__norank;s__uncultured bacterium
OTU5874	0.0390061	0	±	0	1.381e-05	±	5.87538e-06	d__Bacteria;p__Bacteroidetes;c__Bacteroidia;o__Bacteroidales;f__Muribaculaceae;g__norank;s__uncultured bacterium
OTU6288	0.0390061	0	±	0	1.282e-05	±	5.09808e-06	d__Bacteria;p__Firmicutes;c__Clostridia;o__Clostridiales;f__Ruminococcaceae;g__Ruminococcaceae UCG-014;s__uncultured bacterium
OTU7288	0.0390061	0	±	0	1.03e-05	±	4.03455e-06	d__Bacteria;p__Bacteroidetes;c__Bacteroidia;o__Bacteroidales;f__Muribaculaceae;g__norank;s__uncultured bacterium
OTU8629	0.0390061	0	±	0	8.65e-06	±	2.9082e-06	d__Bacteria;p__Bacteroidetes;c__Bacteroidia;o__Bacteroidales;f__Muribaculaceae;g__norank;s__uncultured bacterium
OTU4333	0.0390061	0	±	0	1.412e-05	±	6.34675e-06	d__Bacteria;p__Firmicutes;c__Clostridia;o__Clostridiales;f__Ruminococcaceae;g__Negativibacillus;s__uncultured bacterium
OTU5728	0.0390061	0	±	0	9.71e-06	±	3.54057e-06	d__Bacteria;p__Bacteroidetes;c__Bacteroidia;o__Bacteroidales;f__Muribaculaceae;g__Muribaculum;s__uncultured bacterium
OTU6936	0.0390061	0	±	0	2.30931e-05	±	1.39647e-05	d__Bacteria;p__Firmicutes;c__Clostridia;o__Clostridiales;f__Lachnospiraceae;g__Lachnospiraceae NK4A136 group;s__uncultured bacterium
OTU11611	0.0390061	0	±	0	1.206e-05	±	5.49877e-06	d__Bacteria;p__Bacteroidetes;c__Bacteroidia;o__Bacteroidales;f__Muribaculaceae;g__norank;s__uncultured bacterium
OTU4762	0.0390061	0	±	0	1.247e-05	±	5.04456e-06	d__Bacteria;p__Bacteroidetes;c__Bacteroidia;o__Bacteroidales;f__Muribaculaceae;g__norank;s__uncultured bacterium
OTU3663	0.0390061	0	±	0	1.702e-05	±	6.25927e-06	d__Bacteria;p__Bacteroidetes;c__Bacteroidia;o__Bacteroidales;f__Muribaculaceae;g__Muribaculum;s__uncultured bacterium
OTU5896	0.0390061	0	±	0	9.27e-06	±	3.35559e-06	d__Bacteria;p__Bacteroidetes;c__Bacteroidia;o__Bacteroidales;f__Muribaculaceae;g__norank;s__uncultured bacterium
OTU7190	0.0390061	0	±	0	1.633e-05	±	7.73063e-06	d__Bacteria;p__Bacteroidetes;c__Bacteroidia;o__Bacteroidales;f__Muribaculaceae;g__norank;s__uncultured bacterium
OTU8841	0.0390061	0	±	0	9.77e-06	±	3.6513e-06	d__Bacteria;p__Bacteroidetes;c__Bacteroidia;o__Bacteroidales;f__Muribaculaceae;g__norank;s__uncultured bacterium
OTU8869	0.0390061	0	±	0	8.09e-06	±	2.71565e-06	d__Bacteria;p__Bacteroidetes;c__Bacteroidia;o__Bacteroidales;f__Muribaculaceae;g__norank;s__uncultured bacterium
OTU9574	0.0390061	0	±	0	1.352e-05	±	5.65253e-06	d__Bacteria;p__Firmicutes;c__Bacilli;o__Lactobacillales;f__Lactobacillaceae;g__Lactobacillus;s__uncultured bacterium
[truncated: 376 more rows]

## Sheet: c. SPFL(21) vs SPF(21)
Table S4. Comparison of operational taxonomic units (OTUs) between groups based on 16S rDNA sequencing. P values are based on Kruskal-Wails test with Mann-Whitney U post-hoc test (bonferroni correction). All OTUs with P values less than 0.05 are listed.
[truncated: 687 more rows]
