# Supplementary material for: Effects of post-adulthood environmental hygiene improvement on gut microbiota and immune tolerance in mice
Source: Appl Environ Microbiol. 2025 Mar 6;91(4):e02477-24. doi: 10.1128/aem.02477-24 (PMC12016539; doi:10.1128/aem.02477-24)
Supplement: Table S5 — Operational taxonomic units (OTUs) identified by random forest analysis of 16S rDNA sequencing results that exhibit significant differences between groups. [file aem.02477-24-s0006.xlsx]

## Sheet: a. SPF(21) versus Con(21)
Table S5. Operational taxonomic units (OTUs) identified by random forest analysis of 16S rDNA sequencing results that exhibit significant differences between groups. Random forest analysis assigns an importance score to each OTU by estimating the increase in error caused by removing a specific OTU from the set of predictors. The mean ± s.d. of the OOB error = 0 ± 0. In our analysis, we considered…
(a) SPF (21) vs Con (21)
OTU ID	Important score	Relative abundance of OTUS in each group of mice (mean ± SEM)						taxonomy
		SPF(21), n=10			Con(21), n=10
OTU128	0.00375304	1.44e-06	±	1.44e-06	0.00226194	±	0.00050847	d__Bacteria;p__Firmicutes;c__Clostridia;o__Clostridiales;f__Lachnospiraceae;g__uncultured;s__uncultured bacterium
OTU1502	0.00336397	1.58e-06	±	1.58e-06	8.48659e-05	±	3.14164e-05	d__Bacteria;p__Firmicutes;c__Clostridia;o__Clostridiales;f__Lachnospiraceae;g__Lachnospiraceae NK4A136 group;s__uncultured bacterium
OTU13	0.00326765	0.00277768	±	0.000457711	0.0155668	±	0.00216068	d__Bacteria;p__Bacteroidetes;c__Bacteroidia;o__Bacteroidales;f__Muribaculaceae;g__norank;s__uncultured bacterium
OTU530	0.00308706	2.259e-05	±	1.02895e-05	0.00062312	±	0.000115296	d__Bacteria;p__Bacteroidetes;c__Bacteroidia;o__Bacteroidales;f__Muribaculaceae;g__norank;s__uncultured bacterium
OTU262	0.00296754	0.000114045	±	4.29503e-05	0.000873513	±	0.000102259	d__Bacteria;p__Firmicutes;c__Clostridia;o__Clostridiales;f__Lachnospiraceae;g__uncultured;s__Lachnospiraceae bacterium 3-2
OTU333	0.0028213	3.32859e-05	±	1.35958e-05	0.000492816	±	9.14944e-05	d__Bacteria;p__Bacteroidetes;c__Bacteroidia;o__Bacteroidales;f__Muribaculaceae;g__Muribaculum;s__uncultured bacterium
OTU32	0.00266357	0.000631915	±	0.00012451	0.00863728	±	0.00279475	d__Bacteria;p__Firmicutes;c__Clostridia;o__Clostridiales;f__Lachnospiraceae;g__Lachnospiraceae NK4A136 group;s__uncultured bacterium
OTU559	0.0026319	1.84178e-05	±	1.1076e-05	0.000387439	±	8.68755e-05	d__Bacteria;p__Firmicutes;c__Clostridia;o__Clostridiales;f__Family XIII;g__Family XIII UCG-001;s__uncultured bacterium
OTU1291	0.00228833	1.263e-05	±	8.42e-06	0.000105576	±	2.43979e-05	d__Bacteria;p__Bacteroidetes;c__Bacteroidia;o__Bacteroidales;f__Muribaculaceae;g__norank;s__uncultured bacterium
OTU194	0.00219532	4.36244e-05	±	1.80114e-05	0.00115915	±	0.000174541	d__Bacteria;p__Bacteroidetes;c__Bacteroidia;o__Bacteroidales;f__Muribaculaceae;g__norank;s__uncultured bacterium
OTU1296	0.00216341	3.58e-06	±	2.42037e-06	0.000103292	±	3.49349e-05	d__Bacteria;p__Firmicutes;c__Clostridia;o__Clostridiales;f__Ruminococcaceae;g__Ruminococcaceae UCG-014
OTU2076	0.00196349	0	±	0	6.4504e-05	±	1.19675e-05	d__Bacteria;p__Bacteroidetes;c__Bacteroidia;o__Bacteroidales;f__Muribaculaceae;g__norank;s__uncultured bacterium
OTU2004	0.00184429	0	±	0	0.000111565	±	2.04823e-05	d__Bacteria;p__Bacteroidetes;c__Bacteroidia;o__Bacteroidales;f__Muribaculaceae;g__norank;s__uncultured bacterium
OTU344	0.00169484	8.08517e-05	±	3.13612e-05	0.000404776	±	6.3406e-05	d__Bacteria;p__Firmicutes;c__Clostridia;o__Clostridiales;f__Peptococcaceae;g__uncultured;s__uncultured bacterium
OTU709	0.00162092	3.754e-05	±	1.20053e-05	0.000214753	±	3.09809e-05	d__Bacteria;p__Bacteroidetes;c__Bacteroidia;o__Bacteroidales;f__Muribaculaceae;g__norank;s__uncultured bacterium
OTU1099	0.00151817	6.34e-06	±	3.50112e-06	0.000193603	±	4.66687e-05	d__Bacteria;p__Bacteroidetes;c__Bacteroidia;o__Bacteroidales;f__Muribaculaceae;g__norank;s__uncultured bacterium
OTU298	0.00150492	0.000119775	±	2.32045e-05	0.000552311	±	0.000132034	d__Bacteria;p__Bacteroidetes;c__Bacteroidia;o__Bacteroidales;f__Muribaculaceae;g__norank;s__uncultured bacterium
OTU476	0.001394	4.049e-05	±	9.67525e-06	0.000424317	±	0.0001108	d__Bacteria;p__Bacteroidetes;c__Bacteroidia;o__Bacteroidales;f__Muribaculaceae;g__norank;s__uncultured bacterium
OTU905	0.0013877	1.517e-05	±	5.13375e-06	0.000332549	±	5.06977e-05	d__Bacteria;p__Bacteroidetes;c__Bacteroidia;o__Bacteroidales;f__Muribaculaceae;g__norank;s__uncultured bacterium
OTU1734	0.0013327	0	±	0	8.91078e-05	±	2.99871e-05	d__Bacteria;p__Firmicutes;c__Clostridia;o__Clostridiales;f__Lachnospiraceae;g__Lachnospiraceae NK4A136 group;s__uncultured bacterium
OTU1317	0.00132016	0	±	0	0.000130855	±	3.16201e-05	d__Bacteria;p__Firmicutes;c__Clostridia;o__Clostridiales;f__Lachnospiraceae;g__uncultured;s__uncultured bacterium
OTU389	0.00115437	6.07314e-05	±	2.91881e-05	0.000471759	±	8.07966e-05	d__Bacteria;p__Firmicutes;c__Clostridia;o__Clostridiales;f__Family XIII;g__[Eubacterium] nodatum group;s__uncultured bacterium
OTU850	0.00114476	1.76e-06	±	1.76e-06	0.000228296	±	5.02429e-05	d__Bacteria;p__Firmicutes;c__Clostridia;o__Clostridiales;f__Lachnospiraceae;g__uncultured;s__uncultured bacterium
OTU642	0.00108198	3.54513e-05	±	1.68706e-05	0.000377202	±	6.94829e-05	d__Bacteria;p__Firmicutes;c__Clostridia;o__Clostridiales;f__Ruminococcaceae;g__UBA1819;s__uncultured bacterium
OTU1575	0.00105884	0	±	0	5.15416e-05	±	1.46814e-05	d__Bacteria;p__Bacteroidetes;c__Bacteroidia;o__Bacteroidales;f__Muribaculaceae;g__norank;s__uncultured bacterium
OTU304	0.00096873	6.01217e-05	±	1.74181e-05	0.000418022	±	8.77704e-05	d__Bacteria;p__Firmicutes;c__Clostridia;o__Clostridiales;f__Lachnospiraceae;g__uncultured;s__uncultured bacterium
OTU1772	0.000946984	0	±	0	6.02508e-05	±	1.45386e-05	d__Bacteria;p__Firmicutes;c__Clostridia;o__Clostridiales;f__Lachnospiraceae;g__Lachnospiraceae NK4A136 group;s__uncultured bacterium
OTU827	0.000942381	0	±	0	0.000116081	±	2.53977e-05	d__Bacteria;p__Firmicutes;c__Clostridia;o__Clostridiales;f__Lachnospiraceae
OTU1135	0.00091	1.675e-05	±	8.73541e-06	0.000303421	±	4.96117e-05	d__Bacteria;p__Bacteroidetes;c__Bacteroidia;o__Bacteroidales;f__Muribaculaceae;g__norank;s__uncultured bacterium
OTU1382	0.000904762	1.214e-05	±	8.37706e-06	0.00013591	±	5.32695e-05	d__Bacteria;p__Bacteroidetes;c__Bacteroidia;o__Bacteroidales;f__Muribaculaceae;g__norank;s__uncultured bacterium
OTU772	0.000893571	7.59e-06	±	7.59e-06	0.000220467	±	8.0918e-05	d__Bacteria;p__Firmicutes;c__Clostridia;o__Clostridiales;f__Lachnospiraceae;g__uncultured;s__uncultured bacterium
OTU994	0.00088873	1.292e-05	±	3.20367e-06	0.000120079	±	2.17257e-05	d__Bacteria;p__Bacteroidetes;c__Bacteroidia;o__Bacteroidales;f__Muribaculaceae;g__norank;s__uncultured bacterium
OTU259	0.000853571	0.000137579	±	3.15071e-05	0.000577874	±	0.000130345	d__Bacteria;p__Bacteroidetes;c__Bacteroidia;o__Bacteroidales;f__Muribaculaceae;g__norank;s__uncultured bacterium
OTU197	0.000845238	0.000239565	±	6.06046e-05	0.000891297	±	0.000161235	d__Bacteria;p__Firmicutes;c__Clostridia;o__Clostridiales;f__Ruminococcaceae;g__Ruminococcaceae NK4A214 group;s__uncultured bacterium
OTU1386	0.000843492	2.06e-06	±	2.06e-06	0.000126799	±	2.57537e-05	d__Bacteria;p__Bacteroidetes;c__Bacteroidia;o__Bacteroidales;f__Muribaculaceae;g__norank;s__uncultured bacterium
OTU2973	0.000839127	1.66e-06	±	1.66e-06	0.000102168	±	5.06022e-05	d__Bacteria;p__Firmicutes;c__Clostridia;o__Clostridiales;f__Lachnospiraceae;g__Lachnospiraceae NK4A136 group;s__uncultured bacterium
OTU1770	0.000816508	8.37e-06	±	3.68764e-06	6.38957e-05	±	1.45204e-05	d__Bacteria;p__Bacteroidetes;c__Bacteroidia;o__Bacteroidales;f__Muribaculaceae;g__norank;s__uncultured bacterium
OTU641	0.000809365	3.28473e-05	±	1.42219e-05	0.000224324	±	6.13044e-05	d__Bacteria;p__Firmicutes;c__Clostridia;o__Clostridiales;f__Ruminococcaceae;g__GCA-900066225;s__uncultured bacterium
OTU2841	0.000809206	0	±	0	6.85978e-05	±	3.12195e-05	d__Bacteria;p__Firmicutes;c__Clostridia;o__Clostridiales;f__Ruminococcaceae;g__Ruminococcaceae UCG-014;s__uncultured bacterium
OTU1771	0.000800397	5.23e-06	±	2.69419e-06	9.80217e-05	±	2.70147e-05	d__Bacteria;p__Bacteroidetes;c__Bacteroidia;o__Bacteroidales;f__Muribaculaceae;g__norank;s__uncultured bacterium
OTU154	0.000778571	0.000358096	±	0.00010079	0.00167294	±	0.000255807	d__Bacteria;p__Bacteroidetes;c__Bacteroidia;o__Bacteroidales;f__Muribaculaceae;g__norank;s__uncultured bacterium
OTU1735	0.000773175	4.83e-06	±	3.48546e-06	6.5317e-05	±	1.94889e-05	d__Bacteria;p__Bacteroidetes;c__Bacteroidia;o__Bacteroidales;f__Muribaculaceae;g__norank;s__uncultured bacterium
OTU498	0.000757698	4.88184e-05	±	2.20713e-05	0.00034151	±	6.70694e-05	d__Bacteria;p__Bacteroidetes;c__Bacteroidia;o__Bacteroidales;f__Muribaculaceae;g__norank;s__uncultured bacterium
OTU101	0.000756032	0.000384278	±	0.000349021	0.00409765	±	0.00174655	d__Bacteria;p__Firmicutes;c__Clostridia;o__Clostridiales;f__Lachnospiraceae;g__[Eubacterium] xylanophilum group;s__uncultured bacterium
OTU1411	0.000755	2.09e-05	±	5.70407e-06	8.2715e-05	±	1.26772e-05	d__Bacteria;p__Bacteroidetes;c__Bacteroidia;o__Bacteroidales;f__Muribaculaceae;g__norank
OTU952	0.000742698	3.77e-06	±	2.53562e-06	0.000116319	±	2.98833e-05	d__Bacteria;p__Firmicutes;c__Clostridia;o__Clostridiales;f__Lachnospiraceae;g__Lachnospiraceae NK4A136 group;s__uncultured bacterium
OTU405	0.000738254	7.13225e-05	±	5.08901e-05	0.000440806	±	7.14144e-05	d__Bacteria;p__Firmicutes;c__Clostridia;o__Clostridiales;f__Ruminococcaceae;g__uncultured;s__uncultured bacterium
OTU2517	0.000729156	1.58e-06	±	1.58e-06	4.33735e-05	±	1.11211e-05	d__Bacteria;p__Firmicutes;c__Clostridia;o__Clostridiales;f__Lachnospiraceae
OTU621	0.00072619	5.55304e-05	±	3.70493e-05	0.000171517	±	5.68486e-05	d__Bacteria;p__Firmicutes;c__Clostridia;o__Clostridiales;f__Ruminococcaceae;g__Ruminococcaceae UCG-014;s__uncultured bacterium
OTU733	0.000713333	1.086e-05	±	6.55697e-06	0.000426908	±	0.000203975	d__Bacteria;p__Firmicutes;c__Clostridia;o__Clostridiales;f__Lachnospiraceae;g__GCA-900066575;s__uncultured bacterium
OTU673	0.000702381	2.56018e-05	±	1.22184e-05	0.000291082	±	6.9811e-05	d__Bacteria;p__Bacteroidetes;c__Bacteroidia;o__Bacteroidales;f__Muribaculaceae;g__norank;s__uncultured bacterium
OTU165	0.000696429	0.000360081	±	0.000108165	0.00156392	±	0.000253663	d__Bacteria;p__Bacteroidetes;c__Bacteroidia;o__Bacteroidales;f__Muribaculaceae;g__norank;s__uncultured bacterium
OTU1195	0.000695397	7.37e-06	±	4.97527e-06	0.000227488	±	3.86689e-05	d__Bacteria;p__Bacteroidetes;c__Bacteroidia;o__Bacteroidales;f__Muribaculaceae;g__norank;s__uncultured bacterium
OTU68	0.000686984	1.175e-05	±	7.2531e-06	0.00431314	±	0.00186056	d__Bacteria;p__Firmicutes;c__Erysipelotrichia;o__Erysipelotrichales;f__Erysipelotrichaceae;g__Dubosiella;s__uncultured bacterium
OTU1861	0.000684206	1.66e-06	±	1.66e-06	6.10329e-05	±	1.28694e-05	d__Bacteria;p__Bacteroidetes;c__Bacteroidia;o__Bacteroidales;f__Muribaculaceae;g__norank;s__uncultured bacterium
OTU6671	0.000684127	0	±	0	1.787e-05	±	3.65845e-06	d__Bacteria;p__Bacteroidetes;c__Bacteroidia;o__Bacteroidales;f__Muribaculaceae;g__norank;s__uncultured bacterium
OTU3427	0.000677619	0	±	0	5.80997e-05	±	1.88595e-05	d__Bacteria;p__Firmicutes;c__Clostridia;o__Clostridiales;f__Lachnospiraceae;g__Lachnospiraceae NK4A136 group;s__uncultured bacterium
OTU403	0.000676984	7.66087e-05	±	3.18218e-05	0.000497261	±	0.000105865	d__Bacteria;p__Bacteroidetes;c__Bacteroidia;o__Bacteroidales;f__Muribaculaceae;g__norank;s__uncultured bacterium
OTU1573	0.000675	4.76e-06	±	2.42593e-06	6.62443e-05	±	1.61226e-05	d__Bacteria;p__Bacteroidetes;c__Bacteroidia;o__Bacteroidales;f__Muribaculaceae;g__norank;s__uncultured bacterium
OTU1505	0.00066619	1.76e-05	±	9.00781e-06	0.000106775	±	1.22073e-05	d__Bacteria;p__Bacteroidetes;c__Bacteroidia;o__Bacteroidales;f__Prevotellaceae;g__Prevotellaceae UCG-001;s__uncultured bacterium
OTU863	0.000665664	3.029e-05	±	9.24391e-06	0.000224732	±	9.27852e-05	d__Bacteria;p__Bacteroidetes;c__Bacteroidia;o__Bacteroidales;f__Bacteroidaceae;g__Bacteroides;s__uncultured bacterium
OTU3646	0.000664921	0	±	0	3.976e-05	±	9.93234e-06	d__Bacteria;p__Bacteroidetes;c__Bacteroidia;o__Bacteroidales;f__Muribaculaceae;g__norank;s__uncultured bacterium
OTU2148	0.000638333	5.79e-06	±	4.32924e-06	5.768e-05	±	9.8069e-06	d__Bacteria;p__Bacteroidetes;c__Bacteroidia;o__Bacteroidales;f__Muribaculaceae;g__norank;s__uncultured bacterium
OTU491	0.000612381	3.233e-05	±	1.02e-05	0.000312337	±	6.28918e-05	d__Bacteria;p__Bacteroidetes;c__Bacteroidia;o__Bacteroidales;f__Muribaculaceae;g__norank;s__uncultured bacterium
OTU582	0.000609762	1.68258e-05	±	1.368e-05	0.000196799	±	5.36957e-05	d__Bacteria;p__Firmicutes;c__Clostridia;o__Clostridiales;f__Lachnospiraceae;g__uncultured;s__uncultured bacterium
OTU7	0.000603175	0.00517324	±	0.00197033	0.0357218	±	0.00742435	d__Bacteria;p__Bacteroidetes;c__Bacteroidia;o__Bacteroidales;f__Muribaculaceae;g__norank;s__uncultured bacterium
OTU2155	0.000589524	0	±	0	3.60221e-05	±	1.37884e-05	d__Bacteria;p__Firmicutes;c__Clostridia;o__Clostridiales;f__Lachnospiraceae;g__Lachnospiraceae NK4A136 group;s__uncultured bacterium
OTU127	0.000588283	0.000352087	±	9.63537e-05	0.00197883	±	0.000263665	d__Bacteria;p__Bacteroidetes;c__Bacteroidia;o__Bacteroidales;f__Muribaculaceae;g__norank;s__uncultured bacterium
OTU2550	0.000568932	3.58e-06	±	2.42037e-06	9.02673e-05	±	4.27213e-05	d__Bacteria;p__Bacteroidetes;c__Bacteroidia;o__Bacteroidales;f__Muribaculaceae;g__norank;s__uncultured bacterium
OTU1113	0.000565476	3.17e-06	±	2.11335e-06	0.00011032	±	4.93214e-05	d__Bacteria;p__Firmicutes;c__Clostridia;o__Clostridiales;f__Lachnospiraceae;g__Lachnospiraceae FCS020 group;s__uncultured bacterium
OTU4053	0.000564286	3.42e-06	±	2.28122e-06	2.845e-05	±	7.14246e-06	d__Bacteria;p__Bacteroidetes;c__Bacteroidia;o__Bacteroidales;f__Muribaculaceae;g__norank;s__uncultured bacterium
OTU1649	0.000554872	0	±	0	5.41175e-05	±	1.58478e-05	d__Bacteria;p__Firmicutes;c__Clostridia;o__Clostridiales;f__Lachnospiraceae;g__Lachnospiraceae NK4A136 group;s__uncultured bacterium
OTU2435	0.000549524	9.14e-06	±	6.16644e-06	4.63009e-05	±	1.27145e-05	d__Bacteria;p__Firmicutes;c__Clostridia;o__Clostridiales;f__Ruminococcaceae;g__Ruminiclostridium;s__uncultured bacterium
OTU1974	0.000547619	9.04e-06	±	4.38837e-06	6.82849e-05	±	1.06718e-05	d__Bacteria;p__Bacteroidetes;c__Bacteroidia;o__Bacteroidales;f__Muribaculaceae;g__norank;s__uncultured bacterium
OTU972	0.000547302	1.052e-05	±	5.43294e-06	0.000190999	±	5.44089e-05	d__Bacteria;p__Bacteroidetes;c__Bacteroidia;o__Bacteroidales;f__Muribaculaceae;g__norank;s__uncultured bacterium
OTU893	0.000545952	2.19718e-05	±	1.25059e-05	0.000184352	±	3.27072e-05	d__Bacteria;p__Bacteroidetes;c__Bacteroidia;o__Bacteroidales;f__Muribaculaceae;g__norank;s__uncultured bacterium
OTU2306	0.000525657	1.633e-05	±	4.14461e-06	8.65002e-05	±	1.67151e-05	d__Bacteria;p__Bacteroidetes;c__Bacteroidia;o__Bacteroidales;f__Muribaculaceae;g__norank;s__uncultured bacterium
OTU672	0.000522222	3.43726e-05	±	1.45791e-05	0.000280819	±	6.66328e-05	d__Bacteria;p__Bacteroidetes;c__Bacteroidia;o__Bacteroidales;f__Muribaculaceae;g__norank;s__uncultured bacterium
OTU1464	0.000521429	1.44e-06	±	1.44e-06	0.000102062	±	2.56524e-05	d__Bacteria;p__Firmicutes;c__Clostridia;o__Clostridiales;f__Lachnospiraceae;g__uncultured;s__uncultured bacterium
OTU962	0.000517381	4.70534e-05	±	3.25726e-05	0.000134159	±	1.72314e-05	d__Bacteria;p__Firmicutes;c__Clostridia;o__Clostridiales;f__Family XIII;g__Family XIII AD3011 group;s__uncultured bacterium
OTU503	0.000515079	8.80953e-05	±	2.70339e-05	0.000389938	±	6.8993e-05	d__Bacteria;p__Bacteroidetes;c__Bacteroidia;o__Bacteroidales;f__Muribaculaceae;g__norank;s__uncultured bacterium
OTU710	0.000506984	3.84549e-05	±	3.34921e-05	0.000155625	±	4.57245e-05	d__Bacteria;p__Firmicutes;c__Clostridia;o__Clostridiales;f__Ruminococcaceae;g__Ruminococcaceae UCG-010;s__uncultured bacterium
OTU355	0.000499524	0.000110892	±	3.18202e-05	0.00058567	±	9.85593e-05	d__Bacteria;p__Bacteroidetes;c__Bacteroidia;o__Bacteroidales;f__Muribaculaceae;g__norank;s__uncultured bacterium
OTU745	0.000493254	3.09061e-05	±	1.28248e-05	0.000282335	±	8.19293e-05	d__Bacteria;p__Bacteroidetes;c__Bacteroidia;o__Bacteroidales;f__Muribaculaceae;g__norank;s__uncultured bacterium
OTU1596	0.000484762	1.119e-05	±	5.00325e-06	9.31448e-05	±	1.93192e-05	d__Bacteria;p__Bacteroidetes;c__Bacteroidia;o__Bacteroidales;f__Muribaculaceae;g__norank;s__uncultured bacterium
OTU1168	0.000480794	3.5e-06	±	2.37866e-06	0.000168929	±	4.18072e-05	d__Bacteria;p__Firmicutes;c__Clostridia;o__Clostridiales;f__Ruminococcaceae;g__Ruminococcaceae UCG-009;s__uncultured bacterium
OTU1365	0.000479127	0	±	0	0.000141739	±	3.19781e-05	d__Bacteria;p__Firmicutes;c__Clostridia;o__Clostridiales;f__Lachnospiraceae;g__uncultured;s__uncultured bacterium
OTU817	0.000472619	1.604e-05	±	6.26965e-06	0.000406591	±	0.000163142	d__Bacteria;p__Bacteroidetes;c__Bacteroidia;o__Bacteroidales;f__Muribaculaceae;g__norank;s__uncultured bacterium
OTU1824	0.000466667	5.42e-06	±	2.78962e-06	8.07203e-05	±	1.77236e-05	d__Bacteria;p__Bacteroidetes;c__Bacteroidia;o__Bacteroidales;f__Muribaculaceae;g__norank;s__uncultured bacterium
OTU487	0.000465476	2.929e-05	±	1.26095e-05	0.000309867	±	9.30835e-05	d__Bacteria;p__Firmicutes;c__Clostridia;o__Clostridiales;f__Ruminococcaceae;g__Ruminococcaceae UCG-014;s__uncultured bacterium
OTU2633	0.00046381	7.76e-06	±	3.49585e-06	2.96e-05	±	5.51247e-06	d__Bacteria;p__Bacteroidetes;c__Bacteroidia;o__Bacteroidales;f__Muribaculaceae;g__norank;s__uncultured bacterium
OTU1063	0.000461905	2.354e-05	±	8.79739e-06	0.000205429	±	4.76324e-05	d__Bacteria;p__Bacteroidetes;c__Bacteroidia;o__Bacteroidales;f__Muribaculaceae;g__norank;s__uncultured bacterium
OTU2062	0.000458095	5.16e-06	±	2.66413e-06	6.568e-05	±	2.06541e-05	d__Bacteria;p__Bacteroidetes;c__Bacteroidia;o__Bacteroidales;f__Muribaculaceae;g__norank;s__uncultured bacterium
OTU3765	0.000453175	1.58e-06	±	1.58e-06	0.000118924	±	6.49071e-05	d__Bacteria;p__Firmicutes;c__Clostridia;o__Clostridiales;f__Lachnospiraceae;g__Lachnospiraceae NK4A136 group;s__uncultured bacterium
OTU1179	0.000442857	6.05e-06	±	3.27323e-06	0.000125803	±	4.54491e-05	d__Bacteria;p__Firmicutes;c__Clostridia;o__Clostridiales;f__Lachnospiraceae;g__Lachnospiraceae NK4A136 group;s__uncultured bacterium
OTU186	0.000441429	0.000345909	±	6.08506e-05	0.000968377	±	0.000105808	d__Bacteria;p__Bacteroidetes;c__Bacteroidia;o__Bacteroidales;f__Muribaculaceae;g__norank;s__uncultured bacterium
OTU2099	0.00044039	1.132e-05	±	6.18528e-06	8.35311e-05	±	3.53623e-05	d__Bacteria;p__Bacteroidetes;c__Bacteroidia;o__Bacteroidales;f__Muribaculaceae;g__norank;s__uncultured bacterium
OTU395	0.000425556	2.314e-05	±	9.65581e-06	0.000359903	±	0.000100797	d__Bacteria;p__Bacteroidetes;c__Bacteroidia;o__Bacteroidales;f__Muribaculaceae;g__norank;s__uncultured bacterium
OTU1886	0.000415476	6.67e-06	±	2.76743e-06	7.33445e-05	±	1.48429e-05	d__Bacteria;p__Bacteroidetes;c__Bacteroidia;o__Bacteroidales;f__Muribaculaceae;g__norank;s__uncultured bacterium
OTU334	0.000413889	8.54613e-05	±	3.45051e-05	0.000630037	±	0.000129129	d__Bacteria;p__Bacteroidetes;c__Bacteroidia;o__Bacteroidales;f__Muribaculaceae;g__norank
OTU18	0.000412302	0.000176489	±	0.000125865	0.0165643	±	0.00712182	d__Bacteria;p__Firmicutes;c__Erysipelotrichia;o__Erysipelotrichales;f__Erysipelotrichaceae
OTU449	0.000410952	7.45613e-05	±	2.41815e-05	0.000474841	±	8.73575e-05	d__Bacteria;p__Bacteroidetes;c__Bacteroidia;o__Bacteroidales;f__Muribaculaceae;g__norank;s__uncultured bacterium
OTU4389	0.000410794	0	±	0	5.66527e-05	±	1.93341e-05	d__Bacteria;p__Bacteroidetes;c__Bacteroidia;o__Bacteroidales;f__Muribaculaceae;g__norank;s__uncultured bacterium
OTU2342	0.000410159	7.91e-06	±	3.61566e-06	3.60654e-05	±	1.40618e-05	d__Bacteria;p__Bacteroidetes;c__Bacteroidia;o__Bacteroidales;f__Muribaculaceae;g__norank;s__uncultured bacterium
OTU4040	0.000402381	1.58e-06	±	1.58e-06	3.16e-05	±	7.80881e-06	d__Bacteria;p__Bacteroidetes;c__Bacteroidia;o__Bacteroidales;f__Muribaculaceae;g__norank;s__uncultured bacterium
OTU821	0.000399048	4.12772e-05	±	1.43034e-05	0.000224564	±	4.50631e-05	d__Bacteria;p__Bacteroidetes;c__Bacteroidia;o__Bacteroidales;f__Muribaculaceae;g__norank;s__uncultured bacterium
OTU5085	0.000388571	0	±	0	3.59707e-05	±	1.16725e-05	d__Bacteria;p__Firmicutes;c__Clostridia;o__Clostridiales;f__Lachnospiraceae;g__Lachnospiraceae NK4A136 group;s__uncultured bacterium
OTU4601	0.000380952	0	±	0	1.839e-05	±	3.92076e-06	d__Bacteria;p__Bacteroidetes;c__Bacteroidia;o__Bacteroidales;f__Muribaculaceae;g__norank;s__uncultured bacterium
OTU920	0.000380159	1.197e-05	±	5.80906e-06	0.000199824	±	4.89856e-05	d__Bacteria;p__Bacteroidetes;c__Bacteroidia;o__Bacteroidales;f__Muribaculaceae;g__norank;s__uncultured bacterium
OTU447	0.00038	4.003e-05	±	1.16882e-05	0.000352233	±	8.31129e-05	d__Bacteria;p__Firmicutes;c__Clostridia;o__Clostridiales;f__Lachnospiraceae;g__uncultured;s__uncultured bacterium
OTU1111	0.000373521	2.231e-05	±	6.88301e-06	0.00014765	±	4.06144e-05	d__Bacteria;p__Bacteroidetes;c__Bacteroidia;o__Bacteroidales;f__Muribaculaceae;g__norank;s__uncultured bacterium
OTU5028	0.000370476	0	±	0	4.4898e-05	±	2.37734e-05	d__Bacteria;p__Firmicutes;c__Clostridia;o__Clostridiales;f__Lachnospiraceae;g__Lachnospiraceae NK4A136 group;s__uncultured bacterium
OTU111	0.000370159	0.000370299	±	0.00012112	0.0023629	±	0.000521388	d__Bacteria;p__Bacteroidetes;c__Bacteroidia;o__Bacteroidales;f__Muribaculaceae;g__norank;s__uncultured bacterium
OTU474	0.000369444	5.08227e-05	±	2.21762e-05	0.000635189	±	0.000209258	d__Bacteria;p__Bacteroidetes;c__Bacteroidia;o__Bacteroidales;f__Muribaculaceae;g__norank;s__uncultured bacterium
OTU2008	0.00036873	0	±	0	8.67603e-05	±	3.71393e-05	d__Bacteria;p__Firmicutes;c__Clostridia;o__Clostridiales;f__Lachnospiraceae;g__Lachnospiraceae NK4A136 group;s__uncultured bacterium
OTU841	0.000367381	7.97e-06	±	3.49787e-06	0.000156127	±	5.09678e-05	d__Bacteria;p__Bacteroidetes;c__Bacteroidia;o__Bacteroidales;f__Muribaculaceae;g__norank;s__uncultured bacterium
OTU1301	0.000366508	1.297e-05	±	6.61312e-06	0.000137924	±	4.34027e-05	d__Bacteria;p__Bacteroidetes;c__Bacteroidia;o__Bacteroidales;f__Muribaculaceae;g__norank;s__uncultured bacterium
OTU463	0.000362698	8.0425e-05	±	2.97964e-05	0.000388653	±	6.02628e-05	d__Bacteria;p__Bacteroidetes;c__Bacteroidia;o__Bacteroidales;f__Muribaculaceae;g__norank;s__uncultured bacterium
OTU718	0.000362143	4.73031e-05	±	2.01533e-05	0.000243805	±	5.18698e-05	d__Bacteria;p__Bacteroidetes;c__Bacteroidia;o__Bacteroidales;f__Muribaculaceae;g__norank;s__uncultured bacterium
OTU6	0.000361905	0.00531207	±	0.00205169	0.0400854	±	0.00837636	d__Bacteria;p__Bacteroidetes;c__Bacteroidia;o__Bacteroidales;f__Muribaculaceae;g__norank;s__uncultured bacterium
OTU774	0.000355476	4.53731e-05	±	2.08711e-05	0.000261029	±	5.75628e-05	d__Bacteria;p__Bacteroidetes;c__Bacteroidia;o__Bacteroidales;f__Muribaculaceae;g__norank;s__uncultured bacterium
OTU2722	0.000353824	1.145e-05	±	8.32585e-06	4.104e-05	±	9.20825e-06	d__Bacteria;p__Bacteroidetes;c__Bacteroidia;o__Bacteroidales;f__Muribaculaceae;g__norank;s__uncultured bacterium
OTU514	0.000351587	7.33654e-05	±	2.29698e-05	0.000395557	±	0.000142571	d__Bacteria;p__Firmicutes;c__Clostridia;o__Clostridiales;f__Lachnospiraceae;g__uncultured;s__uncultured bacterium
OTU2579	0.000346905	2.11e-06	±	2.11e-06	4.907e-05	±	9.5943e-06	d__Bacteria;p__Bacteroidetes;c__Bacteroidia;o__Bacteroidales;f__Muribaculaceae;g__norank;s__uncultured bacterium
OTU2006	0.000337778	3.72e-06	±	2.49786e-06	8.35024e-05	±	1.85851e-05	d__Bacteria;p__Bacteroidetes;c__Bacteroidia;o__Bacteroidales;f__Muribaculaceae;g__norank;s__uncultured bacterium
OTU1560	0.000337302	1.479e-05	±	8.11156e-06	0.000104787	±	1.94936e-05	d__Bacteria;p__Bacteroidetes;c__Bacteroidia;o__Bacteroidales;f__Muribaculaceae;g__norank;s__uncultured bacterium
OTU1339	0.000337302	3.64e-06	±	2.4529e-06	0.000131547	±	3.8883e-05	d__Bacteria;p__Bacteroidetes;c__Bacteroidia;o__Bacteroidales;f__Muribaculaceae;g__norank;s__uncultured bacterium
OTU1728	0.000334286	8.42e-06	±	4.38058e-06	9.04959e-05	±	2.64835e-05	d__Bacteria;p__Bacteroidetes;c__Bacteroidia;o__Bacteroidales;f__Muribaculaceae;g__norank;s__uncultured bacterium
OTU1220	0.000332381	1.302e-05	±	4.82921e-06	7.42661e-05	±	1.50649e-05	d__Bacteria;p__Firmicutes;c__Clostridia;o__Clostridiales;f__Lachnospiraceae;g__Lachnospiraceae NK4A136 group;s__uncultured bacterium
OTU109	0.000330476	0.000205275	±	5.90094e-05	0.00318236	±	0.00209141	d__Bacteria;p__Firmicutes;c__Clostridia;o__Clostridiales;f__Ruminococcaceae;g__Ruminococcaceae UCG-014;s__uncultured bacterium
OTU2946	0.000329365	4.61e-06	±	2.35062e-06	2.425e-05	±	6.19075e-06	d__Bacteria;p__Bacteroidetes;c__Bacteroidia;o__Bacteroidales;f__Muribaculaceae;g__norank;s__uncultured bacterium
OTU2103	0.000328571	1.527e-05	±	3.82085e-06	0.000106916	±	3.94316e-05	d__Bacteria;p__Bacteroidetes;c__Bacteroidia;o__Bacteroidales;f__Muribaculaceae;g__norank;s__uncultured bacterium
OTU2594	0.00032619	2.06e-06	±	2.06e-06	5.34192e-05	±	1.48856e-05	d__Bacteria;p__Bacteroidetes;c__Bacteroidia;o__Bacteroidales;f__Muribaculaceae;g__norank;s__uncultured bacterium
OTU444	0.000325714	0.000122703	±	2.94492e-05	0.000238123	±	5.5942e-05	d__Bacteria;p__Firmicutes;c__Erysipelotrichia;o__Erysipelotrichales;f__Erysipelotrichaceae;g__uncultured;s__uncultured bacterium
OTU85	0.00032381	0.000469523	±	0.000245613	0.00263853	±	0.000880088	d__Bacteria;p__Firmicutes;c__Clostridia;o__Clostridiales;f__Lachnospiraceae;g__Lachnospiraceae NK4A136 group;s__uncultured bacterium
OTU90	0.000323413	0.000266975	±	0.000257394	0.00161267	±	0.000804161	d__Bacteria;p__Firmicutes;c__Clostridia;o__Clostridiales;f__Lachnospiraceae;g__Lachnospiraceae NK4A136 group;s__uncultured bacterium
OTU1115	0.000321587	2.388e-05	±	6.24348e-06	0.000146295	±	3.09092e-05	d__Bacteria;p__Bacteroidetes;c__Bacteroidia;o__Bacteroidales;f__Muribaculaceae;g__norank;s__uncultured bacterium
OTU628	0.000316667	9.38754e-05	±	2.91449e-05	0.000352821	±	4.26583e-05	d__Bacteria;p__Bacteroidetes;c__Bacteroidia;o__Bacteroidales;f__Muribaculaceae;g__norank;s__uncultured bacterium
OTU2558	0.000314286	1.58e-06	±	1.58e-06	5.88354e-05	±	1.28141e-05	d__Bacteria;p__Firmicutes;c__Clostridia;o__Clostridiales;f__Ruminococcaceae;g__Ruminiclostridium;s__uncultured bacterium
OTU2675	0.000314286	0	±	0	0.00011928	±	4.54165e-05	d__Bacteria;p__Firmicutes;c__Erysipelotrichia;o__Erysipelotrichales;f__Erysipelotrichaceae;g__Catenibacterium;s__uncultured bacterium
OTU2755	0.000313268	1.58e-06	±	1.58e-06	2.488e-05	±	8.39603e-06	d__Bacteria;p__Firmicutes;c__Clostridia;o__Clostridiales;f__Lachnospiraceae;g__Lachnospiraceae NK4A136 group;s__uncultured bacterium
OTU1248	0.000311429	2.304e-05	±	8.73766e-06	0.000112434	±	2.04961e-05	d__Bacteria;p__Bacteroidetes;c__Bacteroidia;o__Bacteroidales;f__Muribaculaceae;g__norank;s__uncultured bacterium
OTU779	0.00030881	5.35596e-05	±	2.11199e-05	0.000470958	±	0.000141355	d__Bacteria;p__Bacteroidetes;c__Bacteroidia;o__Bacteroidales;f__Muribaculaceae;g__norank;s__uncultured bacterium
OTU3394	0.000303333	3.24e-06	±	2.16082e-06	2.863e-05	±	6.78135e-06	d__Bacteria;p__Firmicutes;c__Clostridia;o__Clostridiales;f__Lachnospiraceae;g__Lachnospiraceae NK4A136 group;s__uncultured bacterium
OTU4441	0.000303175	0	±	0	3.77e-05	±	9.78095e-06	d__Bacteria;p__Firmicutes;c__Clostridia;o__Clostridiales;f__Lachnospiraceae;g__Lachnospiraceae NK4A136 group;s__uncultured bacterium
OTU3376	0.000301587	3.25e-06	±	2.17231e-06	4.099e-05	±	1.03181e-05	d__Bacteria;p__Bacteroidetes;c__Bacteroidia;o__Bacteroidales;f__Muribaculaceae;g__norank;s__uncultured bacterium
OTU1562	0.00029873	9.2e-06	±	6.17328e-06	8.16381e-05	±	1.94485e-05	d__Bacteria;p__Firmicutes;c__Clostridia;o__Clostridiales;f__Lachnospiraceae;g__uncultured;s__uncultured bacterium
OTU160	0.000297619	0.000315537	±	0.000132497	0.0015646	±	0.000248142	d__Bacteria;p__Firmicutes;c__Clostridia;o__Clostridiales;f__Ruminococcaceae;g__uncultured;s__uncultured bacterium
OTU1067	0.000293016	1.653e-05	±	9.12567e-06	0.000173231	±	5.92959e-05	d__Bacteria;p__Bacteroidetes;c__Bacteroidia;o__Bacteroidales;f__Muribaculaceae;g__norank;s__uncultured bacterium
OTU517	0.000291111	5.43482e-05	±	1.95104e-05	0.000291096	±	6.88236e-05	d__Bacteria;p__Firmicutes;c__Clostridia;o__Clostridiales;f__Lachnospiraceae;g__Roseburia;s__uncultured bacterium
OTU1396	0.000288889	2.43461e-05	±	1.29067e-05	0.000116244	±	2.64776e-05	d__Bacteria;p__Bacteroidetes;c__Bacteroidia;o__Bacteroidales;f__Muribaculaceae;g__norank;s__uncultured bacterium
OTU524	0.000284127	3.46e-06	±	3.46e-06	0.000362739	±	0.000149442	d__Bacteria;p__Firmicutes;c__Erysipelotrichia;o__Erysipelotrichales;f__Erysipelotrichaceae;g__Dubosiella;s__uncultured bacterium
OTU141	0.000279365	0.000251166	±	8.69318e-05	0.00113089	±	0.000198901	d__Bacteria;p__Firmicutes;c__Clostridia;o__Clostridiales;f__Lachnospiraceae;g__Lachnospiraceae NK4A136 group;s__uncultured bacterium
OTU1609	0.000274603	5.27e-06	±	3.59945e-06	9.74678e-05	±	1.88256e-05	d__Bacteria;p__Bacteroidetes;c__Bacteroidia;o__Bacteroidales;f__Muribaculaceae;g__norank;s__uncultured bacterium
OTU2518	0.00027	1.58e-06	±	1.58e-06	6.20171e-05	±	2.35868e-05	d__Bacteria;p__Bacteroidetes;c__Bacteroidia;o__Bacteroidales;f__Muribaculaceae;g__norank;s__uncultured bacterium
OTU719	0.000266667	3.84643e-05	±	1.45126e-05	0.000226925	±	6.38564e-05	d__Bacteria;p__Bacteroidetes;c__Bacteroidia;o__Bacteroidales;f__Muribaculaceae;g__norank;s__uncultured bacterium
OTU617	0.000265	3.18572e-05	±	1.4198e-05	0.000295338	±	6.9957e-05	d__Bacteria;p__Bacteroidetes;c__Bacteroidia;o__Bacteroidales;f__Muribaculaceae;g__norank;s__uncultured bacterium
OTU250	0.000261905	4.16489e-05	±	1.6748e-05	0.00155478	±	0.000951829	d__Bacteria;p__Firmicutes;c__Clostridia;o__Clostridiales;f__Lachnospiraceae;g__Lachnospiraceae NK4A136 group;s__uncultured bacterium
OTU1118	0.000260159	1.909e-05	±	4.3612e-06	0.00011766	±	2.25126e-05	d__Bacteria;p__Bacteroidetes;c__Bacteroidia;o__Bacteroidales;f__Muribaculaceae;g__norank;s__uncultured bacterium
OTU4724	0.000259524	3.17e-06	±	2.11335e-06	2.332e-05	±	7.1756e-06	d__Bacteria;p__Bacteroidetes;c__Bacteroidia;o__Bacteroidales;f__Muribaculaceae;g__norank;s__uncultured bacterium
OTU769	0.000258889	1.603e-05	±	8.40116e-06	0.000100224	±	3.29635e-05	d__Bacteria;p__Firmicutes;c__Clostridia;o__Clostridiales;f__Ruminococcaceae;g__uncultured;s__uncultured bacterium
OTU5701	0.000255556	3.25e-06	±	2.17231e-06	5.23121e-05	±	1.97556e-05	d__Bacteria;p__Bacteroidetes;c__Bacteroidia;o__Bacteroidales;f__Muribaculaceae;g__norank;s__uncultured bacterium
OTU2552	0.000249603	5.1e-06	±	3.47758e-06	5.78478e-05	±	1.81229e-05	d__Bacteria;p__Firmicutes;c__Clostridia;o__Clostridiales;f__Ruminococcaceae;g__Ruminiclostridium 9;s__uncultured bacterium
OTU1159	0.000248016	2.29665e-05	±	1.03993e-05	0.00013392	±	3.01382e-05	d__Bacteria;p__Bacteroidetes;c__Bacteroidia;o__Bacteroidales;f__Muribaculaceae;g__norank;s__uncultured bacterium
OTU1305	0.000246667	1.906e-05	±	5.16641e-06	0.000137891	±	2.86676e-05	d__Bacteria;p__Bacteroidetes;c__Bacteroidia;o__Bacteroidales;f__Muribaculaceae;g__norank;s__uncultured bacterium
OTU4906	0.000246667	3.55e-06	±	2.41878e-06	2.098e-05	±	4.7159e-06	d__Bacteria;p__Bacteroidetes;c__Bacteroidia;o__Bacteroidales;f__Muribaculaceae;g__norank;s__uncultured bacterium
OTU207	0.000244935	0.000393961	±	8.0166e-05	0.00111445	±	0.00015805	d__Bacteria;p__Firmicutes;c__Clostridia;o__Clostridiales;f__Ruminococcaceae;g__Ruminococcaceae UCG-014;s__uncultured bacterium
OTU4193	0.000244444	0	±	0	3.482e-05	±	8.89382e-06	d__Bacteria;p__Bacteroidetes;c__Bacteroidia;o__Bacteroidales;f__Muribaculaceae;g__norank;s__uncultured bacterium
OTU245	0.000240462	0.000107907	±	5.31389e-05	0.000827451	±	0.000242569	d__Bacteria;p__Firmicutes;c__Clostridia;o__Clostridiales;f__Ruminococcaceae;g__Ruminiclostridium 9;s__uncultured bacterium
OTU1335	0.000239286	0	±	0	0.000198702	±	0.000123223	d__Bacteria;p__Firmicutes;c__Clostridia;o__Clostridiales;f__Lachnospiraceae;g__Lachnospiraceae NK4A136 group;s__uncultured bacterium
OTU303	0.000238095	2.63311e-05	±	1.47958e-05	0.00146496	±	0.00102813	d__Bacteria;p__Firmicutes;c__Clostridia;o__Clostridiales;f__Lachnospiraceae;g__[Eubacterium] xylanophilum group;s__uncultured bacterium
OTU2015	0.000237698	4.6e-06	±	3.32385e-06	5.57162e-05	±	1.12393e-05	d__Bacteria;p__Bacteroidetes;c__Bacteroidia;o__Bacteroidales;f__Muribaculaceae;g__norank;s__uncultured bacterium
OTU309	0.000237222	0.00011782	±	2.62755e-05	0.000556311	±	0.000138718	d__Bacteria;p__Bacteroidetes;c__Bacteroidia;o__Bacteroidales;f__Muribaculaceae;g__norank;s__uncultured bacterium
OTU335	0.000236508	0.000108899	±	3.76987e-05	0.000895173	±	0.00029582	d__Bacteria;p__Bacteroidetes;c__Bacteroidia;o__Bacteroidales;f__Muribaculaceae;g__norank;s__uncultured bacterium
OTU3264	0.000235714	0	±	0	2.73535e-05	±	9.86208e-06	d__Bacteria;p__Firmicutes;c__Clostridia;o__Clostridiales;f__Lachnospiraceae;g__Lachnospiraceae NK4A136 group;s__uncultured bacterium
OTU214	0.000234921	0.000140906	±	6.9562e-05	0.000829522	±	0.0002754	d__Bacteria;p__Firmicutes;c__Clostridia;o__Clostridiales;f__Ruminococcaceae;g__Oscillibacter;s__uncultured bacterium
OTU459	0.000234286	0.000124885	±	3.78391e-05	0.000490549	±	9.63697e-05	d__Bacteria;p__Bacteroidetes;c__Bacteroidia;o__Bacteroidales;f__Muribaculaceae;g__norank;s__uncultured bacterium
OTU1755	0.00023373	8.17e-06	±	3.58838e-06	5.381e-05	±	9.63873e-06	d__Bacteria;p__Bacteroidetes;c__Bacteroidia;o__Bacteroidales;f__Muribaculaceae;g__norank;s__uncultured bacterium
OTU777	0.000233333	8.25e-06	±	5.32936e-06	0.000211403	±	0.000134674	d__Bacteria;p__Firmicutes;c__Clostridia;o__Clostridiales;f__Lachnospiraceae;g__Blautia;s__uncultured bacterium
OTU2132	0.000230952	3.04e-06	±	3.04e-06	3.928e-05	±	9.31875e-06	d__Bacteria;p__Bacteroidetes;c__Bacteroidia;o__Bacteroidales;f__Muribaculaceae;g__norank;s__uncultured bacterium
OTU283	0.000230952	3.57638e-05	±	2.06026e-05	0.000195761	±	6.17261e-05	d__Bacteria;p__Proteobacteria;c__Gammaproteobacteria;o__Betaproteobacteriales;f__Burkholderiaceae;g__Parasutterella;s__uncultured bacterium
OTU219	0.00022684	0.000129402	±	5.12903e-05	0.00106637	±	0.000302413	d__Bacteria;p__Bacteroidetes;c__Bacteroidia;o__Bacteroidales;f__Muribaculaceae;g__norank;s__uncultured bacterium
OTU1065	0.000224286	1.168e-05	±	6.31636e-06	0.000144898	±	4.14831e-05	d__Bacteria;p__Bacteroidetes;c__Bacteroidia;o__Bacteroidales;f__Muribaculaceae;g__norank;s__uncultured bacterium
OTU422	0.000223333	5.49065e-05	±	2.59974e-05	0.000446383	±	0.000103097	d__Bacteria;p__Firmicutes;c__Clostridia;o__Clostridiales;f__Lachnospiraceae;g__uncultured;s__uncultured bacterium
OTU631	0.000222857	4.51467e-05	±	1.6548e-05	0.000302588	±	4.4948e-05	d__Bacteria;p__Firmicutes;c__Clostridia;o__Clostridiales;f__Lachnospiraceae;g__Lachnoclostridium;s__uncultured bacterium
OTU917	0.000222222	2.82578e-05	±	1.84837e-05	0.000255762	±	8.36077e-05	d__Bacteria;p__Bacteroidetes;c__Bacteroidia;o__Bacteroidales;f__Muribaculaceae;g__norank;s__uncultured bacterium
OTU391	0.00022	5.7e-06	±	4.24549e-06	0.00089416	±	0.000491799	d__Bacteria;p__Firmicutes;c__Clostridia;o__Clostridiales;f__Lachnospiraceae;g__Roseburia;s__uncultured bacterium
OTU2224	0.000219683	8.62e-06	±	2.9136e-06	5.62078e-05	±	1.58587e-05	d__Bacteria;p__Bacteroidetes;c__Bacteroidia;o__Bacteroidales;f__Muribaculaceae;g__norank;s__uncultured bacterium
OTU89	0.000217857	0.000764445	±	0.000265126	0.00309872	±	0.000750635	d__Bacteria;p__Firmicutes;c__Clostridia;o__Clostridiales;f__Lachnospiraceae;g__uncultured;s__uncultured bacterium
OTU311	0.000216667	4.65834e-05	±	2.56893e-05	0.000266628	±	6.87312e-05	d__Bacteria;p__Firmicutes;c__Clostridia;o__Clostridiales;f__Ruminococcaceae;g__Ruminiclostridium 6;s__uncultured bacterium
OTU1462	0.000215108	1.63e-05	±	9.22694e-06	9.80597e-05	±	2.21682e-05	d__Bacteria;p__Bacteroidetes;c__Bacteroidia;o__Bacteroidales;f__Muribaculaceae;g__norank;s__uncultured bacterium
OTU2291	0.000214286	3.17e-06	±	2.12436e-06	3.11e-05	±	8.49156e-06	d__Bacteria;p__Bacteroidetes;c__Bacteroidia;o__Bacteroidales;f__Muribaculaceae;g__norank;s__uncultured bacterium
OTU129	0.000213333	0.000116034	±	8.43213e-05	0.00116668	±	0.00086939	d__Bacteria;p__Firmicutes;c__Clostridia;o__Clostridiales;f__Lachnospiraceae;g__Lachnospiraceae NK4A136 group;s__uncultured bacterium
OTU1127	0.000211905	4.93583e-05	±	1.87083e-05	6.123e-05	±	7.51996e-06	d__Bacteria;p__Bacteroidetes;c__Bacteroidia;o__Bacteroidales;f__Muribaculaceae;g__norank;s__uncultured bacterium
OTU3213	0.000211111	6.85e-06	±	5.2704e-06	4.784e-05	±	1.00613e-05	d__Bacteria;p__Bacteroidetes;c__Bacteroidia;o__Bacteroidales;f__Muribaculaceae;g__norank;s__uncultured bacterium
OTU1133	0.000205714	7.32e-06	±	4.37218e-06	5.69869e-05	±	1.81234e-05	d__Bacteria;p__Bacteroidetes;c__Bacteroidia;o__Bacteroidales;f__Tannerellaceae;g__Parabacteroides;s__uncultured organism
OTU3903	0.00020381	1.73e-06	±	1.73e-06	2.566e-05	±	8.25345e-06	d__Bacteria;p__Firmicutes;c__Clostridia;o__Clostridiales;f__Lachnospiraceae;g__Lachnospiraceae NK4A136 group;s__uncultured bacterium
OTU2875	0.000203333	6.71e-06	±	2.79207e-06	5.6837e-05	±	1.91912e-05	d__Bacteria;p__Bacteroidetes;c__Bacteroidia;o__Bacteroidales;f__Muribaculaceae;g__norank;s__uncultured bacterium
OTU766	0.000202381	3.024e-05	±	7.42394e-06	0.000135387	±	2.3423e-05	d__Bacteria;p__Bacteroidetes;c__Bacteroidia;o__Bacteroidales;f__Muribaculaceae;g__norank;s__uncultured bacterium
OTU2524	0.0002	5.79e-06	±	4.32924e-06	6.4422e-05	±	1.37211e-05	d__Bacteria;p__Bacteroidetes;c__Bacteroidia;o__Bacteroidales;f__Muribaculaceae;g__norank;s__uncultured bacterium
OTU892	0.000198413	2.63402e-05	±	1.22576e-05	0.000149629	±	2.90534e-05	d__Bacteria;p__Bacteroidetes;c__Bacteroidia;o__Bacteroidales;f__Muribaculaceae;g__norank;s__uncultured bacterium
OTU1686	0.000197143	1.295e-05	±	3.17369e-06	8.24976e-05	±	1.96445e-05	d__Bacteria;p__Bacteroidetes;c__Bacteroidia;o__Bacteroidales;f__Muribaculaceae;g__norank;s__uncultured bacterium
OTU1635	0.000194921	1.315e-05	±	9.18798e-06	7.36297e-05	±	1.84969e-05	d__Bacteria;p__Bacteroidetes;c__Bacteroidia;o__Bacteroidales;f__Muribaculaceae;g__norank;s__uncultured bacterium
OTU1481	0.000194444	1.471e-05	±	6.46355e-06	8.38538e-05	±	2.04573e-05	d__Bacteria;p__Bacteroidetes;c__Bacteroidia;o__Bacteroidales;f__Muribaculaceae;g__norank;s__uncultured bacterium
OTU2826	0.000194444	1.76e-06	±	1.76e-06	4.15731e-05	±	1.33809e-05	d__Bacteria;p__Firmicutes;c__Clostridia;o__Clostridiales;f__Lachnospiraceae;g__Lachnospiraceae NK4A136 group;s__uncultured bacterium
OTU734	0.000194286	1.638e-05	±	6.53403e-06	0.000165897	±	6.01996e-05	d__Bacteria;p__Bacteroidetes;c__Bacteroidia;o__Bacteroidales;f__Muribaculaceae;g__norank;s__uncultured bacterium
OTU3308	0.000192381	0	±	0	8.17544e-05	±	3.70616e-05	d__Bacteria;p__Firmicutes;c__Clostridia;o__Clostridiales;f__Lachnospiraceae;g__Lachnospiraceae NK4A136 group;s__uncultured bacterium
OTU5468	0.000191667	1.58e-06	±	1.58e-06	2.665e-05	±	8.13748e-06	d__Bacteria;p__Bacteroidetes;c__Bacteroidia;o__Bacteroidales;f__Muribaculaceae;g__norank;s__uncultured bacterium
OTU6976	0.000186364	3.24e-06	±	2.16082e-06	4.2582e-05	±	1.29132e-05	d__Bacteria;p__Bacteroidetes;c__Bacteroidia;o__Bacteroidales;f__Muribaculaceae;g__norank;s__uncultured bacterium
OTU4836	0.000185238	2.06e-06	±	2.06e-06	4.95901e-05	±	2.25672e-05	d__Bacteria;p__Firmicutes;c__Clostridia;o__Clostridiales;f__Lachnospiraceae;g__Lachnospiraceae NK4A136 group;s__uncultured bacterium
OTU987	0.000184048	3.64585e-05	±	1.93358e-05	0.000130835	±	1.89682e-05	d__Bacteria;p__Bacteroidetes;c__Bacteroidia;o__Bacteroidales;f__Muribaculaceae;g__norank;s__uncultured bacterium
OTU1659	0.000183571	8.56e-06	±	3.72616e-06	0.00011466	±	3.58445e-05	d__Bacteria;p__Bacteroidetes;c__Bacteroidia;o__Bacteroidales;f__Muribaculaceae;g__norank;s__uncultured bacterium
OTU202	0.000183333	2.096e-05	±	9.16571e-06	0.000709963	±	0.00046777	d__Bacteria;p__Bacteroidetes;c__Bacteroidia;o__Bacteroidales;f__Muribaculaceae;g__norank;s__uncultured bacterium
OTU1332	0.000180556	0	±	0	0.000190047	±	0.000101151	d__Bacteria;p__Firmicutes;c__Erysipelotrichia;o__Erysipelotrichales;f__Erysipelotrichaceae;g__Catenibacterium;s__uncultured bacterium
OTU193	0.000180159	0.000191329	±	6.25347e-05	0.000713458	±	0.000140436	d__Bacteria;p__Tenericutes;c__Mollicutes;o__Mollicutes RF39;f__norank;g__norank;s__uncultured bacterium
OTU2401	0.000179683	1.58e-06	±	1.58e-06	5.64248e-05	±	1.98272e-05	d__Bacteria;p__Bacteroidetes;c__Bacteroidia;o__Bacteroidales;f__Muribaculaceae;g__norank;s__uncultured bacterium
OTU136	0.000178095	9.14365e-05	±	4.75909e-05	0.00112699	±	0.000335793	d__Bacteria;p__Firmicutes;c__Clostridia;o__Clostridiales;f__Lachnospiraceae;g__uncultured;s__uncultured bacterium
OTU1632	0.000178095	3.72e-06	±	2.49786e-06	0.000161857	±	5.82186e-05	d__Bacteria;p__Firmicutes;c__Clostridia;o__Clostridiales;f__Lachnospiraceae;g__[Eubacterium] xylanophilum group;s__uncultured bacterium
OTU1288	0.000177778	2.40672e-05	±	1.57617e-05	9.08247e-05	±	1.70854e-05	d__Bacteria;p__Bacteroidetes;c__Bacteroidia;o__Bacteroidales;f__Muribaculaceae;g__norank;s__uncultured bacterium
OTU8990	0.000177778	1.52e-06	±	1.52e-06	1.159e-05	±	3.38705e-06	d__Bacteria;p__Bacteroidetes;c__Bacteroidia;o__Bacteroidales;f__Muribaculaceae;g__norank;s__uncultured bacterium
OTU1167	0.000176587	4.73096e-05	±	3.01325e-05	0.000176175	±	4.27797e-05	d__Bacteria;p__Bacteroidetes;c__Bacteroidia;o__Bacteroidales;f__Muribaculaceae;g__norank;s__uncultured bacterium
OTU397	0.000174603	0.000124093	±	6.42832e-05	0.000460418	±	0.000101639	d__Bacteria;p__Bacteroidetes;c__Bacteroidia;o__Bacteroidales;f__Muribaculaceae;g__norank;s__uncultured bacterium
OTU1151	0.000174603	6.81e-06	±	2.82231e-06	0.000147378	±	4.36648e-05	d__Bacteria;p__Firmicutes;c__Clostridia;o__Clostridiales;f__Lachnospiraceae;g__Lachnospiraceae NK4A136 group;s__uncultured bacterium
OTU839	0.00017381	6.11e-06	±	3.29236e-06	0.000181201	±	7.05704e-05	d__Bacteria;p__Firmicutes;c__Clostridia;o__Clostridiales;f__Lachnospiraceae;g__uncultured
OTU155	0.000173333	0.000453938	±	0.000116509	0.000834084	±	0.00015588	d__Bacteria;p__Bacteroidetes;c__Bacteroidia;o__Bacteroidales;f__Muribaculaceae;g__norank;s__uncultured bacterium
OTU4613	0.000171429	5.78e-06	±	4.26734e-06	2.626e-05	±	7.84863e-06	d__Bacteria;p__Firmicutes;c__Clostridia;o__Clostridiales;f__Lachnospiraceae;g__[Eubacterium] oxidoreducens group;s__uncultured bacterium
OTU4354	0.000171429	0	±	0	4.95543e-05	±	2.34298e-05	d__Bacteria;p__Firmicutes;c__Clostridia;o__Clostridiales;f__Lachnospiraceae;g__Lachnoclostridium;s__uncultured bacterium
OTU4339	0.000170476	9.14e-06	±	3.0888e-06	5.92857e-05	±	2.47288e-05	d__Bacteria;p__Firmicutes;c__Clostridia;o__Clostridiales;f__Lachnospiraceae;g__Lachnospiraceae NK4A136 group;s__uncultured bacterium
OTU1006	0.000169841	4.11507e-05	±	2.70131e-05	0.000209001	±	5.87163e-05	d__Bacteria;p__Bacteroidetes;c__Bacteroidia;o__Bacteroidales;f__Muribaculaceae;g__norank;s__uncultured bacterium
OTU561	0.000169365	0.000142551	±	7.27605e-05	0.000532075	±	0.000118409	d__Bacteria;p__Bacteroidetes;c__Bacteroidia;o__Bacteroidales;f__Muribaculaceae;g__norank;s__uncultured bacterium
OTU921	0.000169365	3.25863e-05	±	2.21017e-05	0.000125394	±	3.4226e-05	d__Bacteria;p__Firmicutes;c__Clostridia;o__Clostridiales;f__Ruminococcaceae;g__Ruminococcaceae UCG-014;s__uncultured bacterium
OTU4687	0.000167857	3.39e-06	±	2.2606e-06	1.287e-05	±	4.40621e-06	d__Bacteria;p__Bacteroidetes;c__Bacteroidia;o__Bacteroidales;f__Muribaculaceae;g__norank;s__uncultured bacterium
OTU1032	0.00016746	1.726e-05	±	8.28237e-06	0.000134317	±	5.51485e-05	d__Bacteria;p__Firmicutes;c__Clostridia;o__Clostridiales;f__Lachnospiraceae;g__Lachnospiraceae NK4A136 group;s__uncultured bacterium
OTU2398	0.000166667	1.718e-05	±	5.71057e-06	5.06037e-05	±	1.05406e-05	d__Bacteria;p__Bacteroidetes;c__Bacteroidia;o__Bacteroidales;f__Muribaculaceae;g__norank;s__uncultured bacterium
OTU1393	0.000166667	7.08e-06	±	2.92202e-06	9.06643e-05	±	2.53565e-05	d__Bacteria;p__Bacteroidetes;c__Bacteroidia;o__Bacteroidales;f__Muribaculaceae;g__norank;s__uncultured bacterium
OTU802	0.000165714	2.248e-05	±	6.82891e-06	0.000142967	±	2.08328e-05	d__Bacteria;p__Bacteroidetes;c__Bacteroidia;o__Bacteroidales;f__Muribaculaceae;g__norank;s__uncultured bacterium
OTU196	0.000165	0.000125077	±	4.55704e-05	0.000714373	±	0.000273601	d__Bacteria;p__Firmicutes;c__Clostridia;o__Clostridiales;f__Lachnospiraceae;g__Lachnospiraceae NK4A136 group;s__uncultured bacterium
OTU1253	0.000163492	1.391e-05	±	5.67579e-06	0.00012952	±	3.20414e-05	d__Bacteria;p__Bacteroidetes;c__Bacteroidia;o__Bacteroidales;f__Muribaculaceae;g__norank;s__uncultured bacterium
OTU2396	0.000161905	8.81e-06	±	4.94657e-06	5.81299e-05	±	1.32668e-05	d__Bacteria;p__Bacteroidetes;c__Bacteroidia;o__Bacteroidales;f__Muribaculaceae;g__norank;s__uncultured bacterium
OTU2087	0.000161111	1.079e-05	±	4.33688e-06	6.2634e-05	±	9.95216e-06	d__Bacteria;p__Bacteroidetes;c__Bacteroidia;o__Bacteroidales;f__Muribaculaceae;g__norank;s__uncultured bacterium
OTU4573	0.000161111	0	±	0	3.40948e-05	±	1.04454e-05	d__Bacteria;p__Firmicutes;c__Clostridia;o__Clostridiales;f__Lachnospiraceae;g__Lachnospiraceae NK4A136 group;s__uncultured bacterium
OTU1123	0.000160714	1.866e-05	±	8.2941e-06	9.60102e-05	±	2.04673e-05	d__Bacteria;p__Bacteroidetes;c__Bacteroidia;o__Bacteroidales;f__Muribaculaceae;g__norank;s__uncultured bacterium
OTU3806	0.000160317	8.81e-06	±	4.94657e-06	2.981e-05	±	5.6611e-06	d__Bacteria;p__Bacteroidetes;c__Bacteroidia;o__Bacteroidales;f__Muribaculaceae;g__norank;s__uncultured bacterium
OTU2364	0.00016	2.578e-05	±	6.7078e-06	2.93107e-05	±	1.22355e-05	d__Bacteria;p__Bacteroidetes;c__Bacteroidia;o__Bacteroidales;f__Muribaculaceae;g__norank;s__uncultured bacterium
OTU137	0.000157143	0.000485488	±	0.000153565	0.0017328	±	0.000382941	d__Bacteria;p__Firmicutes;c__Clostridia;o__Clostridiales;f__Lachnospiraceae;g__Lachnospiraceae UCG-006;s__uncultured bacterium
OTU5718	0.000157143	1.58e-06	±	1.58e-06	1.818e-05	±	6.19313e-06	d__Bacteria;p__Bacteroidetes;c__Bacteroidia;o__Bacteroidales;f__Muribaculaceae;g__norank;s__uncultured bacterium
OTU1743	0.000157143	1.323e-05	±	4.04343e-06	8.0474e-05	±	2.75591e-05	d__Bacteria;p__Bacteroidetes;c__Bacteroidia;o__Bacteroidales;f__Muribaculaceae;g__norank;s__uncultured bacterium
OTU3143	0.000157143	1.909e-05	±	9.34922e-06	3.93114e-05	±	1.01487e-05	d__Bacteria;p__Bacteroidetes;c__Bacteroidia;o__Bacteroidales;f__Muribaculaceae;g__norank;s__uncultured bacterium
OTU2229	0.000157143	1.142e-05	±	6.92194e-06	2.195e-05	±	5.91267e-06	d__Bacteria;p__Bacteroidetes;c__Bacteroidia;o__Bacteroidales;f__Muribaculaceae;g__norank;s__uncultured bacterium
OTU5748	0.000156667	0	±	0	2.655e-05	±	9.39773e-06	d__Bacteria;p__Bacteroidetes;c__Bacteroidia;o__Bacteroidales;f__Muribaculaceae;g__norank;s__uncultured bacterium
OTU2052	0.000154286	1.65e-05	±	8.45369e-06	5.01931e-05	±	1.78598e-05	d__Bacteria;p__Bacteroidetes;c__Bacteroidia;o__Bacteroidales;f__Muribaculaceae;g__norank;s__uncultured bacterium
OTU3375	0.000151111	8.74e-06	±	4.83892e-06	2.65e-05	±	6.843e-06	d__Bacteria;p__Bacteroidetes;c__Bacteroidia;o__Bacteroidales;f__Muribaculaceae;g__norank;s__uncultured bacterium
OTU2787	0.00015	8.37e-06	±	6.41647e-06	4.70882e-05	±	1.23468e-05	d__Bacteria;p__Bacteroidetes;c__Bacteroidia;o__Bacteroidales;f__Muribaculaceae;g__norank;s__uncultured bacterium
OTU1556	0.00015	1.087e-05	±	6.13254e-06	9.60187e-05	±	3.21582e-05	d__Bacteria;p__Firmicutes;c__Clostridia;o__Clostridiales;f__Lachnospiraceae;g__Lachnoclostridium;s__uncultured bacterium
OTU974	0.00015	1.266e-05	±	5.87543e-06	0.000196314	±	9.01029e-05	d__Bacteria;p__Bacteroidetes;c__Bacteroidia;o__Bacteroidales;f__Muribaculaceae;g__norank;s__uncultured bacterium
OTU700	0.000148997	4.32561e-05	±	1.24031e-05	0.000269624	±	7.33442e-05	d__Bacteria;p__Bacteroidetes;c__Bacteroidia;o__Bacteroidales;f__Muribaculaceae;g__norank;s__uncultured bacterium
OTU468	0.000147619	6.26298e-05	±	2.52766e-05	0.000803683	±	0.000258144	d__Bacteria;p__Bacteroidetes;c__Bacteroidia;o__Bacteroidales;f__Muribaculaceae;g__norank;s__uncultured bacterium
OTU1120	0.000147143	3.488e-05	±	1.11432e-05	0.000127197	±	2.55046e-05	d__Bacteria;p__Bacteroidetes;c__Bacteroidia;o__Bacteroidales;f__Muribaculaceae;g__norank;s__uncultured bacterium
OTU1420	0.000147143	2.75772e-05	±	1.38136e-05	8.39165e-05	±	1.91009e-05	d__Bacteria;p__Bacteroidetes;c__Bacteroidia;o__Bacteroidales;f__Muribaculaceae;g__norank;s__uncultured bacterium
OTU1215	0.000146667	1.74e-05	±	9.66829e-06	0.000135412	±	3.90405e-05	d__Bacteria;p__Bacteroidetes;c__Bacteroidia;o__Bacteroidales;f__Muribaculaceae;g__norank;s__uncultured bacterium
OTU3793	0.000146032	6.27e-06	±	4.47666e-06	3.258e-05	±	8.35215e-06	d__Bacteria;p__Bacteroidetes;c__Bacteroidia;o__Bacteroidales;f__Muribaculaceae;g__norank;s__uncultured bacterium
OTU1203	0.000145238	1.87002e-05	±	1.13721e-05	0.000127409	±	1.91845e-05	d__Bacteria;p__Bacteroidetes;c__Bacteroidia;o__Bacteroidales;f__Prevotellaceae;g__Prevotellaceae UCG-001;s__uncultured bacterium
OTU4300	0.000144444	0	±	0	2.227e-05	±	6.38446e-06	d__Bacteria;p__Bacteroidetes;c__Bacteroidia;o__Bacteroidales;f__Muribaculaceae;g__norank;s__uncultured bacterium
OTU236	0.000143175	8.39046e-05	±	5.07797e-05	0.000855495	±	0.000317228	d__Bacteria;p__Firmicutes;c__Clostridia;o__Clostridiales;f__Ruminococcaceae;g__uncultured;s__uncultured bacterium
OTU107	0.000142857	0.000739708	±	0.000140885	0.00117585	±	0.000228058	d__Bacteria;p__Bacteroidetes;c__Bacteroidia;o__Bacteroidales;f__Muribaculaceae;g__norank;s__uncultured bacterium
OTU1312	0.000141667	1.973e-05	±	9.40987e-06	0.000126691	±	3.96856e-05	d__Bacteria;p__Actinobacteria;c__Coriobacteriia;o__Coriobacteriales;f__Eggerthellaceae;g__Enterorhabdus;s__uncultured bacterium
OTU2668	0.000141667	4.62e-06	±	3.26659e-06	2.558e-05	±	8.30789e-06	d__Bacteria;p__Bacteroidetes;c__Bacteroidia;o__Bacteroidales;f__Muribaculaceae;g__norank;s__uncultured bacterium
OTU53	0.00014	0.00221458	±	0.000726901	0.00567711	±	0.00177927	d__Bacteria;p__Bacteroidetes;c__Bacteroidia;o__Bacteroidales;f__Muribaculaceae;g__norank;s__uncultured bacterium
OTU1064	0.000139286	2.56018e-05	±	1.22546e-05	0.000166508	±	4.91813e-05	d__Bacteria;p__Bacteroidetes;c__Bacteroidia;o__Bacteroidales;f__Muribaculaceae;g__norank;s__uncultured bacterium
OTU2662	0.000138889	0	±	0	2.398e-05	±	1.16286e-05	d__Bacteria;p__Bacteroidetes;c__Bacteroidia;o__Bacteroidales;f__Muribaculaceae;g__norank;s__uncultured bacterium
OTU1812	0.000137143	1.12e-05	±	9.43574e-06	9.9353e-05	±	2.40504e-05	d__Bacteria;p__Bacteroidetes;c__Bacteroidia;o__Bacteroidales;f__Muribaculaceae;g__norank;s__uncultured bacterium
OTU3896	0.000137143	1.05265e-05	±	1.05265e-05	2.41499e-05	±	1.2165e-05	d__Bacteria;p__Bacteroidetes;c__Bacteroidia;o__Bacteroidales;f__Muribaculaceae;g__norank;s__uncultured bacterium
OTU5601	0.000136508	0	±	0	2.714e-05	±	8.26122e-06	d__Bacteria;p__Bacteroidetes;c__Bacteroidia;o__Bacteroidales;f__Muribaculaceae;g__norank;s__uncultured bacterium
OTU1962	0.000135714	1.343e-05	±	4.67953e-06	7.77108e-05	±	1.59294e-05	d__Bacteria;p__Bacteroidetes;c__Bacteroidia;o__Bacteroidales;f__Muribaculaceae;g__norank;s__uncultured bacterium
OTU2919	0.000135714	6.86e-06	±	2.84156e-06	3.533e-05	±	9.71472e-06	d__Bacteria;p__Bacteroidetes;c__Bacteroidia;o__Bacteroidales;f__Muribaculaceae;g__norank;s__uncultured bacterium
OTU3303	0.000135238	1.58e-06	±	1.58e-06	2.168e-05	±	3.80537e-06	d__Bacteria;p__Bacteroidetes;c__Bacteroidia;o__Bacteroidales;f__Muribaculaceae;g__norank;s__uncultured bacterium
OTU2580	0.000133333	6.99e-06	±	4.75223e-06	8.80217e-05	±	3.19988e-05	d__Bacteria;p__Firmicutes;c__Clostridia;o__Clostridiales;f__Lachnospiraceae;g__Lachnospiraceae NK4A136 group;s__uncultured bacterium
OTU680	0.000133333	3.986e-05	±	8.22783e-06	0.000209294	±	4.81133e-05	d__Bacteria;p__Bacteroidetes;c__Bacteroidia;o__Bacteroidales;f__Muribaculaceae;g__norank;s__uncultured bacterium
OTU926	0.000131667	3.87399e-05	±	2.85803e-05	0.000134631	±	5.21003e-05	d__Bacteria;p__Tenericutes;c__Mollicutes;o__Mollicutes RF39;f__norank;g__norank;s__uncultured bacterium
OTU3094	0.00013	1.44e-06	±	1.44e-06	5.45523e-05	±	1.31611e-05	d__Bacteria;p__Bacteroidetes;c__Bacteroidia;o__Bacteroidales;f__Muribaculaceae;g__norank;s__uncultured bacterium
OTU423	0.000128571	2.224e-05	±	8.32153e-06	0.000431188	±	0.000140927	d__Bacteria;p__Firmicutes;c__Clostridia;o__Clostridiales;f__Ruminococcaceae;g__Ruminiclostridium 9;s__uncultured bacterium
OTU1527	0.00012619	6.18e-06	±	6.18e-06	7.09657e-05	±	1.60143e-05	d__Bacteria;p__Bacteroidetes;c__Bacteroidia;o__Bacteroidales;f__Muribaculaceae;g__norank;s__uncultured bacterium
OTU4706	0.000125714	1.59e-06	±	1.59e-06	2.211e-05	±	7.8744e-06	d__Bacteria;p__Bacteroidetes;c__Bacteroidia;o__Bacteroidales;f__Muribaculaceae;g__norank;s__uncultured bacterium
OTU323	0.000125	0.000161291	±	4.39768e-05	0.000719363	±	0.000258975	d__Bacteria;p__Bacteroidetes;c__Bacteroidia;o__Bacteroidales;f__Muribaculaceae;g__norank;s__uncultured bacterium
OTU205	0.000124921	6.03785e-05	±	3.39997e-05	0.000578559	±	0.000259098	d__Bacteria;p__Firmicutes;c__Clostridia;o__Clostridiales;f__Lachnospiraceae;g__Roseburia;s__uncultured bacterium
OTU824	0.000124444	3.06731e-05	±	2.09352e-05	0.000218961	±	5.79853e-05	d__Bacteria;p__Bacteroidetes;c__Bacteroidia;o__Bacteroidales;f__Muribaculaceae;g__norank;s__uncultured bacterium
OTU187	0.000124444	9.09e-06	±	5.11243e-06	0.00242684	±	0.00176538	d__Bacteria;p__Firmicutes;c__Clostridia;o__Clostridiales;f__Lachnospiraceae;g__Lachnospiraceae NK4A136 group;s__uncultured bacterium
OTU7653	0.00012381	0	±	0	2.208e-05	±	6.00721e-06	d__Bacteria;p__Bacteroidetes;c__Bacteroidia;o__Bacteroidales;f__Muribaculaceae;g__norank;s__uncultured bacterium
OTU114	0.00012381	0.000751493	±	0.000447041	0.000833132	±	0.000226947	d__Bacteria;p__Firmicutes;c__Clostridia;o__Clostridiales;f__Lachnospiraceae;g__Lachnoclostridium;s__uncultured bacterium
OTU1873	0.00012381	1.877e-05	±	9.87105e-06	0.000134892	±	6.23331e-05	d__Bacteria;p__Firmicutes;c__Clostridia;o__Clostridiales;f__Lachnospiraceae
OTU4341	0.00012381	0	±	0	2.63058e-05	±	1.28906e-05	d__Bacteria;p__Firmicutes;c__Clostridia;o__Clostridiales;f__Lachnospiraceae;g__Tyzzerella 3;s__uncultured bacterium
OTU910	0.000123333	2.394e-05	±	7.989e-06	0.000134909	±	3.94315e-05	d__Bacteria;p__Bacteroidetes;c__Bacteroidia;o__Bacteroidales;f__Muribaculaceae;g__norank;s__uncultured bacterium
OTU4185	0.000123016	6.26e-06	±	3.47947e-06	3.08e-05	±	9.58391e-06	d__Bacteria;p__Bacteroidetes;c__Bacteroidia;o__Bacteroidales;f__Marinifilaceae;g__Odoribacter;s__uncultured bacterium
OTU4593	0.00012	0	±	0	4.17121e-05	±	2.56317e-05	d__Bacteria;p__Bacteroidetes;c__Bacteroidia;o__Bacteroidales;f__Muribaculaceae;g__norank;s__uncultured bacterium
OTU775	0.000119048	4.94831e-05	±	1.94863e-05	0.000395774	±	0.000127745	d__Bacteria;p__Bacteroidetes;c__Bacteroidia;o__Bacteroidales;f__Muribaculaceae;g__norank;s__uncultured bacterium
OTU1041	0.000116667	2.133e-05	±	8.53465e-06	0.000169831	±	5.12618e-05	d__Bacteria;p__Bacteroidetes;c__Bacteroidia;o__Bacteroidales;f__Muribaculaceae;g__norank;s__uncultured bacterium
OTU527	0.000115476	9.49931e-05	±	2.22387e-05	0.000227601	±	4.90131e-05	d__Bacteria;p__Bacteroidetes;c__Bacteroidia;o__Bacteroidales;f__Muribaculaceae;g__norank;s__uncultured bacterium
OTU2388	0.000115238	3.04e-06	±	3.04e-06	3.79048e-05	±	1.02039e-05	d__Bacteria;p__Bacteroidetes;c__Bacteroidia;o__Bacteroidales;f__Muribaculaceae;g__norank;s__uncultured bacterium
OTU2512	0.000114286	3.64e-06	±	2.4529e-06	4.512e-05	±	8.59591e-06	d__Bacteria;p__Bacteroidetes;c__Bacteroidia;o__Bacteroidales;f__Muribaculaceae;g__norank;s__uncultured bacterium
OTU6029	0.000114286	3.65e-06	±	2.45842e-06	3.43976e-05	±	1.36779e-05	d__Bacteria;p__Firmicutes;c__Clostridia;o__Clostridiales;f__Lachnospiraceae;g__Lachnospiraceae UCG-006;s__uncultured bacterium
OTU3215	0.000114286	4.89e-06	±	3.50576e-06	2.198e-05	±	8.25627e-06	d__Bacteria;p__Bacteroidetes;c__Bacteroidia;o__Bacteroidales;f__Muribaculaceae;g__norank;s__uncultured bacterium
OTU7559	0.000114286	3.55e-06	±	2.41878e-06	8.48e-06	±	2.85318e-06	d__Bacteria;p__Bacteroidetes;c__Bacteroidia;o__Bacteroidales;f__Muribaculaceae;g__norank;s__uncultured bacterium
OTU6935	0.000114286	1.58e-06	±	1.58e-06	2.63253e-05	±	1.41529e-05	d__Bacteria;p__Firmicutes;c__Clostridia;o__Clostridiales;f__Ruminococcaceae;g__Ruminococcaceae UCG-014;s__uncultured bacterium
OTU3490	0.000114286	1.62761e-05	±	1.24588e-05	2.135e-05	±	7.24877e-06	d__Bacteria;p__Firmicutes;c__Clostridia;o__Clostridiales;f__Ruminococcaceae;g__Negativibacillus;s__uncultured bacterium
OTU1480	0.000114286	2.746e-05	±	8.23632e-06	0.000103513	±	2.46754e-05	d__Bacteria;p__Bacteroidetes;c__Bacteroidia;o__Bacteroidales;f__Muribaculaceae;g__norank;s__uncultured bacterium
OTU1683	0.000111905	1.202e-05	±	7.06833e-06	7.59611e-05	±	1.8463e-05	d__Bacteria;p__Bacteroidetes;c__Bacteroidia;o__Bacteroidales;f__Muribaculaceae;g__norank;s__uncultured bacterium
OTU2597	0.000111905	3.17e-06	±	2.11335e-06	4.87778e-05	±	1.67718e-05	d__Bacteria;p__Bacteroidetes;c__Bacteroidia;o__Bacteroidales;f__Muribaculaceae;g__norank;s__uncultured bacterium
OTU1482	0.000111111	1.492e-05	±	8.44692e-06	9.57178e-05	±	2.20788e-05	d__Bacteria;p__Bacteroidetes;c__Bacteroidia;o__Bacteroidales;f__Muribaculaceae;g__norank;s__uncultured bacterium
OTU4148	0.000111111	5.21e-06	±	2.6966e-06	2.341e-05	±	7.42086e-06	d__Bacteria;p__Bacteroidetes;c__Bacteroidia;o__Bacteroidales;f__Muribaculaceae;g__norank;s__uncultured bacterium
OTU1358	0.000109841	7.37e-06	±	4.38244e-06	0.000130093	±	3.0889e-05	d__Bacteria;p__Bacteroidetes;c__Bacteroidia;o__Bacteroidales;f__Muribaculaceae;g__norank;s__uncultured bacterium
OTU2100	0.000108333	6.87e-06	±	2.84699e-06	5.20919e-05	±	1.51807e-05	d__Bacteria;p__Bacteroidetes;c__Bacteroidia;o__Bacteroidales;f__Muribaculaceae;g__norank;s__uncultured bacterium
OTU2504	0.000108333	1.303e-05	±	4.67314e-06	7.5048e-05	±	2.19119e-05	d__Bacteria;p__Bacteroidetes;c__Bacteroidia;o__Bacteroidales;f__Muribaculaceae;g__norank;s__uncultured bacterium
OTU834	0.000107143	2.35778e-05	±	1.13565e-05	0.000190336	±	4.40571e-05	d__Bacteria;p__Bacteroidetes;c__Bacteroidia;o__Bacteroidales;f__Muribaculaceae;g__norank;s__uncultured bacterium
OTU2985	0.000107143	3.69e-06	±	2.49152e-06	4.35567e-05	±	1.11357e-05	d__Bacteria;p__Bacteroidetes;c__Bacteroidia;o__Bacteroidales;f__Muribaculaceae;g__norank;s__uncultured bacterium
OTU2453	0.000107143	3.25e-06	±	2.17231e-06	2.468e-05	±	3.83863e-06	d__Bacteria;p__Bacteroidetes;c__Bacteroidia;o__Bacteroidales;f__Muribaculaceae;g__norank;s__uncultured bacterium
OTU4918	0.000107143	5.15e-06	±	3.50261e-06	3.127e-05	±	1.07433e-05	d__Bacteria;p__Firmicutes;c__Clostridia;o__Clostridiales;f__Ruminococcaceae;g__Ruminococcaceae UCG-014;s__uncultured bacterium
OTU1863	0.000106667	6.27e-06	±	4.47666e-06	6.86145e-05	±	2.53525e-05	d__Bacteria;p__Bacteroidetes;c__Bacteroidia;o__Bacteroidales;f__Muribaculaceae;g__norank;s__uncultured bacterium
OTU3119	0.000106667	7.75e-06	±	4.21313e-06	3.866e-05	±	9.35398e-06	d__Bacteria;p__Bacteroidetes;c__Bacteroidia;o__Bacteroidales;f__Muribaculaceae;g__norank;s__uncultured bacterium
OTU2458	0.000106061	8.9e-06	±	5.07145e-06	4.63771e-05	±	1.64342e-05	d__Bacteria;p__Bacteroidetes;c__Bacteroidia;o__Bacteroidales;f__Muribaculaceae;g__norank;s__uncultured bacterium
OTU2059	0.000105476	0	±	0	0.000100493	±	3.41295e-05	d__Bacteria;p__Firmicutes;c__Clostridia;o__Clostridiales;f__Lachnospiraceae;g__uncultured;s__uncultured bacterium
OTU653	0.00010303	1.722e-05	±	8.15378e-06	0.000181691	±	4.83119e-05	d__Bacteria;p__Firmicutes;c__Clostridia;o__Clostridiales;f__Lachnospiraceae;g__Lachnospiraceae NK4A136 group;s__uncultured bacterium
OTU1046	0.000101587	1.66e-06	±	1.66e-06	0.000192919	±	5.05634e-05	d__Bacteria;p__Firmicutes;c__Clostridia;o__Clostridiales;f__Lachnospiraceae;g__uncultured;s__uncultured bacterium
OTU4209	0.000101587	0	±	0	1.83e-05	±	5.39448e-06	d__Bacteria;p__Bacteroidetes;c__Bacteroidia;o__Bacteroidales;f__Muribaculaceae;g__norank;s__uncultured bacterium
OTU1795	0.0001	5.3e-06	±	2.72572e-06	7.70924e-05	±	1.31239e-05	d__Bacteria;p__Bacteroidetes;c__Bacteroidia;o__Bacteroidales;f__Muribaculaceae;g__norank;s__uncultured bacterium
OTU2360	0.0001	1.177e-05	±	4.84605e-06	6.35956e-05	±	1.53114e-05	d__Bacteria;p__Bacteroidetes;c__Bacteroidia;o__Bacteroidales;f__Muribaculaceae;g__norank;s__uncultured bacterium
OTU1699	0.0001	8.9e-06	±	5.07145e-06	0.000108125	±	3.16183e-05	d__Bacteria;p__Bacteroidetes;c__Bacteroidia;o__Bacteroidales;f__Muribaculaceae;g__norank;s__uncultured bacterium
OTU1500	0.0001	1.789e-05	±	1.0731e-05	8.08961e-05	±	2.47228e-05	d__Bacteria;p__Bacteroidetes;c__Bacteroidia;o__Bacteroidales;f__Muribaculaceae;g__norank;s__uncultured bacterium
OTU3205	0.0001	6.86e-06	±	2.84976e-06	3.61e-05	±	8.8062e-06	d__Bacteria;p__Bacteroidetes;c__Bacteroidia;o__Bacteroidales;f__Muribaculaceae;g__norank;s__uncultured bacterium
OTU1350	0.0001	1.537e-05	±	6.97347e-06	0.000159098	±	5.1536e-05	d__Bacteria;p__Bacteroidetes;c__Bacteroidia;o__Bacteroidales;f__Muribaculaceae;g__norank;s__uncultured bacterium
OTU1666	0.0001	9.22e-06	±	6.57716e-06	9.33489e-05	±	2.79613e-05	d__Bacteria;p__Bacteroidetes;c__Bacteroidia;o__Bacteroidales;f__Muribaculaceae;g__norank;s__uncultured bacterium
OTU660	0.0001	9.44774e-05	±	3.95761e-05	0.000222339	±	5.48334e-05	d__Bacteria;p__Bacteroidetes;c__Bacteroidia;o__Bacteroidales;f__Muribaculaceae;g__norank;s__uncultured bacterium
OTU1739	0.0001	1.446e-05	±	6.29863e-06	2.98e-05	±	7.63867e-06	d__Bacteria;p__Bacteroidetes;c__Bacteroidia;o__Bacteroidales;f__Muribaculaceae;g__norank;s__uncultured bacterium
OTU5315	0.0001	7.55e-06	±	4.48799e-06	1.64e-05	±	6.35433e-06	d__Bacteria;p__Bacteroidetes;c__Bacteroidia;o__Bacteroidales;f__Muribaculaceae;g__norank;s__uncultured bacterium
OTU5394	0.0001	1.59e-06	±	1.59e-06	7.12827e-05	±	3.88892e-05	d__Bacteria;p__Firmicutes;c__Clostridia;o__Clostridiales;f__Lachnospiraceae;g__[Eubacterium] xylanophilum group;s__uncultured bacterium
OTU3385	0.0001	7.39e-06	±	4.38797e-06	4.45235e-05	±	1.47269e-05	d__Bacteria;p__Bacteroidetes;c__Bacteroidia;o__Bacteroidales;f__Muribaculaceae;g__norank;s__uncultured bacterium
OTU126	0.0001	1.14994e-05	±	1.14994e-05	0.00229467	±	0.00149571	d__Bacteria;p__Firmicutes;c__Clostridia;o__Clostridiales;f__Lachnospiraceae;g__uncultured;s__uncultured bacterium
OTU619	0.0001	3.6572e-05	±	2.65073e-05	0.000220262	±	0.000115671	d__Bacteria;p__Firmicutes;c__Clostridia;o__Clostridiales;f__Lachnospiraceae;g__Lachnospiraceae NK4A136 group;s__uncultured bacterium
OTU3270	0.0001	6.54e-06	±	3.55806e-06	4.2279e-05	±	1.36708e-05	d__Bacteria;p__Bacteroidetes;c__Bacteroidia;o__Bacteroidales;f__Prevotellaceae;g__Prevotellaceae UCG-001;s__uncultured bacterium
OTU378	0.0001	5.54236e-05	±	2.40339e-05	0.000279432	±	0.000100258	d__Bacteria;p__Actinobacteria;c__Coriobacteriia;o__Coriobacteriales;f__Atopobiaceae;g__Olsenella
OTU1230	0.0001	1.713e-05	±	7.41686e-06	0.000133245	±	5.62147e-05	d__Bacteria;p__Firmicutes;c__Clostridia;o__Clostridiales;f__Ruminococcaceae;g__Ruminococcaceae UCG-014;s__uncultured bacterium
OTU484	0.00221167	0.000503585	±	6.49967e-05	2.956e-05	±	9.23441e-06	d__Bacteria;p__Bacteroidetes;c__Bacteroidia;o__Bacteroidales;f__Muribaculaceae;g__norank;s__uncultured bacterium
OTU64	0.00162413	0.00469446	±	0.000590091	0.00164041	±	0.000227045	d__Bacteria;p__Firmicutes;c__Bacilli;o__Lactobacillales;f__Lactobacillaceae;g__Lactobacillus;s__uncultured bacterium
OTU243	0.00156016	0.000657674	±	9.38518e-05	0.000254309	±	3.86968e-05	d__Bacteria;p__Firmicutes;c__Bacilli;o__Lactobacillales;f__Lactobacillaceae;g__Lactobacillus;s__uncultured bacterium
OTU289	0.0010654	0.000639957	±	8.22104e-05	0.000258249	±	4.22901e-05	d__Bacteria;p__Bacteroidetes;c__Bacteroidia;o__Bacteroidales;f__Muribaculaceae;g__norank;s__uncultured bacterium
OTU3484	0.000935397	4.476e-05	±	8.46545e-06	9.65e-06	±	4.25209e-06	d__Bacteria;p__Firmicutes;c__Bacilli;o__Lactobacillales;f__Lactobacillaceae;g__Lactobacillus;s__uncultured bacterium
OTU2123	0.000896349	6.02414e-05	±	1.68644e-05	3.46e-06	±	2.32399e-06	d__Bacteria;p__Bacteroidetes;c__Bacteroidia;o__Bacteroidales;f__Muribaculaceae;g__norank;s__uncultured bacterium
OTU177	0.000671587	0.00139144	±	0.000274475	0.000490357	±	8.19013e-05	d__Bacteria;p__Bacteroidetes;c__Bacteroidia;o__Bacteroidales;f__Muribaculaceae;g__norank;s__uncultured bacterium
OTU1995	0.000661429	4.39808e-05	±	1.13104e-05	6.67e-06	±	3.66291e-06	d__Bacteria;p__Bacteroidetes;c__Bacteroidia;o__Bacteroidales;f__Muribaculaceae;g__norank;s__uncultured bacterium
OTU1938	0.000617857	5.49411e-05	±	1.28452e-05	1.409e-05	±	7.4097e-06	d__Bacteria;p__Bacteroidetes;c__Bacteroidia;o__Bacteroidales;f__Muribaculaceae;g__norank;s__uncultured bacterium
OTU1079	0.000577619	9.20704e-05	±	1.55063e-05	4.457e-05	±	4.88474e-06	d__Bacteria;p__Bacteroidetes;c__Bacteroidia;o__Bacteroidales;f__Muribaculaceae;g__norank;s__uncultured bacterium
OTU118	0.000538333	0.00214815	±	0.00047103	0.000424717	±	0.000140001	d__Bacteria;p__Actinobacteria;c__Coriobacteriia;o__Coriobacteriales;f__Eggerthellaceae;g__Enterorhabdus;s__uncultured bacterium
OTU2	0.000533853	0.099474	±	0.0075703	0.0681592	±	0.00585196	d__Bacteria;p__Bacteroidetes;c__Bacteroidia;o__Bacteroidales;f__Muribaculaceae;g__norank;s__uncultured bacterium
OTU25	0.000521905	0.00981908	±	0.000762458	0.00664501	±	0.000517743	d__Bacteria;p__Bacteroidetes;c__Bacteroidia;o__Bacteroidales;f__Muribaculaceae;g__norank;s__uncultured bacterium
OTU372	0.000467302	0.000315516	±	3.73411e-05	0.000182555	±	1.99652e-05	d__Bacteria;p__Bacteroidetes;c__Bacteroidia;o__Bacteroidales;f__Muribaculaceae;g__norank;s__uncultured bacterium
OTU3326	0.000460714	3.853e-05	±	9.20847e-06	4.98e-06	±	2.55786e-06	d__Bacteria;p__Bacteroidetes;c__Bacteroidia;o__Bacteroidales;f__Muribaculaceae;g__norank;s__uncultured bacterium
OTU3751	0.000413333	8.18667e-05	±	1.93752e-05	2.97085e-05	±	1.26769e-05	d__Bacteria;p__Bacteroidetes;c__Bacteroidia;o__Bacteroidales;f__Muribaculaceae;g__norank;s__uncultured bacterium
OTU50	0.000390476	0.00488967	±	0.000610039	0.00153312	±	0.000301207	d__Bacteria;p__Bacteroidetes;c__Bacteroidia;o__Bacteroidales;f__Muribaculaceae;g__norank;s__uncultured bacterium
OTU358	0.000372143	0.000355967	±	3.57669e-05	0.000220534	±	2.22494e-05	d__Bacteria;p__Bacteroidetes;c__Bacteroidia;o__Bacteroidales;f__Muribaculaceae;g__norank;s__uncultured bacterium
OTU3980	0.000369697	3.648e-05	±	9.22422e-06	1.67e-06	±	1.67e-06	d__Bacteria;p__Bacteroidetes;c__Bacteroidia;o__Bacteroidales;f__Muribaculaceae;g__norank;s__uncultured bacterium
OTU168	0.000368333	0.00122711	±	0.000694544	0	±	0	d__Bacteria;p__Firmicutes;c__Clostridia;o__Clostridiales;f__Clostridiaceae 1;g__Candidatus Arthromitus
OTU199	0.000367063	0.000860922	±	0.000221499	0.00019999	±	3.61722e-05	d__Bacteria;p__Firmicutes;c__Bacilli;o__Lactobacillales;f__Lactobacillaceae;g__Lactobacillus;s__uncultured bacterium
OTU1768	0.000363571	7.00833e-05	±	1.80726e-05	1.938e-05	±	8.26813e-06	d__Bacteria;p__Bacteroidetes;c__Bacteroidia;o__Bacteroidales;f__Muribaculaceae;g__norank;s__uncultured bacterium
OTU1199	0.000353571	7.10166e-05	±	1.11087e-05	1.7e-05	±	6.23144e-06	d__Bacteria;p__Bacteroidetes;c__Bacteroidia;o__Bacteroidales;f__Rikenellaceae;g__Rikenella;s__uncultured bacterium
OTU287	0.000350397	0.000860581	±	0.000210968	0.000147879	±	4.25744e-05	d__Bacteria;p__Bacteroidetes;c__Bacteroidia;o__Bacteroidales;f__Muribaculaceae;g__norank;s__uncultured bacterium
OTU210	0.000332937	0.000642629	±	0.000108156	0.000352346	±	3.58166e-05	d__Bacteria;p__Bacteroidetes;c__Bacteroidia;o__Bacteroidales;f__Muribaculaceae;g__norank;s__uncultured bacterium
OTU290	0.000330952	0.000486241	±	3.61407e-05	0.000339368	±	4.32659e-05	d__Bacteria;p__Bacteroidetes;c__Bacteroidia;o__Bacteroidales;f__Muribaculaceae;g__norank;s__uncultured bacterium
OTU742	0.000313889	0.000112601	±	1.3735e-05	6.08469e-05	±	2.16302e-05	d__Bacteria;p__Bacteroidetes;c__Bacteroidia;o__Bacteroidales;f__Muribaculaceae;g__norank;s__uncultured bacterium
OTU1415	0.000288889	6.79451e-05	±	1.11435e-05	1.491e-05	±	5.09513e-06	d__Bacteria;p__Bacteroidetes;c__Bacteroidia;o__Bacteroidales;f__Muribaculaceae;g__norank;s__uncultured bacterium
OTU417	0.000281746	0.000331815	±	6.17663e-05	0.000138886	±	2.81557e-05	d__Bacteria;p__Bacteroidetes;c__Bacteroidia;o__Bacteroidales;f__Muribaculaceae;g__norank;s__uncultured bacterium
OTU2256	0.000268889	3.43808e-05	±	8.95492e-06	9.85e-06	±	3.66634e-06	d__Bacteria;p__Bacteroidetes;c__Bacteroidia;o__Bacteroidales;f__Muribaculaceae;g__norank;s__uncultured bacterium
OTU106	0.000262222	0.00103713	±	0.000159673	0.000413623	±	0.000169064	d__Bacteria;p__Bacteroidetes;c__Bacteroidia;o__Bacteroidales;f__Rikenellaceae;g__Rikenella;s__uncultured bacterium
OTU3569	0.000244286	5.15716e-05	±	1.94701e-05	1.214e-05	±	4.63823e-06	d__Bacteria;p__Bacteroidetes;c__Bacteroidia;o__Bacteroidales;f__Muribaculaceae;g__norank;s__uncultured bacterium
OTU16	0.000238254	0.0186628	±	0.00487586	0.00450876	±	0.000942454	d__Bacteria;p__Firmicutes;c__Bacilli;o__Lactobacillales;f__Lactobacillaceae;g__Lactobacillus;s__uncultured bacterium
OTU1	0.000235159	0.220022	±	0.0560036	0.0544821	±	0.0110555	d__Bacteria;p__Firmicutes;c__Bacilli;o__Lactobacillales;f__Lactobacillaceae;g__Lactobacillus;s__uncultured bacterium
OTU70	0.000233333	0.00384797	±	0.000981515	0.000990503	±	0.000240499	d__Bacteria;p__Firmicutes;c__Bacilli;o__Lactobacillales;f__Lactobacillaceae;g__Lactobacillus;s__uncultured bacterium
OTU1348	0.000232143	9.13713e-05	±	1.03223e-05	2.537e-05	±	8.06241e-06	d__Bacteria;p__Bacteroidetes;c__Bacteroidia;o__Bacteroidales;f__Muribaculaceae;g__norank;s__uncultured bacterium
OTU15	0.000224603	0.012791	±	0.00134709	0.00600934	±	0.000922709	d__Bacteria;p__Bacteroidetes;c__Bacteroidia;o__Bacteroidales;f__Muribaculaceae;g__norank;s__uncultured bacterium
OTU3236	0.000223333	4.064e-05	±	9.92516e-06	1.67e-06	±	1.67e-06	d__Bacteria;p__Bacteroidetes;c__Bacteroidia;o__Bacteroidales;f__Muribaculaceae;g__norank;s__uncultured bacterium
OTU963	0.000214286	0.000170571	±	3.97881e-05	2.871e-05	±	6.7692e-06	d__Bacteria;p__Bacteroidetes;c__Bacteroidia;o__Bacteroidales;f__Muribaculaceae;g__norank;s__uncultured bacterium
OTU1233	0.000209048	0.000114646	±	3.46592e-05	3.47016e-05	±	1.39074e-05	d__Bacteria;p__Bacteroidetes;c__Bacteroidia;o__Bacteroidales;f__Muribaculaceae;g__norank;s__uncultured bacterium
OTU2014	0.000205411	8.99409e-05	±	2.33914e-05	6.27e-06	±	2.56281e-06	d__Bacteria;p__Bacteroidetes;c__Bacteroidia;o__Bacteroidales;f__Muribaculaceae;g__norank;s__uncultured bacterium
OTU1982	0.000202381	4.547e-05	±	8.58047e-06	1.181e-05	±	4.5194e-06	d__Bacteria;p__Bacteroidetes;c__Bacteroidia;o__Bacteroidales;f__Marinifilaceae;g__Odoribacter;s__uncultured bacterium
OTU609	0.000197619	0.000313506	±	9.36937e-05	5.20964e-05	±	1.57017e-05	d__Bacteria;p__Actinobacteria;c__Coriobacteriia;o__Coriobacteriales;f__Eggerthellaceae;g__Enterorhabdus;s__uncultured bacterium
OTU3642	0.000195873	4.55709e-05	±	1.32207e-05	4.73e-06	±	2.41146e-06	d__Bacteria;p__Bacteroidetes;c__Bacteroidia;o__Bacteroidales;f__Muribaculaceae;g__norank;s__uncultured bacterium
OTU149	0.000194048	0.00108856	±	0.000232556	0.000320259	±	8.71778e-05	d__Bacteria;p__Bacteroidetes;c__Bacteroidia;o__Bacteroidales;f__Muribaculaceae;g__norank;s__uncultured Bacteroidales bacterium
OTU3386	0.000190476	2.775e-05	±	8.54112e-06	6.52e-06	±	5.06177e-06	d__Bacteria;p__Bacteroidetes;c__Bacteroidia;o__Bacteroidales;f__Rikenellaceae;g__Rikenellaceae RC9 gut group;s__uncultured bacterium
OTU577	0.000188492	0.000249387	±	4.13106e-05	7.92029e-05	±	2.11593e-05	d__Bacteria;p__Bacteroidetes;c__Bacteroidia;o__Bacteroidales;f__Muribaculaceae;g__norank;s__uncultured bacterium
OTU2483	0.000183333	2.727e-05	±	5.78731e-06	1.361e-05	±	5.16842e-06	d__Bacteria;p__Bacteroidetes;c__Bacteroidia;o__Bacteroidales;f__Muribaculaceae;g__norank;s__uncultured bacterium
OTU184	0.000183254	0.00118018	±	0.000547252	0.000219303	±	9.91031e-05	d__Bacteria;p__Firmicutes;c__Clostridia;o__Clostridiales;f__Ruminococcaceae;g__Ruminococcaceae UCG-013;s__uncultured bacterium
OTU4350	0.000175	2.072e-05	±	6.24987e-06	3.18e-06	±	2.12131e-06	d__Bacteria;p__Bacteroidetes;c__Bacteroidia;o__Bacteroidales;f__Muribaculaceae;g__norank;s__uncultured bacterium
OTU69	0.00017381	0.00101588	±	0.000345143	0.000332762	±	8.72071e-05	d__Bacteria;p__Bacteroidetes;c__Bacteroidia;o__Bacteroidales;f__Rikenellaceae;g__Alistipes;s__uncultured organism
OTU105	0.00017381	0.00156441	±	0.000257502	0.00080167	±	0.00010256	d__Bacteria;p__Bacteroidetes;c__Bacteroidia;o__Bacteroidales;f__Muribaculaceae;g__norank;s__uncultured bacterium
OTU5736	0.000161905	2.751e-05	±	8.42981e-06	3.56e-06	±	2.38249e-06	d__Bacteria;p__Bacteroidetes;c__Bacteroidia;o__Bacteroidales;f__Muribaculaceae;g__norank;s__uncultured bacterium
OTU549	0.000161905	0.000273678	±	5.71826e-05	9.70641e-05	±	1.57747e-05	d__Bacteria;p__Bacteroidetes;c__Bacteroidia;o__Bacteroidales;f__Muribaculaceae;g__norank;s__uncultured bacterium
OTU1134	0.000157143	8.08199e-05	±	1.91228e-05	2.95816e-05	±	1.64669e-05	d__Bacteria;p__Bacteroidetes;c__Bacteroidia;o__Bacteroidales;f__Muribaculaceae;g__norank;s__uncultured bacterium
OTU1926	0.000157143	3.99559e-05	±	1.14246e-05	1.636e-05	±	6.64515e-06	d__Bacteria;p__Bacteroidetes;c__Bacteroidia;o__Bacteroidales;f__Muribaculaceae;g__norank;s__uncultured bacterium
OTU1439	0.00014881	9.07202e-05	±	1.79013e-05	2.16531e-05	±	1.05114e-05	d__Bacteria;p__Bacteroidetes;c__Bacteroidia;o__Bacteroidales;f__Muribaculaceae;g__norank;s__uncultured bacterium
OTU830	0.000148571	0.000168517	±	1.95423e-05	8.11284e-05	±	1.35481e-05	d__Bacteria;p__Bacteroidetes;c__Bacteroidia;o__Bacteroidales;f__Muribaculaceae;g__norank;s__uncultured bacterium
OTU9879	0.000146667	1.273e-05	±	4.19102e-06	1.67e-06	±	1.67e-06	d__Bacteria;p__Bacteroidetes;c__Bacteroidia;o__Bacteroidales;f__Muribaculaceae;g__norank;s__uncultured bacterium
OTU1155	0.000146032	0.000100543	±	1.71027e-05	4.64348e-05	±	8.97234e-06	d__Bacteria;p__Bacteroidetes;c__Bacteroidia;o__Bacteroidales;f__Muribaculaceae;g__norank;s__uncultured bacterium
OTU1985	0.000145	0.000109839	±	2.22337e-05	3.335e-05	±	8.82507e-06	d__Bacteria;p__Bacteroidetes;c__Bacteroidia;o__Bacteroidales;f__Muribaculaceae;g__norank;s__uncultured bacterium
OTU1971	0.000142857	5.19183e-05	±	1.15648e-05	4.95e-06	±	2.52847e-06	d__Bacteria;p__Bacteroidetes;c__Bacteroidia;o__Bacteroidales;f__Muribaculaceae;g__norank;s__uncultured bacterium
OTU74	0.000140476	0.00203707	±	0.000439689	0.000653629	±	0.000163717	d__Bacteria;p__Bacteroidetes;c__Bacteroidia;o__Bacteroidales;f__Marinifilaceae;g__Odoribacter
OTU279	0.000138095	0.00054454	±	5.39403e-05	0.000307127	±	4.38008e-05	d__Bacteria;p__Bacteroidetes;c__Bacteroidia;o__Bacteroidales;f__Muribaculaceae;g__norank;s__uncultured bacterium
OTU384	0.000137143	0.000299385	±	3.25727e-05	0.000178785	±	2.51563e-05	d__Bacteria;p__Bacteroidetes;c__Bacteroidia;o__Bacteroidales;f__Muribaculaceae;g__norank;s__uncultured bacterium
OTU59	0.000133333	0.00313888	±	0.000683522	0.00150368	±	0.000233914	d__Bacteria;p__Bacteroidetes;c__Bacteroidia;o__Bacteroidales;f__Muribaculaceae;g__norank;s__uncultured bacterium
OTU1262	0.000130556	8.01348e-05	±	1.12388e-05	4.332e-05	±	7.75229e-06	d__Bacteria;p__Bacteroidetes;c__Bacteroidia;o__Bacteroidales;f__Muribaculaceae;g__norank;s__uncultured bacterium
OTU785	0.000129286	0.000146933	±	1.7625e-05	7.99182e-05	±	1.39098e-05	d__Bacteria;p__Bacteroidetes;c__Bacteroidia;o__Bacteroidales;f__Muribaculaceae;g__norank;s__uncultured bacterium
OTU2159	0.000127778	4.78608e-05	±	1.47888e-05	1.867e-05	±	5.71771e-06	d__Bacteria;p__Bacteroidetes;c__Bacteroidia;o__Bacteroidales;f__Muribaculaceae;g__norank;s__uncultured bacterium
OTU1210	0.000126667	0.000132721	±	4.33198e-05	2.985e-05	±	6.81388e-06	d__Bacteria;p__Bacteroidetes;c__Bacteroidia;o__Bacteroidales;f__Muribaculaceae;g__norank;s__uncultured bacterium
OTU636	0.00012619	0.000164829	±	2.51569e-05	9.44847e-05	±	1.53827e-05	d__Bacteria;p__Bacteroidetes;c__Bacteroidia;o__Bacteroidales;f__Muribaculaceae;g__norank;s__uncultured bacterium
OTU1026	0.000125952	0.000102115	±	1.41221e-05	4.904e-05	±	8.61864e-06	d__Bacteria;p__Bacteroidetes;c__Bacteroidia;o__Bacteroidales;f__Muribaculaceae;g__norank;s__uncultured bacterium
OTU3015	0.00012381	1.201e-05	±	3.63341e-06	6.67e-06	±	3.66982e-06	d__Bacteria;p__Bacteroidetes;c__Bacteroidia;o__Bacteroidales;f__Muribaculaceae;g__Muribaculum;s__uncultured bacterium
OTU1732	0.000123333	8.63708e-05	±	2.21677e-05	1.276e-05	±	3.16362e-06	d__Bacteria;p__Bacteroidetes;c__Bacteroidia;o__Bacteroidales;f__Muribaculaceae;g__norank;s__uncultured bacterium
OTU1128	0.000119048	0.000104565	±	1.68271e-05	5.55612e-05	±	1.15146e-05	d__Bacteria;p__Bacteroidetes;c__Bacteroidia;o__Bacteroidales;f__Muribaculaceae;g__norank;s__uncultured bacterium
OTU1806	0.00011746	4.88219e-05	±	1.39997e-05	6.6e-06	±	3.63816e-06	d__Bacteria;p__Bacteroidetes;c__Bacteroidia;o__Bacteroidales;f__Muribaculaceae;g__norank;s__uncultured bacterium
OTU366	0.000116667	0.000333968	±	3.61168e-05	0.000240275	±	4.10448e-05	d__Bacteria;p__Bacteroidetes;c__Bacteroidia;o__Bacteroidales;f__Muribaculaceae;g__norank;s__uncultured bacterium
OTU1805	0.000115476	9.32225e-05	±	1.7378e-05	1.874e-05	±	6.17407e-06	d__Bacteria;p__Bacteroidetes;c__Bacteroidia;o__Bacteroidales;f__Muribaculaceae;g__norank;s__uncultured bacterium
OTU1707	0.000114286	5.13702e-05	±	1.13224e-05	7.27e-06	±	4.13038e-06	d__Bacteria;p__Bacteroidetes;c__Bacteroidia;o__Bacteroidales;f__Muribaculaceae;g__norank;s__uncultured bacterium
OTU4420	0.000114286	1.865e-05	±	6.4919e-06	6.92e-06	±	2.84065e-06	d__Bacteria;p__Bacteroidetes;c__Bacteroidia;o__Bacteroidales;f__Muribaculaceae;g__norank;s__uncultured bacterium
OTU1687	0.000113333	0.000101116	±	2.2129e-05	5.946e-05	±	1.01527e-05	d__Bacteria;p__Bacteroidetes;c__Bacteroidia;o__Bacteroidales;f__Muribaculaceae;g__norank;s__uncultured bacterium
OTU175	0.000108333	0.000560037	±	8.55693e-05	0.00020737	±	4.19424e-05	d__Bacteria;p__Bacteroidetes;c__Bacteroidia;o__Bacteroidales;f__Muribaculaceae;g__norank;s__uncultured bacterium
OTU1078	0.000107143	0.000129101	±	1.79044e-05	4.071e-05	±	8.2536e-06	d__Bacteria;p__Bacteroidetes;c__Bacteroidia;o__Bacteroidales;f__Muribaculaceae;g__norank;s__uncultured bacterium
OTU1300	0.000107143	0.000103114	±	2.06394e-05	3.278e-05	±	9.27322e-06	d__Bacteria;p__Bacteroidetes;c__Bacteroidia;o__Bacteroidales;f__Muribaculaceae;g__norank;s__uncultured bacterium
OTU3837	0.000106667	5.1471e-05	±	1.27444e-05	1.811e-05	±	7.23354e-06	d__Bacteria;p__Bacteroidetes;c__Bacteroidia;o__Bacteroidales;f__Muribaculaceae;g__norank;s__uncultured bacterium
OTU3091	0.000106667	3.849e-05	±	7.9619e-06	7.02e-06	±	5.44732e-06	d__Bacteria;p__Bacteroidetes;c__Bacteroidia;o__Bacteroidales;f__Muribaculaceae;g__norank;s__uncultured bacterium
OTU1892	0.000105556	4.7551e-05	±	1.36637e-05	3.71e-06	±	2.47523e-06	d__Bacteria;p__Bacteroidetes;c__Bacteroidia;o__Bacteroidales;f__Muribaculaceae;g__norank;s__uncultured bacterium
OTU1042	0.000104365	0.000108675	±	1.58911e-05	5.90031e-05	±	1.05753e-05	d__Bacteria;p__Bacteroidetes;c__Bacteroidia;o__Bacteroidales;f__Muribaculaceae;g__norank;s__uncultured bacterium
OTU396	0.000101905	0.000368069	±	4.04734e-05	0.0002092	±	3.52905e-05	d__Bacteria;p__Bacteroidetes;c__Bacteroidia;o__Bacteroidales;f__Muribaculaceae;g__norank;s__uncultured bacterium
OTU2031	0.000101587	5.28287e-05	±	1.37119e-05	1.002e-05	±	5.03915e-06	d__Bacteria;p__Bacteroidetes;c__Bacteroidia;o__Bacteroidales;f__Muribaculaceae;g__norank;s__uncultured bacterium
OTU1272	0.0001	0.000146988	±	2.50582e-05	5.33787e-05	±	1.66436e-05	d__Bacteria;p__Bacteroidetes;c__Bacteroidia;o__Bacteroidales;f__Muribaculaceae;g__norank;s__uncultured bacterium
OTU828	0.0001	0.000130561	±	1.90895e-05	9.42031e-05	±	1.62695e-05	d__Bacteria;p__Bacteroidetes;c__Bacteroidia;o__Bacteroidales;f__Muribaculaceae;g__norank;s__uncultured bacterium
OTU438	0.0001	0.000242501	±	2.48947e-05	0.000155394	±	2.23946e-05	d__Bacteria;p__Bacteroidetes;c__Bacteroidia;o__Bacteroidales;f__Muribaculaceae;g__norank;s__uncultured bacterium
OTU1452	0.0001	5.68178e-05	±	1.68082e-05	3.502e-05	±	9.91061e-06	d__Bacteria;p__Firmicutes;c__Clostridia;o__Clostridiales;f__Christensenellaceae;g__Christensenellaceae R-7 group

## Sheet: b. SPFL(21) versus Con(21)
Table S5. Operational taxonomic units (OTUs) identified by random forest analysis of 16S rDNA sequencing results that exhibit significant differences between groups. Random forest analysis assigns an importance score to each OTU by estimating the increase in error caused by removing a specific OTU from the set of predictors. The mean ± s.d. of the OOB error = 0 ± 0. In our analysis, we considered…
(b) SPFL(21) vs Con(21)
OTU ID	Important score	Relative abundance of OTUS in each group of mice (mean ± SEM)						taxonomy
		SPFL(21)			Con(21)
OTU2059	0.00254714	6.61e-06	±	5.05029e-06	0.000100493	±	3.41295e-05	d__Bacteria;p__Firmicutes;c__Clostridia;o__Clostridiales;f__Lachnospiraceae;g__uncultured;s__uncultured bacterium
OTU850	0.00177667	3.47e-05	±	3.47e-05	0.000228296	±	5.02429e-05	d__Bacteria;p__Firmicutes;c__Clostridia;o__Clostridiales;f__Lachnospiraceae;g__uncultured;s__uncultured bacterium
OTU82	0.00158444	0.00235328	±	0.00127546	0.00238882	±	0.00055837	d__Bacteria;p__Firmicutes;c__Clostridia;o__Clostridiales;f__Ruminococcaceae;g__Ruminococcaceae UCG-014;s__uncultured bacterium
OTU2517	0.00111571	2.15e-05	±	1.56114e-05	4.33735e-05	±	1.11211e-05	d__Bacteria;p__Firmicutes;c__Clostridia;o__Clostridiales;f__Lachnospiraceae
OTU662	0.00104222	1.331e-05	±	5.95566e-06	0.000227854	±	5.68296e-05	d__Bacteria;p__Bacteroidetes;c__Bacteroidia;o__Bacteroidales;f__Muribaculaceae;g__norank;s__uncultured bacterium
OTU1380	0.00100137	3.335e-05	±	5.69255e-06	4.272e-05	±	9.48232e-06	d__Bacteria;p__Bacteroidetes;c__Bacteroidia;o__Bacteroidales;f__Muribaculaceae;g__norank;s__uncultured bacterium
OTU541	0.00096619	0.00026624	±	0.000116717	0.000404849	±	0.000151171	d__Bacteria;p__Actinobacteria;c__Coriobacteriia;o__Coriobacteriales;f__Eggerthellaceae;g__Enterorhabdus;s__uncultured bacterium
OTU128	0.000885635	0.00038583	±	0.000333114	0.00226194	±	0.00050847	d__Bacteria;p__Firmicutes;c__Clostridia;o__Clostridiales;f__Lachnospiraceae;g__uncultured;s__uncultured bacterium
OTU2311	0.000847302	6.61e-06	±	5.05029e-06	7.22922e-05	±	2.08035e-05	d__Bacteria;p__Firmicutes;c__Clostridia;o__Clostridiales;f__Lachnospiraceae;g__Lachnospiraceae NK4A136 group;s__uncultured bacterium
OTU2412	0.000746429	1.028e-05	±	3.60755e-06	2.113e-05	±	7.40693e-06	d__Bacteria;p__Bacteroidetes;c__Bacteroidia;o__Bacteroidales;f__Muribaculaceae;g__norank;s__uncultured bacterium
OTU382	0.000739841	4.20313e-05	±	3.25957e-05	0.000307949	±	0.000148039	d__Bacteria;p__Bacteroidetes;c__Bacteroidia;o__Bacteroidales;f__Muribaculaceae;g__norank;s__uncultured bacterium
OTU159	0.000722063	0.000955673	±	0.000419195	0.00170901	±	0.000601912	d__Bacteria;p__Actinobacteria;c__Coriobacteriia;o__Coriobacteriales;f__Eggerthellaceae;g__Enterorhabdus;s__uncultured bacterium
OTU3836	0.000703571	1.678e-05	±	6.97615e-06	2.449e-05	±	6.61308e-06	d__Bacteria;p__Firmicutes;c__Clostridia;o__Clostridiales;f__Ruminococcaceae;g__Ruminococcaceae UCG-014;s__uncultured bacterium
OTU4262	0.000625794	3.3e-06	±	2.2e-06	2.477e-05	±	7.81186e-06	d__Bacteria;p__Actinobacteria;c__Coriobacteriia;o__Coriobacteriales;f__Eggerthellaceae;g__Enterorhabdus;s__uncultured bacterium
OTU3276	0.000604762	9.44e-06	±	5.21466e-06	4.49184e-05	±	1.53114e-05	d__Bacteria;p__Bacteroidetes;c__Bacteroidia;o__Bacteroidales;f__Muribaculaceae;g__norank;s__uncultured bacterium
OTU2580	0.000587698	1.392e-05	±	6.48063e-06	8.80217e-05	±	3.19988e-05	d__Bacteria;p__Firmicutes;c__Clostridia;o__Clostridiales;f__Lachnospiraceae;g__Lachnospiraceae NK4A136 group;s__uncultured bacterium
OTU1769	0.000583016	1e-05	±	4.42967e-06	3.43285e-05	±	1.39944e-05	d__Bacteria;p__Bacteroidetes;c__Bacteroidia;o__Bacteroidales;f__Muribaculaceae;g__norank;s__uncultured bacterium
OTU1046	0.000535873	3.867e-05	±	2.93532e-05	0.000192919	±	5.05634e-05	d__Bacteria;p__Firmicutes;c__Clostridia;o__Clostridiales;f__Lachnospiraceae;g__uncultured;s__uncultured bacterium
OTU1365	0.000525873	2.526e-05	±	2.14108e-05	0.000141739	±	3.19781e-05	d__Bacteria;p__Firmicutes;c__Clostridia;o__Clostridiales;f__Lachnospiraceae;g__uncultured;s__uncultured bacterium
OTU3065	0.000494286	3.3e-06	±	2.2e-06	4.48667e-05	±	1.1455e-05	d__Bacteria;p__Bacteroidetes;c__Bacteroidia;o__Bacteroidales;f__Muribaculaceae;g__norank;s__uncultured bacterium
OTU524	0.000487937	0.000312397	±	0.000229315	0.000362739	±	0.000149442	d__Bacteria;p__Firmicutes;c__Erysipelotrichia;o__Erysipelotrichales;f__Erysipelotrichaceae;g__Dubosiella;s__uncultured bacterium
OTU163	0.000487302	0.000453009	±	0.000322331	0.000729134	±	0.000188063	d__Bacteria;p__Firmicutes;c__Clostridia;o__Clostridiales;f__Lachnospiraceae;g__uncultured;s__uncultured bacterium
OTU2684	0.00044873	1.65e-05	±	1.65e-05	5.78489e-05	±	2.75679e-05	d__Bacteria;p__Firmicutes;c__Clostridia;o__Clostridiales;f__Lachnospiraceae;g__Lachnospiraceae NK4A136 group;s__uncultured bacterium
OTU1890	0.000447698	5.40618e-05	±	2.65769e-05	7.74725e-05	±	2.47512e-05	d__Bacteria;p__Firmicutes;c__Clostridia;o__Clostridiales;f__Ruminococcaceae;g__Ruminococcaceae UCG-014;s__uncultured rumen bacterium
OTU1945	0.00044127	2.139e-05	±	9.52519e-06	3.022e-05	±	7.38846e-06	d__Bacteria;p__Bacteroidetes;c__Bacteroidia;o__Bacteroidales;f__Muribaculaceae;g__norank;s__uncultured bacterium
OTU3010	0.000437302	1.543e-05	±	1.17404e-05	3.77448e-05	±	1.07361e-05	d__Bacteria;p__Bacteroidetes;c__Bacteroidia;o__Bacteroidales;f__Muribaculaceae;g__norank;s__uncultured bacterium
OTU435	0.000434618	6.49257e-05	±	2.99263e-05	0.000359525	±	0.000124118	d__Bacteria;p__Proteobacteria;c__Deltaproteobacteria;o__Desulfovibrionales;f__Desulfovibrionaceae;g__Desulfovibrio;s__uncultured bacterium
OTU587	0.000425714	1.49e-05	±	6.67556e-06	9.56896e-05	±	2.18686e-05	d__Bacteria;p__Bacteroidetes;c__Bacteroidia;o__Bacteroidales;f__Muribaculaceae;g__norank;s__uncultured bacterium
OTU2880	0.000422381	1.65e-06	±	1.65e-06	2.873e-05	±	8.41866e-06	d__Bacteria;p__Firmicutes;c__Clostridia;o__Clostridiales;f__Ruminococcaceae;g__Ruminiclostridium 9;s__uncultured bacterium
OTU90	0.000409048	8.5432e-05	±	4.02443e-05	0.00161267	±	0.000804161	d__Bacteria;p__Firmicutes;c__Clostridia;o__Clostridiales;f__Lachnospiraceae;g__Lachnospiraceae NK4A136 group;s__uncultured bacterium
OTU722	0.000407143	5.723e-05	±	2.87859e-05	0.000110369	±	1.75848e-05	d__Bacteria;p__Bacteroidetes;c__Bacteroidia;o__Bacteroidales;f__Muribaculaceae;g__norank;s__uncultured bacterium
OTU2884	0.000383095	1.397e-05	±	5.50432e-06	3.44648e-05	±	1.11063e-05	d__Bacteria;p__Firmicutes;c__Clostridia;o__Clostridiales;f__Lachnospiraceae;g__Lachnospiraceae NK4A136 group;s__uncultured bacterium
OTU507	0.000371905	4.72637e-05	±	1.69001e-05	0.000124444	±	1.70219e-05	d__Bacteria;p__Bacteroidetes;c__Bacteroidia;o__Bacteroidales;f__Muribaculaceae;g__norank;s__uncultured bacterium
OTU5795	0.000365952	0	±	0	2.321e-05	±	8.5223e-06	d__Bacteria;p__Firmicutes;c__Clostridia;o__Clostridiales;f__Lachnospiraceae;g__Lachnospiraceae NK4A136 group;s__uncultured bacterium
OTU20	0.000361746	0.00635332	±	0.00158941	0.00662033	±	0.00126503	d__Bacteria;p__Bacteroidetes;c__Bacteroidia;o__Bacteroidales;f__Muribaculaceae;g__norank;s__uncultured bacterium
OTU896	0.00035381	3.713e-05	±	1.05502e-05	8.77705e-05	±	1.87855e-05	d__Bacteria;p__Bacteroidetes;c__Bacteroidia;o__Bacteroidales;f__Muribaculaceae;g__norank;s__uncultured bacterium
OTU2427	0.000339286	3.204e-05	±	2.63758e-05	5.2571e-05	±	2.06676e-05	d__Bacteria;p__Firmicutes;c__Clostridia;o__Clostridiales;f__Lachnospiraceae;g__Lachnospiraceae NK4A136 group;s__uncultured bacterium
OTU1464	0.00033627	2.994e-05	±	2.61111e-05	0.000102062	±	2.56524e-05	d__Bacteria;p__Firmicutes;c__Clostridia;o__Clostridiales;f__Lachnospiraceae;g__uncultured;s__uncultured bacterium
OTU3976	0.00033254	9.4e-06	±	9.4e-06	4.44993e-05	±	1.55989e-05	d__Bacteria;p__Firmicutes;c__Clostridia;o__Clostridiales;f__Lachnospiraceae;g__Lachnospiraceae NK4A136 group;s__uncultured bacterium
OTU1409	0.000323175	2.15514e-05	±	1.33344e-05	4.174e-05	±	8.18678e-06	d__Bacteria;p__Bacteroidetes;c__Bacteroidia;o__Bacteroidales;f__Muribaculaceae;g__norank;s__uncultured bacterium
OTU4705	0.00031381	1.66e-06	±	1.66e-06	1.196e-05	±	3.89958e-06	d__Bacteria;p__Bacteroidetes;c__Bacteroidia;o__Bacteroidales;f__Muribaculaceae;g__norank;s__uncultured bacterium
OTU1520	0.000305476	1.139e-05	±	8.17659e-06	7.73162e-05	±	2.39356e-05	d__Bacteria;p__Bacteroidetes;c__Bacteroidia;o__Bacteroidales;f__Muribaculaceae;g__norank;s__uncultured bacterium
OTU179	0.000299127	8.788e-05	±	6.20833e-05	0.00132999	±	0.000615351	d__Bacteria;p__Firmicutes;c__Clostridia;o__Clostridiales;f__Lachnospiraceae;g__uncultured;s__uncultured bacterium
OTU1169	0.000295238	4.71e-05	±	2.25324e-05	9.75529e-05	±	2.12034e-05	d__Bacteria;p__Bacteroidetes;c__Bacteroidia;o__Bacteroidales;f__Muribaculaceae;g__norank;s__uncultured bacterium
OTU1614	0.000291667	1.809e-05	±	5.79221e-06	3.196e-05	±	9.05875e-06	d__Bacteria;p__Bacteroidetes;c__Bacteroidia;o__Bacteroidales;f__Muribaculaceae;g__norank;s__uncultured bacterium
OTU2125	0.000288095	2.84e-05	±	1.08624e-05	2.864e-05	±	9.8874e-06	d__Bacteria;p__Bacteroidetes;c__Bacteroidia;o__Bacteroidales;f__Muribaculaceae;g__norank;s__uncultured bacterium
OTU5127	0.000286349	7.08e-06	±	5.16686e-06	4.9517e-05	±	2.19695e-05	d__Bacteria;p__Bacteroidetes;c__Bacteroidia;o__Bacteroidales;f__Muribaculaceae;g__norank;s__uncultured bacterium
OTU3262	0.000280159	1.545e-05	±	8.85961e-06	3.56944e-05	±	1.76999e-05	d__Bacteria;p__Firmicutes;c__Clostridia;o__Clostridiales;f__Ruminococcaceae;g__Ruminococcaceae UCG-014;s__uncultured bacterium
OTU5783	0.000259921	3.53e-06	±	2.35957e-06	1.278e-05	±	5.25409e-06	d__Bacteria;p__Firmicutes;c__Clostridia;o__Clostridiales;f__Lachnospiraceae;g__Lachnospiraceae NK4A136 group;s__uncultured bacterium
OTU305	0.000244048	0.00015651	±	7.38496e-05	0.000856878	±	0.000525734	d__Bacteria;p__Firmicutes;c__Clostridia;o__Clostridiales;f__Ruminococcaceae;g__Ruminococcaceae UCG-014
OTU1734	0.000237222	8.74e-06	±	6.71567e-06	8.91078e-05	±	2.99871e-05	d__Bacteria;p__Firmicutes;c__Clostridia;o__Clostridiales;f__Lachnospiraceae;g__Lachnospiraceae NK4A136 group;s__uncultured bacterium
OTU8152	0.000233333	0	±	0	3.172e-05	±	9.97695e-06	d__Bacteria;p__Firmicutes;c__Clostridia;o__Clostridiales;f__Lachnospiraceae
OTU2172	0.000233333	7.97e-06	±	4.24248e-06	8.48484e-05	±	2.56461e-05	d__Bacteria;p__Bacteroidetes;c__Bacteroidia;o__Bacteroidales;f__Muribaculaceae;g__norank;s__uncultured bacterium
OTU215	0.000232698	6.08365e-05	±	2.49643e-05	0.000431692	±	0.000171021	d__Bacteria;p__Bacteroidetes;c__Bacteroidia;o__Bacteroidales;f__Rikenellaceae;g__Alistipes;s__uncultured bacterium
OTU669	0.000232143	8.459e-05	±	3.11938e-05	0.000108269	±	1.58587e-05	d__Bacteria;p__Bacteroidetes;c__Bacteroidia;o__Bacteroidales;f__Muribaculaceae;g__norank;s__uncultured bacterium
OTU4306	0.000229286	6.87e-06	±	3.75541e-06	2.88731e-05	±	1.35318e-05	d__Bacteria;p__Firmicutes;c__Clostridia;o__Clostridiales;f__Lachnospiraceae;g__Lachnospiraceae NK4A136 group;s__uncultured bacterium
OTU1145	0.000225952	3.935e-05	±	1.84101e-05	0.000103909	±	2.07243e-05	d__Bacteria;p__Firmicutes;c__Clostridia;o__Clostridiales;f__Lachnospiraceae;g__Lachnoclostridium;s__uncultured bacterium
OTU1151	0.000225	0.00011643	±	6.22876e-05	0.000147378	±	4.36648e-05	d__Bacteria;p__Firmicutes;c__Clostridia;o__Clostridiales;f__Lachnospiraceae;g__Lachnospiraceae NK4A136 group;s__uncultured bacterium
OTU2503	0.000219286	1.148e-05	±	5.55081e-06	2.067e-05	±	6.17851e-06	d__Bacteria;p__Bacteroidetes;c__Bacteroidia;o__Bacteroidales;f__Muribaculaceae;g__norank;s__uncultured bacterium
OTU1153	0.000218016	2.695e-05	±	1.12608e-05	6.44638e-05	±	2.46797e-05	d__Bacteria;p__Firmicutes;c__Clostridia;o__Clostridiales;f__Ruminococcaceae;g__Ruminiclostridium 9;s__uncultured bacterium
OTU4889	0.000217778	1.163e-05	±	9.93295e-06	1.55e-05	±	5.76194e-06	d__Bacteria;p__Firmicutes;c__Clostridia;o__Clostridiales;f__Ruminococcaceae;g__Ruminococcaceae UCG-014;s__uncultured bacterium
OTU40	0.000217316	5.00526e-05	±	4.48234e-05	0.005445	±	0.00296948	d__Bacteria;p__Bacteroidetes;c__Bacteroidia;o__Bacteroidales;f__Muribaculaceae;g__norank;s__uncultured bacterium
OTU1434	0.000216667	2.657e-05	±	8.11679e-06	4.43521e-05	±	1.55449e-05	d__Bacteria;p__Bacteroidetes;c__Bacteroidia;o__Bacteroidales;f__Marinifilaceae;g__Odoribacter
OTU291	0.000216429	7.782e-05	±	2.30444e-05	0.000241667	±	4.764e-05	d__Bacteria;p__Bacteroidetes;c__Bacteroidia;o__Bacteroidales;f__Muribaculaceae;g__norank;s__uncultured bacterium
OTU3240	0.000215476	9.82e-06	±	5.63522e-06	3.09014e-05	±	1.09219e-05	d__Bacteria;p__Bacteroidetes;c__Bacteroidia;o__Bacteroidales;f__Muribaculaceae;g__norank;s__uncultured bacterium
OTU5814	0.000208333	3.3e-06	±	3.3e-06	1.993e-05	±	7.66893e-06	d__Bacteria;p__Bacteroidetes;c__Bacteroidia;o__Bacteroidales;f__Muribaculaceae;g__norank;s__uncultured bacterium
OTU2168	0.000204683	6.43e-06	±	2.63038e-06	4.29814e-05	±	1.18387e-05	d__Bacteria;p__Bacteroidetes;c__Bacteroidia;o__Bacteroidales;f__Muribaculaceae;g__norank;s__uncultured bacterium
OTU91	0.000201429	0.00014788	±	4.63167e-05	0.00163145	±	0.000625289	d__Bacteria;p__Bacteroidetes;c__Bacteroidia;o__Bacteroidales;f__Rikenellaceae;g__Alistipes;s__uncultured bacterium
OTU1649	0.0002	1.039e-05	±	8.29788e-06	5.41175e-05	±	1.58478e-05	d__Bacteria;p__Firmicutes;c__Clostridia;o__Clostridiales;f__Lachnospiraceae;g__Lachnospiraceae NK4A136 group;s__uncultured bacterium
OTU1400	0.000198016	9.92e-06	±	8.24234e-06	8.76488e-05	±	1.46566e-05	d__Bacteria;p__Bacteroidetes;c__Bacteroidia;o__Bacteroidales;f__Muribaculaceae;g__norank;s__uncultured bacterium
OTU1317	0.00019754	2.341e-05	±	1.79833e-05	0.000130855	±	3.16201e-05	d__Bacteria;p__Firmicutes;c__Clostridia;o__Clostridiales;f__Lachnospiraceae;g__uncultured;s__uncultured bacterium
OTU1771	0.000195	1.488e-05	±	6.31713e-06	9.80217e-05	±	2.70147e-05	d__Bacteria;p__Bacteroidetes;c__Bacteroidia;o__Bacteroidales;f__Muribaculaceae;g__norank;s__uncultured bacterium
OTU1519	0.000191587	1.66e-05	±	6.59722e-06	8.16233e-05	±	3.65257e-05	d__Bacteria;p__Bacteroidetes;c__Bacteroidia;o__Bacteroidales;f__Muribaculaceae;g__norank;s__uncultured bacterium
OTU986	0.000189286	6.68e-06	±	3.67299e-06	8.17089e-05	±	1.83485e-05	d__Bacteria;p__Bacteroidetes;c__Bacteroidia;o__Bacteroidales;f__Muribaculaceae;g__norank;s__uncultured bacterium
OTU1882	0.000185714	1.675e-05	±	6.15506e-06	2.68e-05	±	1.07564e-05	d__Bacteria;p__Bacteroidetes;c__Bacteroidia;o__Bacteroidales;f__Muribaculaceae;g__norank;s__uncultured bacterium
OTU726	0.000185714	7.708e-05	±	2.27696e-05	8.13179e-05	±	2.22634e-05	d__Bacteria;p__Bacteroidetes;c__Bacteroidia;o__Bacteroidales;f__Muribaculaceae;g__norank;s__uncultured bacterium
OTU3949	0.000183333	8.55e-06	±	3.76986e-06	1.303e-05	±	4.59531e-06	d__Bacteria;p__Bacteroidetes;c__Bacteroidia;o__Bacteroidales;f__Muribaculaceae;g__norank;s__uncultured bacterium
OTU5851	0.000180952	4.97e-06	±	2.53066e-06	1.22e-05	±	4.55092e-06	d__Bacteria;p__Bacteroidetes;c__Bacteroidia;o__Bacteroidales;f__Muribaculaceae;g__norank;s__uncultured bacterium
OTU2423	0.000178968	8.1e-06	±	3.67178e-06	9.52e-06	±	3.49656e-06	d__Bacteria;p__Bacteroidetes;c__Bacteroidia;o__Bacteroidales;f__Marinifilaceae;g__Odoribacter;s__uncultured bacterium
OTU901	0.00017873	6.137e-05	±	3.91674e-05	0.000116969	±	2.38733e-05	d__Bacteria;p__Bacteroidetes;c__Bacteroidia;o__Bacteroidales;f__Muribaculaceae;g__norank;s__uncultured bacterium
OTU685	0.000178571	5.574e-05	±	2.30318e-05	0.00021147	±	5.9332e-05	d__Bacteria;p__Bacteroidetes;c__Bacteroidia;o__Bacteroidales;f__Muribaculaceae;g__norank;s__uncultured bacterium
OTU1037	0.000175794	5.874e-05	±	2.65806e-05	0.000151331	±	3.88278e-05	d__Bacteria;p__Bacteroidetes;c__Bacteroidia;o__Bacteroidales;f__Muribaculaceae;g__norank;s__uncultured bacterium
OTU1855	0.00017381	5.223e-05	±	1.73574e-05	6.75118e-05	±	2.00277e-05	d__Bacteria;p__Bacteroidetes;c__Bacteroidia;o__Bacteroidales;f__Muribaculaceae;g__norank;s__uncultured bacterium
OTU241	0.000172619	0.000155723	±	4.36547e-05	0.000388486	±	8.178e-05	d__Bacteria;p__Bacteroidetes;c__Bacteroidia;o__Bacteroidales;f__Muribaculaceae;g__norank;s__uncultured bacterium
OTU2807	0.000166667	1.892e-05	±	8.95161e-06	3.25e-05	±	1.02255e-05	d__Bacteria;p__Firmicutes;c__Clostridia;o__Clostridiales;f__Lachnospiraceae;g__Lachnospiraceae NK4A136 group;s__uncultured bacterium
OTU3612	0.000163095	1.039e-05	±	5.2676e-06	2.049e-05	±	9.01841e-06	d__Bacteria;p__Bacteroidetes;c__Bacteroidia;o__Bacteroidales;f__Muribaculaceae;g__norank;s__uncultured bacterium
OTU7240	0.00016	0	±	0	7.82e-06	±	4.74896e-06	d__Bacteria;p__Bacteroidetes;c__Bacteroidia;o__Bacteroidales;f__Muribaculaceae;g__norank;s__uncultured bacterium
OTU5114	0.000157143	4.95e-06	±	3.52172e-06	7.93e-06	±	3.52956e-06	d__Bacteria;p__Bacteroidetes;c__Bacteroidia;o__Bacteroidales;f__Muribaculaceae;g__norank;s__uncultured bacterium
OTU3685	0.000155159	3.3e-06	±	2.2e-06	1.255e-05	±	7.54102e-06	d__Bacteria;p__Firmicutes;c__Clostridia;o__Clostridiales;f__Lachnospiraceae;g__Lachnoclostridium;s__uncultured bacterium
OTU1007	0.000154762	7.3e-06	±	5.69953e-06	0.000189672	±	4.10126e-05	d__Bacteria;p__Firmicutes;c__Clostridia;o__Clostridiales;f__Lachnospiraceae;g__uncultured;s__uncultured bacterium
OTU1179	0.000152778	1.514e-05	±	1.00877e-05	0.000125803	±	4.54491e-05	d__Bacteria;p__Firmicutes;c__Clostridia;o__Clostridiales;f__Lachnospiraceae;g__Lachnospiraceae NK4A136 group;s__uncultured bacterium
OTU1297	0.000151111	1.087e-05	±	7.47939e-06	0.000110591	±	3.92996e-05	d__Bacteria;p__Bacteroidetes;c__Bacteroidia;o__Bacteroidales;f__Muribaculaceae;g__norank;s__uncultured bacterium
OTU559	0.000150238	5.861e-05	±	2.21124e-05	0.000387439	±	8.68755e-05	d__Bacteria;p__Firmicutes;c__Clostridia;o__Clostridiales;f__Family XIII;g__Family XIII UCG-001;s__uncultured bacterium
OTU285	0.000147143	0.00030557	±	0.000104669	0.000471879	±	0.000117912	d__Bacteria;p__Bacteroidetes;c__Bacteroidia;o__Bacteroidales;f__Muribaculaceae;g__norank;s__uncultured bacterium
OTU3077	0.000144048	2.219e-05	±	9.48553e-06	3.29531e-05	±	1.41123e-05	d__Bacteria;p__Firmicutes;c__Clostridia;o__Clostridiales;f__Lachnospiraceae;g__Lachnospiraceae NK4A136 group;s__uncultured bacterium
OTU303	0.00014254	0.000120551	±	6.46673e-05	0.00146496	±	0.00102813	d__Bacteria;p__Firmicutes;c__Clostridia;o__Clostridiales;f__Lachnospiraceae;g__[Eubacterium] xylanophilum group;s__uncultured bacterium
OTU5601	0.000141667	1.65e-06	±	1.65e-06	2.714e-05	±	8.26122e-06	d__Bacteria;p__Bacteroidetes;c__Bacteroidia;o__Bacteroidales;f__Muribaculaceae;g__norank;s__uncultured bacterium
OTU740	0.000141667	4.065e-05	±	8.58052e-06	0.000110869	±	1.91938e-05	d__Bacteria;p__Bacteroidetes;c__Bacteroidia;o__Bacteroidales;f__Muribaculaceae;g__norank;s__uncultured bacterium
OTU6094	0.00014	1.66e-06	±	1.66e-06	1.005e-05	±	3.54681e-06	d__Bacteria;p__Bacteroidetes;c__Bacteroidia;o__Bacteroidales;f__Muribaculaceae;g__norank;s__uncultured bacterium
OTU3479	0.000139935	5.41e-06	±	3.93465e-06	2.45e-05	±	4.51779e-06	d__Bacteria;p__Bacteroidetes;c__Bacteroidia;o__Bacteroidales;f__Muribaculaceae;g__norank;s__uncultured bacterium
OTU4119	0.000138333	1.012e-05	±	6.79974e-06	1.97e-05	±	5.25866e-06	d__Bacteria;p__Bacteroidetes;c__Bacteroidia;o__Bacteroidales;f__Muribaculaceae;g__norank;s__uncultured bacterium
OTU5274	0.000135714	0	±	0	2.9579e-05	±	1.22221e-05	d__Bacteria;p__Bacteroidetes;c__Bacteroidia;o__Bacteroidales;f__Muribaculaceae;g__norank;s__uncultured bacterium
OTU1416	0.000133333	2.23757e-05	±	1.12158e-05	0.000131981	±	3.70075e-05	d__Bacteria;p__Bacteroidetes;c__Bacteroidia;o__Bacteroidales;f__Muribaculaceae;g__norank;s__uncultured bacterium
OTU5899	0.000133333	1.66e-06	±	1.66e-06	1.753e-05	±	7.13053e-06	d__Bacteria;p__Bacteroidetes;c__Bacteroidia;o__Bacteroidales;f__Muribaculaceae;g__norank;s__uncultured bacterium
OTU2832	0.000131667	6.56e-06	±	3.71388e-06	4.23799e-05	±	1.1793e-05	d__Bacteria;p__Bacteroidetes;c__Bacteroidia;o__Bacteroidales;f__Muribaculaceae;g__norank;s__uncultured bacterium
OTU1988	0.00013127	1.02e-05	±	3.72928e-06	3.618e-05	±	5.94601e-06	d__Bacteria;p__Bacteroidetes;c__Bacteroidia;o__Bacteroidales;f__Muribaculaceae;g__norank;s__uncultured bacterium
OTU4986	0.000130556	3.3e-06	±	2.2e-06	4.45635e-05	±	1.03077e-05	d__Bacteria;p__Bacteroidetes;c__Bacteroidia;o__Bacteroidales;f__Muribaculaceae;g__norank;s__uncultured bacterium
OTU2137	0.000129365	1.809e-05	±	6.80525e-06	2.683e-05	±	4.79419e-06	d__Bacteria;p__Bacteroidetes;c__Bacteroidia;o__Bacteroidales;f__Muribaculaceae;g__norank;s__uncultured bacterium
OTU1124	0.000128571	2e-05	±	7.32853e-06	6.47821e-05	±	1.09953e-05	d__Bacteria;p__Bacteroidetes;c__Bacteroidia;o__Bacteroidales;f__Muribaculaceae;g__norank;s__uncultured bacterium
OTU582	0.000128175	1.98e-05	±	9.05724e-06	0.000196799	±	5.36957e-05	d__Bacteria;p__Firmicutes;c__Clostridia;o__Clostridiales;f__Lachnospiraceae;g__uncultured;s__uncultured bacterium
OTU895	0.000127778	1.678e-05	±	9.87647e-06	0.00010439	±	2.87974e-05	d__Bacteria;p__Bacteroidetes;c__Bacteroidia;o__Bacteroidales;f__Muribaculaceae;g__norank;s__uncultured bacterium
OTU1078	0.000125714	2.35e-05	±	1.13572e-05	4.071e-05	±	8.2536e-06	d__Bacteria;p__Bacteroidetes;c__Bacteroidia;o__Bacteroidales;f__Muribaculaceae;g__norank;s__uncultured bacterium
OTU1524	0.000125	1.775e-05	±	9.53304e-06	5.61202e-05	±	1.59488e-05	d__Bacteria;p__Bacteroidetes;c__Bacteroidia;o__Bacteroidales;f__Muribaculaceae;g__norank;s__uncultured bacterium
OTU1353	0.000125	3.216e-05	±	1.33441e-05	5.99585e-05	±	1.34799e-05	d__Bacteria;p__Bacteroidetes;c__Bacteroidia;o__Bacteroidales;f__Muribaculaceae;g__norank;s__uncultured bacterium
OTU2115	0.00012381	1.33e-05	±	5.40461e-06	5.87592e-05	±	1.54453e-05	d__Bacteria;p__Bacteroidetes;c__Bacteroidia;o__Bacteroidales;f__Muribaculaceae;g__norank;s__uncultured bacterium
OTU12	0.00012381	0.00403984	±	0.00199655	0.00934151	±	0.00182818	d__Bacteria;p__Bacteroidetes;c__Bacteroidia;o__Bacteroidales;f__Muribaculaceae;g__norank;s__uncultured bacterium
OTU3152	0.000123016	8.35e-06	±	4.46779e-06	2.189e-05	±	5.08356e-06	d__Bacteria;p__Bacteroidetes;c__Bacteroidia;o__Bacteroidales;f__Muribaculaceae;g__norank;s__uncultured bacterium
OTU8241	0.000116667	1.65e-06	±	1.65e-06	5.08e-06	±	2.60465e-06	d__Bacteria;p__Bacteroidetes;c__Bacteroidia;o__Bacteroidales;f__Muribaculaceae;g__norank;s__uncultured bacterium
OTU1315	0.000116349	2.064e-05	±	1.01265e-05	7.46175e-05	±	1.85963e-05	d__Bacteria;p__Bacteroidetes;c__Bacteroidia;o__Bacteroidales;f__Muribaculaceae;g__norank;s__uncultured bacterium
OTU2313	0.000116111	1.486e-05	±	9.98363e-06	3.98531e-05	±	1.38649e-05	d__Bacteria;p__Firmicutes;c__Clostridia;o__Clostridiales;f__Lachnospiraceae;g__Lachnospiraceae NK4A136 group;s__uncultured bacterium
OTU5488	0.000115476	5.41e-06	±	3.93465e-06	1.656e-05	±	6.59882e-06	d__Bacteria;p__Firmicutes;c__Clostridia;o__Clostridiales;f__Lachnospiraceae;g__Lachnospiraceae NK4A136 group;s__uncultured bacterium
OTU3213	0.000114286	1.66e-06	±	1.66e-06	4.784e-05	±	1.00613e-05	d__Bacteria;p__Bacteroidetes;c__Bacteroidia;o__Bacteroidales;f__Muribaculaceae;g__norank;s__uncultured bacterium
OTU893	0.000114286	3.257e-05	±	1.277e-05	0.000184352	±	3.27072e-05	d__Bacteria;p__Bacteroidetes;c__Bacteroidia;o__Bacteroidales;f__Muribaculaceae;g__norank;s__uncultured bacterium
OTU9785	0.000114286	3.57e-06	±	2.38337e-06	6.73e-06	±	2.76438e-06	d__Bacteria;p__Bacteroidetes;c__Bacteroidia;o__Bacteroidales;f__Muribaculaceae;g__norank;s__uncultured bacterium
OTU7467	0.000113095	3.31e-06	±	2.20668e-06	1.462e-05	±	5.57372e-06	d__Bacteria;p__Bacteroidetes;c__Bacteroidia;o__Bacteroidales;f__Muribaculaceae;g__norank;s__uncultured bacterium
OTU706	0.000112698	0.00013476	±	6.60296e-05	0.000222168	±	6.93578e-05	d__Bacteria;p__Bacteroidetes;c__Bacteroidia;o__Bacteroidales;f__Muribaculaceae;g__norank;s__uncultured bacterium
OTU3485	0.000111111	9.17e-06	±	7.51768e-06	2.222e-05	±	9.4778e-06	d__Bacteria;p__Firmicutes;c__Clostridia;o__Clostridiales;f__Lachnospiraceae;g__Lachnospiraceae NK4A136 group;s__uncultured bacterium
OTU6905	0.000110714	4.98e-06	±	2.53574e-06	1.329e-05	±	4.23169e-06	d__Bacteria;p__Bacteroidetes;c__Bacteroidia;o__Bacteroidales;f__Muribaculaceae;g__norank;s__uncultured bacterium
OTU2116	0.000110556	9.85e-06	±	4.26654e-06	6.12081e-05	±	1.16484e-05	d__Bacteria;p__Bacteroidetes;c__Bacteroidia;o__Bacteroidales;f__Muribaculaceae;g__norank;s__uncultured bacterium
OTU3560	0.000109444	3.32e-06	±	2.21338e-06	1.929e-05	±	7.04412e-06	d__Bacteria;p__Bacteroidetes;c__Bacteroidia;o__Bacteroidales;f__Muribaculaceae;g__norank;s__uncultured bacterium
OTU6012	0.00010873	3.3e-06	±	3.3e-06	1.156e-05	±	5.28552e-06	d__Bacteria;p__Firmicutes;c__Clostridia;o__Clostridiales;f__Lachnospiraceae;g__Lachnospiraceae NK4A136 group;s__uncultured bacterium
OTU1099	0.000108651	1.254e-05	±	7.79413e-06	0.000193603	±	4.66687e-05	d__Bacteria;p__Bacteroidetes;c__Bacteroidia;o__Bacteroidales;f__Muribaculaceae;g__norank;s__uncultured bacterium
OTU127	0.000108571	0.00014467	±	4.34227e-05	0.00197883	±	0.000263665	d__Bacteria;p__Bacteroidetes;c__Bacteroidia;o__Bacteroidales;f__Muribaculaceae;g__norank;s__uncultured bacterium
OTU3067	0.000108571	5.25e-06	±	2.67894e-06	4.416e-05	±	1.17273e-05	d__Bacteria;p__Bacteroidetes;c__Bacteroidia;o__Bacteroidales;f__Muribaculaceae;g__norank;s__uncultured bacterium
OTU9452	0.000107937	0	±	0	1.678e-05	±	5.18232e-06	d__Bacteria;p__Firmicutes;c__Clostridia;o__Clostridiales;f__Lachnospiraceae;g__uncultured;s__uncultured bacterium
OTU4366	0.000107143	1.65e-06	±	1.65e-06	1.321e-05	±	3.30929e-06	d__Bacteria;p__Firmicutes;c__Clostridia;o__Clostridiales;f__Lachnospiraceae;g__Lachnospiraceae NK4A136 group;s__uncultured bacterium
OTU442	0.000105556	9.68332e-05	±	4.18334e-05	0.000432823	±	0.000158991	d__Bacteria;p__Bacteroidetes;c__Bacteroidia;o__Bacteroidales;f__Muribaculaceae;g__norank;s__uncultured bacterium
OTU2692	0.000102778	3.12e-06	±	2.08432e-06	4.67e-05	±	1.06694e-05	d__Bacteria;p__Bacteroidetes;c__Bacteroidia;o__Bacteroidales;f__Muribaculaceae;g__norank;s__uncultured bacterium
OTU4732	0.000102778	3.31e-06	±	2.20668e-06	1.286e-05	±	3.29151e-06	d__Bacteria;p__Bacteroidetes;c__Bacteroidia;o__Bacteroidales;f__Muribaculaceae;g__Muribaculum;s__uncultured bacterium
OTU42	0.000101905	0.000694325	±	0.000226222	0.00396368	±	0.000598282	d__Bacteria;p__Bacteroidetes;c__Bacteroidia;o__Bacteroidales;f__Muribaculaceae;g__Muribaculum;s__uncultured bacterium
OTU2781	0.000101905	1.451e-05	±	8.61305e-06	4.49575e-05	±	2.21632e-05	d__Bacteria;p__Firmicutes;c__Clostridia;o__Clostridiales;f__Ruminococcaceae;g__Ruminococcaceae UCG-014;s__uncultured bacterium
OTU296	0.000101587	3.244e-05	±	1.19073e-05	0.000259061	±	6.59163e-05	d__Bacteria;p__Bacteroidetes;c__Bacteroidia;o__Bacteroidales;f__Muribaculaceae;g__norank;s__uncultured bacterium
OTU1809	0.000101587	1.965e-05	±	9.75989e-06	7.55896e-05	±	2.53125e-05	d__Bacteria;p__Bacteroidetes;c__Bacteroidia;o__Bacteroidales;f__Muribaculaceae;g__norank;s__uncultured bacterium
OTU946	0.000100714	3.464e-05	±	9.16678e-06	4.555e-05	±	1.06166e-05	d__Bacteria;p__Bacteroidetes;c__Bacteroidia;o__Bacteroidales;f__Marinifilaceae;g__Odoribacter;s__uncultured bacterium
OTU2524	0.0001	9.92e-06	±	4.34004e-06	6.4422e-05	±	1.37211e-05	d__Bacteria;p__Bacteroidetes;c__Bacteroidia;o__Bacteroidales;f__Muribaculaceae;g__norank;s__uncultured bacterium
OTU2491	0.0001	8.52e-06	±	3.77465e-06	4.75114e-05	±	1.04091e-05	d__Bacteria;p__Bacteroidetes;c__Bacteroidia;o__Bacteroidales;f__Muribaculaceae;g__norank;s__uncultured bacterium
OTU673	0.0001	5.28e-05	±	2.00478e-05	0.000291082	±	6.9811e-05	d__Bacteria;p__Bacteroidetes;c__Bacteroidia;o__Bacteroidales;f__Muribaculaceae;g__norank;s__uncultured bacterium
OTU6281	0.0001	3.53e-06	±	2.35957e-06	1.83e-05	±	6.11595e-06	d__Bacteria;p__Bacteroidetes;c__Bacteroidia;o__Bacteroidales;f__Muribaculaceae;g__norank;s__uncultured bacterium
OTU1015	0.0001	3.026e-05	±	1.1274e-05	9.37935e-05	±	1.83467e-05	d__Bacteria;p__Bacteroidetes;c__Bacteroidia;o__Bacteroidales;f__Muribaculaceae;g__norank;s__uncultured bacterium
OTU2734	0.0001	9.98e-06	±	6.60925e-06	3.69445e-05	±	1.3086e-05	d__Bacteria;p__Firmicutes;c__Clostridia;o__Clostridiales;f__Ruminococcaceae;g__Ruminococcaceae UCG-014;s__uncultured bacterium
OTU3654	0.0001	1.06e-05	±	7.08482e-06	2.79648e-05	±	1.12126e-05	d__Bacteria;p__Firmicutes;c__Clostridia;o__Clostridiales;f__Lachnospiraceae;g__Lachnospiraceae NK4A136 group;s__uncultured bacterium
OTU1025	0.0001	1.296e-05	±	1.12373e-05	7.28805e-05	±	4.90806e-05	d__Bacteria;p__Tenericutes;c__Mollicutes;o__Mollicutes RF39;f__norank;g__norank;s__uncultured bacterium
OTU6418	0.0001	4.91e-06	±	3.58759e-06	1.14e-05	±	5.31277e-06	d__Bacteria;p__Bacteroidetes;c__Bacteroidia;o__Bacteroidales;f__Muribaculaceae;g__norank;s__uncultured bacterium
OTU7567	0.0001	3.76e-06	±	3.76e-06	8.22e-06	±	3.59601e-06	d__Bacteria;p__Bacteroidetes;c__Bacteroidia;o__Bacteroidales;f__Muribaculaceae;g__norank;s__uncultured bacterium
OTU3635	0.0001	6.97e-06	±	2.89072e-06	8.19e-06	±	3.58827e-06	d__Bacteria;p__Bacteroidetes;c__Bacteroidia;o__Bacteroidales;f__Muribaculaceae;g__norank;s__uncultured bacterium
OTU69	0.00132373	0.00387929	±	0.00158896	0.000332762	±	8.72071e-05	d__Bacteria;p__Bacteroidetes;c__Bacteroidia;o__Bacteroidales;f__Rikenellaceae;g__Alistipes;s__uncultured organism
OTU5090	0.00090254	2.81135e-05	±	1.84387e-05	1.191e-05	±	4.53795e-06	d__Bacteria;p__Firmicutes;c__Clostridia;o__Clostridiales;f__Ruminococcaceae;g__Ruminococcaceae UCG-014;s__uncultured bacterium
OTU1433	0.000821667	8.14969e-05	±	2.24627e-05	1.77e-05	±	5.61959e-06	d__Bacteria;p__Bacteroidetes;c__Bacteroidia;o__Bacteroidales;f__Muribaculaceae;g__norank;s__uncultured bacterium
OTU119	0.000704531	0.000806851	±	0.000313861	0.000175419	±	8.23738e-05	d__Bacteria;p__Bacteroidetes;c__Bacteroidia;o__Bacteroidales;f__Rikenellaceae;g__Alistipes;s__uncultured bacterium
OTU173	0.000486905	0.0005764	±	0.000163224	0.000253857	±	6.40232e-05	d__Bacteria;p__Bacteroidetes;c__Bacteroidia;o__Bacteroidales;f__Rikenellaceae;g__Rikenellaceae RC9 gut group;s__uncultured bacterium
OTU100	0.000461508	0.00233656	±	0.00089586	0.000200988	±	6.11144e-05	d__Bacteria;p__Bacteroidetes;c__Bacteroidia;o__Bacteroidales;f__Rikenellaceae;g__Alistipes
OTU30	0.000454683	0.00605442	±	0.00184195	0.00533252	±	0.00066009	d__Bacteria;p__Bacteroidetes;c__Bacteroidia;o__Bacteroidales;f__Muribaculaceae;g__norank;s__uncultured bacterium
OTU789	0.000440794	8.471e-05	±	7.4354e-05	4.6612e-05	±	1.88419e-05	d__Bacteria;p__Bacteroidetes;c__Bacteroidia;o__Bacteroidales;f__Muribaculaceae;g__norank;s__uncultured bacterium
OTU1256	0.000433333	3.706e-05	±	9.00464e-06	3.18e-05	±	8.13578e-06	d__Bacteria;p__Bacteroidetes;c__Bacteroidia;o__Bacteroidales;f__Muribaculaceae;g__norank;s__uncultured bacterium
OTU1240	0.00038373	7.78e-05	±	3.17708e-05	5.1045e-05	±	1.57991e-05	d__Bacteria;p__Bacteroidetes;c__Bacteroidia;o__Bacteroidales;f__Muribaculaceae;g__norank;s__uncultured bacterium
OTU2232	0.00037381	0.0001692	±	7.67645e-05	1.265e-05	±	5.12732e-06	d__Bacteria;p__Bacteroidetes;c__Bacteroidia;o__Bacteroidales;f__Muribaculaceae;g__norank;s__uncultured bacterium
OTU3314	0.000352381	2.668e-05	±	1.39476e-05	1.597e-05	±	7.69739e-06	d__Bacteria;p__Bacteroidetes;c__Bacteroidia;o__Bacteroidales;f__Muribaculaceae;g__norank;s__uncultured bacterium
OTU268	0.000345714	0.00051952	±	0.000175698	0.000158136	±	2.99306e-05	d__Bacteria;p__Firmicutes;c__Bacilli;o__Lactobacillales;f__Lactobacillaceae;g__Lactobacillus;s__uncultured bacterium
OTU254	0.000342857	0.00055089	±	0.000445581	0.000148411	±	6.81308e-05	d__Bacteria;p__Firmicutes;c__Bacilli;o__Lactobacillales;f__Lactobacillaceae;g__Lactobacillus;s__uncultured bacterium
OTU576	0.000333571	6.4e-05	±	3.5691e-05	2.95909e-05	±	1.14585e-05	d__Bacteria;p__Firmicutes;c__Clostridia;o__Clostridiales;f__Lachnospiraceae;g__Lachnospiraceae NK4A136 group;s__uncultured organism
OTU310	0.000327619	0.000854159	±	0.000432224	4.87233e-05	±	1.959e-05	d__Bacteria;p__Bacteroidetes;c__Bacteroidia;o__Bacteroidales;f__Rikenellaceae;g__Alistipes;s__uncultured bacterium
OTU4467	0.000303571	1.647e-05	±	5.2581e-06	5.38e-06	±	2.7457e-06	d__Bacteria;p__Bacteroidetes;c__Bacteroidia;o__Bacteroidales;f__Tannerellaceae;g__Parabacteroides;s__uncultured bacterium
OTU4727	0.0003	2.004e-05	±	1.11782e-05	6.25e-06	±	3.42861e-06	d__Bacteria;p__Bacteroidetes;c__Bacteroidia;o__Bacteroidales;f__Muribaculaceae;g__norank;s__uncultured bacterium
OTU36	0.000299444	0.00420121	±	0.00177272	0.00143994	±	0.000465065	d__Bacteria;p__Bacteroidetes;c__Bacteroidia;o__Bacteroidales;f__Bacteroidaceae;g__Bacteroides
OTU3017	0.000270952	7.711e-05	±	6.30815e-05	6.4611e-05	±	2.43258e-05	d__Bacteria;p__Firmicutes;c__Clostridia;o__Clostridiales;f__Lachnospiraceae;g__Lachnospiraceae NK4A136 group;s__uncultured bacterium
OTU4751	0.000257143	2.92039e-05	±	1.63869e-05	1.13e-05	±	6.96336e-06	d__Bacteria;p__Bacteroidetes;c__Bacteroidia;o__Bacteroidales;f__Rikenellaceae;g__Rikenellaceae RC9 gut group;s__uncultured bacterium
OTU68	0.000253492	0.00689967	±	0.00568791	0.00431314	±	0.00186056	d__Bacteria;p__Firmicutes;c__Erysipelotrichia;o__Erysipelotrichales;f__Erysipelotrichaceae;g__Dubosiella;s__uncultured bacterium
OTU621	0.000251429	0.00018442	±	9.19652e-05	0.000171517	±	5.68486e-05	d__Bacteria;p__Firmicutes;c__Clostridia;o__Clostridiales;f__Ruminococcaceae;g__Ruminococcaceae UCG-014;s__uncultured bacterium
OTU452	0.000244683	0.000155392	±	2.40925e-05	0.000123876	±	2.59659e-05	d__Bacteria;p__Bacteroidetes;c__Bacteroidia;o__Bacteroidales;f__Muribaculaceae;g__norank;s__uncultured bacterium
OTU836	0.00023127	0.00011095	±	4.92422e-05	3.48505e-05	±	1.77746e-05	d__Bacteria;p__Bacteroidetes;c__Bacteroidia;o__Bacteroidales;f__Bacteroidaceae;g__Bacteroides
OTU2643	0.000220238	5.075e-05	±	2.7416e-05	1.41e-05	±	8.14715e-06	d__Bacteria;p__Bacteroidetes;c__Bacteroidia;o__Bacteroidales;f__Bacteroidaceae;g__Bacteroides;s__uncultured bacterium
OTU584	0.000214286	0.0002543	±	0.00010648	0.000216047	±	6.00358e-05	d__Bacteria;p__Firmicutes;c__Clostridia;o__Clostridiales;f__Ruminococcaceae;g__Ruminococcaceae UCG-014;s__uncultured bacterium
OTU167	0.000204762	0.000825025	±	0.000773446	9.61586e-05	±	4.64846e-05	d__Bacteria;p__Epsilonbacteraeota;c__Campylobacteria;o__Campylobacterales;f__Helicobacteraceae;g__Helicobacter;s__uncultured bacterium
OTU2449	0.000203571	3e-05	±	8.15587e-06	1.183e-05	±	3.60136e-06	d__Bacteria;p__Bacteroidetes;c__Bacteroidia;o__Bacteroidales;f__Muribaculaceae;g__norank;s__uncultured bacterium
OTU1744	0.000174206	3.597e-05	±	1.09742e-05	1.752e-05	±	7.52477e-06	d__Bacteria;p__Bacteroidetes;c__Bacteroidia;o__Bacteroidales;f__Prevotellaceae;g__Alloprevotella;s__uncultured bacterium
OTU3407	0.00017381	8.63e-06	±	3.83391e-06	4.63e-06	±	3.29579e-06	d__Bacteria;p__Bacteroidetes;c__Bacteroidia;o__Bacteroidales;f__Muribaculaceae;g__norank;s__uncultured bacterium
OTU6402	0.000161905	8.33e-06	±	4.46343e-06	3.08e-06	±	2.05355e-06	d__Bacteria;p__Firmicutes;c__Bacilli;o__Lactobacillales;f__Lactobacillaceae;g__Lactobacillus;s__uncultured bacterium
OTU1114	0.000159048	5.381e-05	±	2.84829e-05	3.092e-05	±	7.93449e-06	d__Bacteria;p__Bacteroidetes;c__Bacteroidia;o__Bacteroidales;f__Muribaculaceae;g__norank;s__uncultured bacterium
OTU15	0.000158333	0.00842537	±	0.0024147	0.00600934	±	0.000922709	d__Bacteria;p__Bacteroidetes;c__Bacteroidia;o__Bacteroidales;f__Muribaculaceae;g__norank;s__uncultured bacterium
OTU3841	0.000157143	5.503e-05	±	2.99041e-05	1.54e-06	±	1.54e-06	d__Bacteria;p__Bacteroidetes;c__Bacteroidia;o__Bacteroidales;f__Muribaculaceae;g__norank;s__uncultured bacterium
OTU213	0.000153571	0.00054275	±	0.000433683	0.000335276	±	9.04822e-05	d__Bacteria;p__Firmicutes;c__Clostridia;o__Clostridiales;f__Ruminococcaceae;g__Ruminococcaceae UCG-014;s__uncultured bacterium
OTU282	0.00015	0.00036084	±	0.000334674	5.05939e-05	±	2.08704e-05	d__Bacteria;p__Epsilonbacteraeota;c__Campylobacteria;o__Campylobacterales;f__Helicobacteraceae;g__Helicobacter
OTU2124	0.000149444	0.00010217	±	4.63891e-05	2.129e-05	±	9.06728e-06	d__Bacteria;p__Bacteroidetes;c__Bacteroidia;o__Bacteroidales;f__Rikenellaceae;g__Rikenellaceae RC9 gut group;s__uncultured bacterium
OTU6367	0.000146032	1.16e-05	±	6.07282e-06	1.014e-05	±	7.45595e-06	d__Bacteria;p__Firmicutes;c__Clostridia;o__Clostridiales;f__Lachnospiraceae;g__Lachnospiraceae NK4A136 group;s__uncultured bacterium
OTU674	0.000144127	0.00036416	±	0.000240627	0.000184425	±	5.54701e-05	d__Bacteria;p__Firmicutes;c__Clostridia;o__Clostridiales;f__Ruminococcaceae;g__Ruminococcaceae UCG-014;s__uncultured bacterium
OTU4314	0.000141667	3.172e-05	±	1.69458e-05	2.515e-05	±	9.72443e-06	d__Bacteria;p__Firmicutes;c__Clostridia;o__Clostridiales;f__Ruminococcaceae;g__Ruminococcaceae UCG-014;s__uncultured bacterium
OTU98	0.000139683	0.00114256	±	0.000395461	0.000153576	±	8.78771e-05	d__Bacteria;p__Bacteroidetes;c__Bacteroidia;o__Bacteroidales;f__Rikenellaceae;g__Alistipes;s__uncultured bacterium
OTU2014	0.000136364	1.812e-05	±	5.56145e-06	6.27e-06	±	2.56281e-06	d__Bacteria;p__Bacteroidetes;c__Bacteroidia;o__Bacteroidales;f__Muribaculaceae;g__norank;s__uncultured bacterium
OTU3255	0.000135714	1.739e-05	±	8.12603e-06	1.687e-05	±	6.83197e-06	d__Bacteria;p__Bacteroidetes;c__Bacteroidia;o__Bacteroidales;f__Muribaculaceae;g__norank;s__uncultured bacterium
OTU5532	0.000133333	2.09451e-05	±	1.06803e-05	3.18e-06	±	2.12131e-06	d__Bacteria;p__Bacteroidetes;c__Bacteroidia;o__Bacteroidales;f__Muribaculaceae;g__norank;s__uncultured bacterium
OTU287	0.000132778	0.000188828	±	7.78211e-05	0.000147879	±	4.25744e-05	d__Bacteria;p__Bacteroidetes;c__Bacteroidia;o__Bacteroidales;f__Muribaculaceae;g__norank;s__uncultured bacterium
OTU1674	0.000131602	5.177e-05	±	2.6789e-05	9.61e-06	±	6.2228e-06	d__Bacteria;p__Bacteroidetes;c__Bacteroidia;o__Bacteroidales;f__Bacteroidaceae;g__Bacteroides;s__uncultured bacterium
OTU314	0.000130556	0.00043055	±	0.0002101	6.25029e-05	±	2.71535e-05	d__Bacteria;p__Epsilonbacteraeota;c__Campylobacteria;o__Campylobacterales;f__Helicobacteraceae;g__Helicobacter;s__Helicobacter hepaticus
OTU5	0.00013	0.0391078	±	0.0330951	0.00602722	±	0.00236215	d__Bacteria;p__Firmicutes;c__Bacilli;o__Lactobacillales;f__Lactobacillaceae;g__Lactobacillus
OTU1960	0.00012381	9.61e-05	±	2.68657e-05	1.091e-05	±	6.17814e-06	d__Bacteria;p__Bacteroidetes;c__Bacteroidia;o__Bacteroidales;f__Muribaculaceae;g__norank;s__uncultured bacterium
OTU2425	0.00012381	0.00011552	±	0.000100833	1.48e-05	±	4.42078e-06	d__Bacteria;p__Bacteroidetes;c__Bacteroidia;o__Bacteroidales;f__Muribaculaceae;g__norank;s__uncultured bacterium
OTU3965	0.00012381	8.14e-06	±	3.51015e-06	6.27e-06	±	2.56281e-06	d__Bacteria;p__Bacteroidetes;c__Bacteroidia;o__Bacteroidales;f__Muribaculaceae;g__norank;s__uncultured bacterium
OTU2440	0.000120635	3.358e-05	±	1.92213e-05	2.57914e-05	±	1.32048e-05	d__Bacteria;p__Firmicutes;c__Clostridia;o__Clostridiales;f__Lachnospiraceae;g__uncultured;s__uncultured bacterium
OTU1682	0.000116667	3.764e-05	±	9.67287e-06	1.764e-05	±	6.13272e-06	d__Bacteria;p__Bacteroidetes;c__Bacteroidia;o__Bacteroidales;f__Muribaculaceae;g__norank;s__uncultured bacterium
OTU281	0.000116667	0.00182415	±	0.00136164	0.000206811	±	5.12612e-05	d__Bacteria;p__Actinobacteria;c__Coriobacteriia;o__Coriobacteriales;f__Eggerthellaceae;g__Enterorhabdus;s__uncultured bacterium
OTU2353	0.000115794	0.00014253	±	4.55376e-05	3.32785e-05	±	1.11375e-05	d__Bacteria;p__Bacteroidetes;c__Bacteroidia;o__Bacteroidales;f__Muribaculaceae;g__norank;s__uncultured bacterium
OTU2909	0.000114286	5.65677e-05	±	1.41554e-05	7.82e-06	±	3.47092e-06	d__Bacteria;p__Bacteroidetes;c__Bacteroidia;o__Bacteroidales;f__Muribaculaceae;g__norank;s__uncultured bacterium
OTU4927	0.000114286	1.009e-05	±	4.50162e-06	6.67e-06	±	2.74259e-06	d__Bacteria;p__Bacteroidetes;c__Bacteroidia;o__Bacteroidales;f__Muribaculaceae;g__norank;s__uncultured bacterium
OTU4234	0.000108571	4.78e-06	±	2.43907e-06	3.44e-06	±	2.31263e-06	d__Bacteria;p__Bacteroidetes;c__Bacteroidia;o__Bacteroidales;f__Muribaculaceae;g__norank;s__uncultured bacterium
OTU4515	0.000107143	1.587e-05	±	8.23209e-06	1.54e-06	±	1.54e-06	d__Bacteria;p__Bacteroidetes;c__Bacteroidia;o__Bacteroidales;f__Tannerellaceae;g__Parabacteroides;s__uncultured organism
OTU7357	0.000107143	7.15e-06	±	2.94883e-06	1.54e-06	±	1.54e-06	d__Bacteria;p__Bacteroidetes;c__Bacteroidia;o__Bacteroidales;f__Muribaculaceae;g__norank;s__uncultured bacterium
OTU3268	0.000107143	1.991e-05	±	7.17297e-06	6.16e-06	±	4.10669e-06	d__Bacteria;p__Bacteroidetes;c__Bacteroidia;o__Bacteroidales;f__Muribaculaceae;g__norank;s__uncultured bacterium
OTU3889	0.000105	3.582e-05	±	1.65131e-05	7.96e-06	±	5.3944e-06	d__Bacteria;p__Bacteroidetes;c__Bacteroidia;o__Bacteroidales;f__Tannerellaceae;g__Parabacteroides
OTU3655	0.000102778	3.004e-05	±	2.07574e-05	6.4e-06	±	4.27107e-06	d__Bacteria;p__Bacteroidetes;c__Bacteroidia;o__Bacteroidales;f__Muribaculaceae;g__norank;s__uncultured bacterium
OTU171	0.000101429	0.00166716	±	0.000825704	6.67818e-05	±	3.02113e-05	d__Bacteria;p__Bacteroidetes;c__Bacteroidia;o__Bacteroidales;f__Rikenellaceae;g__Alistipes;s__uncultured bacterium
OTU11314	0.0001	7.17e-06	±	2.93235e-06	0	±	0	d__Bacteria;p__Bacteroidetes;c__Bacteroidia;o__Bacteroidales;f__Muribaculaceae;g__norank;s__uncultured bacterium
OTU7305	0.0001	4.87e-06	±	3.55109e-06	0	±	0	d__Bacteria;p__Bacteroidetes;c__Bacteroidia;o__Bacteroidales;f__Tannerellaceae;g__Parabacteroides;s__uncultured bacterium

## Sheet: c. SPF(21) versus SPFL(21)
Table S5. Operational taxonomic units (OTUs) identified by random forest analysis of 16S rDNA sequencing results that exhibit significant differences between groups. Random forest analysis assigns an importance score to each OTU by estimating the increase in error caused by removing a specific OTU from the set of predictors. The mean ± s.d. of the OOB error = 0 ± 0. In our analysis, we considered…
(c) SPFL(21) vs SPF(21)
OTU ID	Important score	Relative abundance of OTUS in each group of mice (mean ± SEM)						taxonomy
		SPFL(21)			SPF(21)
OTU1711	0.0015204	7.95e-06	±	3.45081e-06	4.664e-05	±	7.64975e-06	d__Bacteria;p__Bacteroidetes;c__Bacteroidia;o__Bacteroidales;f__Muribaculaceae;g__norank;s__uncultured bacterium
OTU2042	0.00138175	8.55e-06	±	5.12998e-06	7.15848e-05	±	2.25444e-05	d__Bacteria;p__Bacteroidetes;c__Bacteroidia;o__Bacteroidales;f__Muribaculaceae;g__norank;s__uncultured bacterium
OTU435	0.00128151	6.49257e-05	±	2.99263e-05	0.000721119	±	0.000241012	d__Bacteria;p__Proteobacteria;c__Deltaproteobacteria;o__Desulfovibrionales;f__Desulfovibrionaceae;g__Desulfovibrio;s__uncultured bacterium
OTU986	0.00117032	6.68e-06	±	3.67299e-06	7.35525e-05	±	2.99011e-05	d__Bacteria;p__Bacteroidetes;c__Bacteroidia;o__Bacteroidales;f__Muribaculaceae;g__norank;s__uncultured bacterium
OTU138	0.000975873	8.059e-05	±	5.68144e-05	0.000854694	±	0.000338274	d__Bacteria;p__Firmicutes;c__Clostridia;o__Clostridiales;f__Ruminococcaceae;g__Ruminiclostridium 6;s__uncultured bacterium
OTU1139	0.000742424	1.646e-05	±	7.79044e-06	7.21816e-05	±	2.25658e-05	d__Bacteria;p__Bacteroidetes;c__Bacteroidia;o__Bacteroidales;f__Muribaculaceae;g__norank;s__uncultured bacterium
OTU483	0.000742222	7.223e-05	±	1.4837e-05	0.000524065	±	0.000194252	d__Bacteria;p__Firmicutes;c__Bacilli;o__Lactobacillales;f__Lactobacillaceae;g__Lactobacillus;s__uncultured bacterium
OTU2261	0.000659762	8.57e-06	±	4.54636e-06	4.86965e-05	±	1.00074e-05	d__Bacteria;p__Bacteroidetes;c__Bacteroidia;o__Bacteroidales;f__Muribaculaceae;g__norank;s__uncultured bacterium
OTU289	0.000634127	0.000161339	±	9.05234e-05	0.000639957	±	8.22104e-05	d__Bacteria;p__Bacteroidetes;c__Bacteroidia;o__Bacteroidales;f__Muribaculaceae;g__norank;s__uncultured bacterium
OTU140	0.000626508	3.416e-05	±	2.13772e-05	0.000527694	±	0.000257014	d__Bacteria;p__Firmicutes;c__Erysipelotrichia;o__Erysipelotrichales;f__Erysipelotrichaceae;g__Turicibacter;s__uncultured bacterium
OTU1029	0.0006	2.122e-05	±	5.35045e-06	8.69492e-05	±	2.28221e-05	d__Bacteria;p__Bacteroidetes;c__Bacteroidia;o__Bacteroidales;f__Muribaculaceae;g__norank;s__uncultured bacterium
OTU4965	0.000572937	1.291e-05	±	6.11536e-06	2.313e-05	±	8.42035e-06	d__Bacteria;p__Bacteroidetes;c__Bacteroidia;o__Bacteroidales;f__Muribaculaceae;g__norank;s__uncultured bacterium
OTU1250	0.000562302	8.39e-06	±	5.70544e-06	3.50708e-05	±	1.05058e-05	d__Bacteria;p__Bacteroidetes;c__Bacteroidia;o__Bacteroidales;f__Muribaculaceae;g__norank;s__uncultured bacterium
OTU1687	0.000534444	0	±	0	0.000101116	±	2.2129e-05	d__Bacteria;p__Bacteroidetes;c__Bacteroidia;o__Bacteroidales;f__Muribaculaceae;g__norank;s__uncultured bacterium
OTU4221	0.000531508	0	±	0	1.46e-05	±	4.66788e-06	d__Bacteria;p__Bacteroidetes;c__Bacteroidia;o__Bacteroidales;f__Muribaculaceae;g__norank;s__uncultured bacterium
OTU941	0.00052619	1.952e-05	±	8.64122e-06	0.000108096	±	9.33884e-06	d__Bacteria;p__Bacteroidetes;c__Bacteroidia;o__Bacteroidales;f__Muribaculaceae;g__norank;s__uncultured bacterium
OTU864	0.000525714	1.043e-05	±	5.84237e-06	7.44591e-05	±	2.02746e-05	d__Bacteria;p__Bacteroidetes;c__Bacteroidia;o__Bacteroidales;f__Muribaculaceae;g__norank;s__uncultured Bacteroidales bacterium
OTU1797	0.000484921	8.74e-06	±	5.31363e-06	4.286e-05	±	6.9144e-06	d__Bacteria;p__Bacteroidetes;c__Bacteroidia;o__Bacteroidales;f__Muribaculaceae;g__norank;s__uncultured bacterium
OTU1026	0.000478571	3.731e-05	±	1.55807e-05	0.000102115	±	1.41221e-05	d__Bacteria;p__Bacteroidetes;c__Bacteroidia;o__Bacteroidales;f__Muribaculaceae;g__norank;s__uncultured bacterium
OTU1114	0.000452302	5.381e-05	±	2.84829e-05	0.000159218	±	3.69979e-05	d__Bacteria;p__Bacteroidetes;c__Bacteroidia;o__Bacteroidales;f__Muribaculaceae;g__norank;s__uncultured bacterium
OTU1985	0.000429524	1.87e-06	±	1.87e-06	0.000109839	±	2.22337e-05	d__Bacteria;p__Bacteroidetes;c__Bacteroidia;o__Bacteroidales;f__Muribaculaceae;g__norank;s__uncultured bacterium
OTU1925	0.000424437	1.525e-05	±	1.35165e-05	4.64124e-05	±	2.16667e-05	d__Bacteria;p__Bacteroidetes;c__Bacteroidia;o__Bacteroidales;f__Muribaculaceae;g__norank;s__uncultured bacterium
OTU3164	0.000419048	3.54e-06	±	2.36569e-06	6.20084e-05	±	1.92852e-05	d__Bacteria;p__Bacteroidetes;c__Bacteroidia;o__Bacteroidales;f__Muribaculaceae;g__norank;s__uncultured bacterium
OTU149	0.000409762	0.00014011	±	3.70275e-05	0.00108856	±	0.000232556	d__Bacteria;p__Bacteroidetes;c__Bacteroidia;o__Bacteroidales;f__Muribaculaceae;g__norank;s__uncultured Bacteroidales bacterium
OTU464	0.000405635	8.27e-06	±	6.63395e-06	0.000126374	±	5.21836e-05	d__Bacteria;p__Firmicutes;c__Clostridia;o__Clostridiales;f__Lachnospiraceae;g__Lachnospiraceae UCG-004
OTU800	0.000403175	3.498e-05	±	8.39416e-06	6.4266e-05	±	8.24018e-06	d__Bacteria;p__Bacteroidetes;c__Bacteroidia;o__Bacteroidales;f__Muribaculaceae;g__norank;s__uncultured bacterium
OTU295	0.000397857	0.000224346	±	5.45797e-05	0.000384999	±	7.48889e-05	d__Bacteria;p__Firmicutes;c__Clostridia;o__Clostridiales;f__Ruminococcaceae;g__Ruminococcaceae UCG-014;s__uncultured bacterium
OTU3815	0.000388175	4.99e-06	±	2.55827e-06	2.602e-05	±	7.09362e-06	d__Bacteria;p__Bacteroidetes;c__Bacteroidia;o__Bacteroidales;f__Muribaculaceae;g__norank;s__uncultured bacterium
OTU1721	0.000366349	9.83e-06	±	4.43516e-06	5.40613e-05	±	1.55754e-05	d__Bacteria;p__Bacteroidetes;c__Bacteroidia;o__Bacteroidales;f__Muribaculaceae;g__norank;s__uncultured bacterium
OTU1219	0.000352222	5.924e-05	±	3.94693e-05	8.76739e-05	±	3.20494e-05	d__Bacteria;p__Bacteroidetes;c__Bacteroidia;o__Bacteroidales;f__Muribaculaceae;g__norank;s__uncultured bacterium
OTU662	0.000346111	1.331e-05	±	5.95566e-06	0.000141447	±	2.75387e-05	d__Bacteria;p__Bacteroidetes;c__Bacteroidia;o__Bacteroidales;f__Muribaculaceae;g__norank;s__uncultured bacterium
OTU1646	0.000341905	2.248e-05	±	6.16342e-06	6.59714e-05	±	1.55145e-05	d__Bacteria;p__Bacteroidetes;c__Bacteroidia;o__Bacteroidales;f__Muribaculaceae;g__norank;s__uncultured bacterium
OTU2476	0.000341587	8.6e-06	±	2.87275e-06	3.478e-05	±	9.14559e-06	d__Bacteria;p__Bacteroidetes;c__Bacteroidia;o__Bacteroidales;f__Muribaculaceae;g__norank;s__uncultured bacterium
OTU1421	0.000334524	2.557e-05	±	1.02773e-05	9.57237e-05	±	1.96389e-05	d__Bacteria;p__Bacteroidetes;c__Bacteroidia;o__Bacteroidales;f__Muribaculaceae;g__norank;s__uncultured bacterium
OTU595	0.000332937	6.28293e-05	±	2.84937e-05	0.000181567	±	7.7262e-05	d__Bacteria;p__Bacteroidetes;c__Bacteroidia;o__Bacteroidales;f__Muribaculaceae;g__norank;s__uncultured bacterium
OTU355	0.000320866	3.58425e-05	±	1.20802e-05	0.000110892	±	3.18202e-05	d__Bacteria;p__Bacteroidetes;c__Bacteroidia;o__Bacteroidales;f__Muribaculaceae;g__norank;s__uncultured bacterium
OTU697	0.00031619	4.195e-05	±	1.77601e-05	0.000189105	±	3.70206e-05	d__Bacteria;p__Bacteroidetes;c__Bacteroidia;o__Bacteroidales;f__Muribaculaceae;g__norank;s__uncultured bacterium
OTU5857	0.000313095	1.52269e-05	±	1.17523e-05	1.853e-05	±	6.37546e-06	d__Bacteria;p__Bacteroidetes;c__Bacteroidia;o__Bacteroidales;f__Muribaculaceae;g__norank;s__uncultured bacterium
OTU37	0.000291587	0.000784997	±	0.000195789	0.0060008	±	0.00127679	d__Bacteria;p__Bacteroidetes;c__Bacteroidia;o__Bacteroidales;f__Muribaculaceae;g__norank;s__uncultured Bacteroidales bacterium
OTU2510	0.000288889	1.65e-06	±	1.65e-06	5.10878e-05	±	1.83955e-05	d__Bacteria;p__Bacteroidetes;c__Bacteroidia;o__Bacteroidales;f__Muribaculaceae;g__norank;s__uncultured bacterium
OTU949	0.000282778	4.724e-05	±	1.89798e-05	0.000117217	±	1.75435e-05	d__Bacteria;p__Bacteroidetes;c__Bacteroidia;o__Bacteroidales;f__Muribaculaceae;g__norank;s__uncultured bacterium
OTU670	0.000279762	5.407e-05	±	2.14859e-05	0.000190766	±	3.23044e-05	d__Bacteria;p__Bacteroidetes;c__Bacteroidia;o__Bacteroidales;f__Muribaculaceae;g__norank;s__uncultured bacterium
OTU5512	0.000275238	5.44e-06	±	2.79993e-06	3.83511e-05	±	1.35223e-05	d__Bacteria;p__Bacteroidetes;c__Bacteroidia;o__Bacteroidales;f__Muribaculaceae;g__norank;s__uncultured bacterium
OTU81	0.000265	0.000100602	±	6.73579e-05	0.00127125	±	0.000676596	d__Bacteria;p__Firmicutes;c__Erysipelotrichia;o__Erysipelotrichales;f__Erysipelotrichaceae;g__Turicibacter;s__uncultured bacterium
OTU6186	0.00026381	1.65e-06	±	1.65e-06	1.361e-05	±	4.14885e-06	d__Bacteria;p__Bacteroidetes;c__Bacteroidia;o__Bacteroidales;f__Muribaculaceae;g__norank;s__uncultured bacterium
OTU258	0.000263492	0.000191	±	8.39512e-05	0.00065294	±	9.13099e-05	d__Bacteria;p__Bacteroidetes;c__Bacteroidia;o__Bacteroidales;f__Muribaculaceae;g__norank;s__uncultured bacterium
OTU4039	0.000260714	3.19e-06	±	2.13481e-06	2.086e-05	±	8.7294e-06	d__Bacteria;p__Bacteroidetes;c__Bacteroidia;o__Bacteroidales;f__Muribaculaceae;g__norank;s__uncultured bacterium
OTU591	0.000259921	5.436e-05	±	1.18865e-05	0.000174743	±	1.58575e-05	d__Bacteria;p__Bacteroidetes;c__Bacteroidia;o__Bacteroidales;f__Muribaculaceae;g__norank;s__uncultured bacterium
OTU830	0.000256508	2.896e-05	±	1.09547e-05	0.000168517	±	1.95423e-05	d__Bacteria;p__Bacteroidetes;c__Bacteroidia;o__Bacteroidales;f__Muribaculaceae;g__norank;s__uncultured bacterium
OTU1128	0.000254921	1.995e-05	±	5.38907e-06	0.000104565	±	1.68271e-05	d__Bacteria;p__Bacteroidetes;c__Bacteroidia;o__Bacteroidales;f__Muribaculaceae;g__norank;s__uncultured bacterium
OTU3977	0.000253016	6.07e-06	±	4.54293e-06	1.801e-05	±	5.10058e-06	d__Bacteria;p__Bacteroidetes;c__Bacteroidia;o__Bacteroidales;f__Muribaculaceae;g__norank;s__uncultured bacterium
OTU1574	0.000235714	4.96e-06	±	2.52552e-06	1.84e-05	±	5.73405e-06	d__Bacteria;p__Bacteroidetes;c__Bacteroidia;o__Bacteroidales;f__Muribaculaceae;g__norank;s__uncultured bacterium
OTU1664	0.000235714	1.813e-05	±	7.28423e-06	4.346e-05	±	7.43722e-06	d__Bacteria;p__Bacteroidetes;c__Bacteroidia;o__Bacteroidales;f__Muribaculaceae;g__norank;s__uncultured bacterium
OTU3104	0.000235238	1.508e-05	±	1.31248e-05	2.919e-05	±	1.05635e-05	d__Bacteria;p__Bacteroidetes;c__Bacteroidia;o__Bacteroidales;f__Muribaculaceae;g__norank;s__uncultured bacterium
OTU856	0.000234048	2.686e-05	±	1.3648e-05	0.000111947	±	1.67864e-05	d__Bacteria;p__Bacteroidetes;c__Bacteroidia;o__Bacteroidales;f__Muribaculaceae;g__norank;s__uncultured bacterium
OTU848	0.00023381	3.85e-05	±	1.66842e-05	0.000136061	±	2.09911e-05	d__Bacteria;p__Bacteroidetes;c__Bacteroidia;o__Bacteroidales;f__Muribaculaceae;g__norank;s__uncultured bacterium
OTU1295	0.000230476	4.96e-06	±	4.96e-06	3.90484e-05	±	3.01983e-05	d__Bacteria;p__Tenericutes;c__Mollicutes;o__Mollicutes RF39;f__norank;g__norank;s__uncultured bacterium
OTU739	0.000228571	3.20293e-05	±	1.25664e-05	0.000157771	±	3.27541e-05	d__Bacteria;p__Bacteroidetes;c__Bacteroidia;o__Bacteroidales;f__Muribaculaceae;g__norank;s__uncultured bacterium
OTU1645	0.000228333	8.52e-06	±	3.77685e-06	9.16426e-05	±	4.07425e-05	d__Bacteria;p__Firmicutes;c__Bacilli;o__Lactobacillales;f__Lactobacillaceae;g__Lactobacillus;s__uncultured bacterium
OTU42	0.00022381	0.000694325	±	0.000226222	0.00188576	±	0.000698629	d__Bacteria;p__Bacteroidetes;c__Bacteroidia;o__Bacteroidales;f__Muribaculaceae;g__Muribaculum;s__uncultured bacterium
OTU1020	0.000222857	1.334e-05	±	4.84594e-06	8.70584e-05	±	1.98073e-05	d__Bacteria;p__Bacteroidetes;c__Bacteroidia;o__Bacteroidales;f__Muribaculaceae;g__norank;s__uncultured bacterium
OTU1869	0.00022	6.73e-06	±	2.74817e-06	3.631e-05	±	1.05672e-05	d__Bacteria;p__Bacteroidetes;c__Bacteroidia;o__Bacteroidales;f__Muribaculaceae;g__norank;s__uncultured bacterium
OTU870	0.000214286	3.006e-05	±	1.0796e-05	0.000104084	±	1.65339e-05	d__Bacteria;p__Bacteroidetes;c__Bacteroidia;o__Bacteroidales;f__Muribaculaceae;g__norank;s__uncultured bacterium
OTU6429	0.000213333	4.98e-06	±	3.5483e-06	8.26e-06	±	4.40808e-06	d__Bacteria;p__Bacteroidetes;c__Bacteroidia;o__Bacteroidales;f__Muribaculaceae;g__norank;s__uncultured bacterium
OTU1528	0.000211508	2.338e-05	±	1.27001e-05	8.68763e-05	±	1.39692e-05	d__Bacteria;p__Bacteroidetes;c__Bacteroidia;o__Bacteroidales;f__Muribaculaceae;g__norank;s__uncultured bacterium
OTU753	0.000209762	3.916e-05	±	1.26498e-05	0.000162838	±	1.81944e-05	d__Bacteria;p__Bacteroidetes;c__Bacteroidia;o__Bacteroidales;f__Muribaculaceae;g__norank;s__uncultured bacterium
OTU85	0.000203095	0.00042781	±	0.000284817	0.000469523	±	0.000245613	d__Bacteria;p__Firmicutes;c__Clostridia;o__Clostridiales;f__Lachnospiraceae;g__Lachnospiraceae NK4A136 group;s__uncultured bacterium
OTU546	0.000200238	5.925e-05	±	3.45971e-05	0.000178275	±	9.62145e-05	d__Bacteria;p__Bacteroidetes;c__Bacteroidia;o__Bacteroidales;f__Muribaculaceae;g__norank;s__uncultured bacterium
OTU1009	0.000199683	2.534e-05	±	8.90291e-06	8.55396e-05	±	1.41341e-05	d__Bacteria;p__Bacteroidetes;c__Bacteroidia;o__Bacteroidales;f__Muribaculaceae;g__norank;s__uncultured bacterium
OTU734	0.000196429	3.53e-06	±	2.35957e-06	1.638e-05	±	6.53403e-06	d__Bacteria;p__Bacteroidetes;c__Bacteroidia;o__Bacteroidales;f__Muribaculaceae;g__norank;s__uncultured bacterium
OTU1023	0.000195238	2.222e-05	±	8.22278e-06	0.000110219	±	1.64157e-05	d__Bacteria;p__Bacteroidetes;c__Bacteroidia;o__Bacteroidales;f__Muribaculaceae;g__norank;s__uncultured bacterium
OTU1218	0.000194921	5.505e-05	±	2.71503e-05	7.46625e-05	±	1.77328e-05	d__Bacteria;p__Bacteroidetes;c__Bacteroidia;o__Bacteroidales;f__Muribaculaceae;g__norank;s__uncultured bacterium
OTU1316	0.000189444	4.909e-05	±	2.73746e-05	6.53151e-05	±	3.26645e-05	d__Bacteria;p__Firmicutes;c__Bacilli;o__Lactobacillales;f__Streptococcaceae;g__Lactococcus;s__Lactococcus garvieae subsp. garvieae
OTU15	0.000186349	0.00842537	±	0.0024147	0.012791	±	0.00134709	d__Bacteria;p__Bacteroidetes;c__Bacteroidia;o__Bacteroidales;f__Muribaculaceae;g__norank;s__uncultured bacterium
OTU4588	0.000185714	0	±	0	1.701e-05	±	6.33748e-06	d__Bacteria;p__Bacteroidetes;c__Bacteroidia;o__Bacteroidales;f__Muribaculaceae;g__norank;s__uncultured bacterium
OTU2172	0.000171429	7.97e-06	±	4.24248e-06	3.53765e-05	±	1.06661e-05	d__Bacteria;p__Bacteroidetes;c__Bacteroidia;o__Bacteroidales;f__Muribaculaceae;g__norank;s__uncultured bacterium
OTU3263	0.000167619	1.354e-05	±	5.45462e-06	3.813e-05	±	1.02633e-05	d__Bacteria;p__Bacteroidetes;c__Bacteroidia;o__Bacteroidales;f__Muribaculaceae;g__norank;s__uncultured bacterium
OTU633	0.000165714	3.918e-05	±	3.39524e-05	0.000185386	±	5.46383e-05	d__Bacteria;p__Bacteroidetes;c__Bacteroidia;o__Bacteroidales;f__Muribaculaceae;g__norank;s__uncultured bacterium
OTU3392	0.000164286	1.317e-05	±	6.91731e-06	3.05165e-05	±	1.34229e-05	d__Bacteria;p__Firmicutes;c__Clostridia;o__Clostridiales;f__Ruminococcaceae;g__Ruminococcaceae UCG-014;s__uncultured bacterium
OTU1199	0.000163889	8.55e-06	±	2.85689e-06	7.10166e-05	±	1.11087e-05	d__Bacteria;p__Bacteroidetes;c__Bacteroidia;o__Bacteroidales;f__Rikenellaceae;g__Rikenella;s__uncultured bacterium
OTU182	0.000161508	4.47e-05	±	1.48975e-05	0.000330973	±	0.000127849	d__Bacteria;p__Bacteroidetes;c__Bacteroidia;o__Bacteroidales;f__Muribaculaceae;g__norank;s__uncultured bacterium
OTU1333	0.000159444	2.197e-05	±	5.72725e-06	5.6996e-05	±	1.15043e-05	d__Bacteria;p__Bacteroidetes;c__Bacteroidia;o__Bacteroidales;f__Muribaculaceae;g__norank;s__uncultured bacterium
OTU4282	0.000159365	0	±	0	2.702e-05	±	9.24949e-06	d__Bacteria;p__Bacteroidetes;c__Bacteroidia;o__Bacteroidales;f__Muribaculaceae;g__norank;s__uncultured bacterium
OTU484	0.000156508	0.000459657	±	0.000134624	0.000503585	±	6.49967e-05	d__Bacteria;p__Bacteroidetes;c__Bacteroidia;o__Bacteroidales;f__Muribaculaceae;g__norank;s__uncultured bacterium
OTU204	0.000155238	9.956e-05	±	9.54554e-05	0.000389799	±	0.000198229	d__Bacteria;p__Firmicutes;c__Clostridia;o__Clostridiales;f__Ruminococcaceae;g__Ruminococcaceae UCG-014;s__uncultured bacterium
OTU1503	0.000152381	1.902e-05	±	8.27936e-06	5.866e-05	±	9.2187e-06	d__Bacteria;p__Bacteroidetes;c__Bacteroidia;o__Bacteroidales;f__Muribaculaceae;g__norank;s__uncultured bacterium
OTU1958	0.000151587	1.06e-05	±	6.16614e-06	6.34608e-05	±	8.68644e-06	d__Bacteria;p__Bacteroidetes;c__Bacteroidia;o__Bacteroidales;f__Muribaculaceae;g__norank;s__uncultured bacterium
OTU74	0.000150714	0.00092446	±	0.00026278	0.00203707	±	0.000439689	d__Bacteria;p__Bacteroidetes;c__Bacteroidia;o__Bacteroidales;f__Marinifilaceae;g__Odoribacter
OTU940	0.000149444	8.74e-06	±	6.71567e-06	4.17542e-05	±	1.55961e-05	d__Bacteria;p__Firmicutes;c__Clostridia;o__Clostridiales;f__Lachnospiraceae;g__Lachnospiraceae NK4A136 group;s__uncultured bacterium
OTU393	0.000147222	2.167e-05	±	7.91028e-06	0.000149116	±	3.40186e-05	d__Bacteria;p__Bacteroidetes;c__Bacteroidia;o__Bacteroidales;f__Muribaculaceae;g__norank;s__uncultured bacterium
OTU4405	0.000147222	6.13e-06	±	4.45805e-06	2.30009e-05	±	1.03749e-05	d__Bacteria;p__Bacteroidetes;c__Bacteroidia;o__Bacteroidales;f__Muribaculaceae;g__norank;s__uncultured bacterium
OTU2209	0.000145238	1.364e-05	±	7.82553e-06	6.99992e-05	±	1.5416e-05	d__Bacteria;p__Bacteroidetes;c__Bacteroidia;o__Bacteroidales;f__Muribaculaceae;g__norank;s__uncultured bacterium
OTU384	0.000144286	0.00010774	±	3.20147e-05	0.000299385	±	3.25727e-05	d__Bacteria;p__Bacteroidetes;c__Bacteroidia;o__Bacteroidales;f__Muribaculaceae;g__norank;s__uncultured bacterium
OTU3445	0.000143889	6.76e-06	±	5.19239e-06	3.142e-05	±	6.21192e-06	d__Bacteria;p__Bacteroidetes;c__Bacteroidia;o__Bacteroidales;f__Muribaculaceae;g__norank;s__uncultured bacterium
OTU2880	0.000143571	1.65e-06	±	1.65e-06	2.639e-05	±	9.72965e-06	d__Bacteria;p__Firmicutes;c__Clostridia;o__Clostridiales;f__Ruminococcaceae;g__Ruminiclostridium 9;s__uncultured bacterium
OTU13552	0.000141905	1.7e-06	±	1.7e-06	3.02e-06	±	2.01604e-06	d__Bacteria;p__Bacteroidetes;c__Bacteroidia;o__Bacteroidales;f__Muribaculaceae;g__norank;s__uncultured bacterium
OTU955	0.000140952	3.849e-05	±	1.19811e-05	8.88104e-05	±	1.53747e-05	d__Bacteria;p__Bacteroidetes;c__Bacteroidia;o__Bacteroidales;f__Muribaculaceae;g__norank;s__uncultured bacterium
OTU4228	0.000140476	0	±	0	1.672e-05	±	5.83083e-06	d__Bacteria;p__Bacteroidetes;c__Bacteroidia;o__Bacteroidales;f__Muribaculaceae;g__norank;s__uncultured bacterium
OTU611	0.000139286	9.575e-05	±	3.26014e-05	0.000174622	±	4.4621e-05	d__Bacteria;p__Firmicutes;c__Bacilli;o__Lactobacillales;f__Lactobacillaceae;g__Lactobacillus;s__uncultured bacterium
OTU723	0.000138571	2.012e-05	±	1.17836e-05	0.000195341	±	4.66098e-05	d__Bacteria;p__Bacteroidetes;c__Bacteroidia;o__Bacteroidales;f__Marinifilaceae;g__Odoribacter;s__uncultured bacterium
OTU239	0.000138571	2.98e-05	±	2.44975e-05	0.000199909	±	9.21151e-05	d__Bacteria;p__Firmicutes;c__Clostridia;o__Clostridiales;f__Clostridiaceae 1;g__Clostridium sensu stricto 1;s__uncultured bacterium
OTU6487	0.000137143	0	±	0	4.78e-06	±	2.44558e-06	d__Bacteria;p__Bacteroidetes;c__Bacteroidia;o__Bacteroidales;f__Muribaculaceae;g__norank;s__uncultured bacterium
OTU3326	0.000133889	1.521e-05	±	6.10489e-06	3.853e-05	±	9.20847e-06	d__Bacteria;p__Bacteroidetes;c__Bacteroidia;o__Bacteroidales;f__Muribaculaceae;g__norank;s__uncultured bacterium
OTU3029	0.000133333	7.16e-06	±	4.04275e-06	4.2046e-05	±	1.17751e-05	d__Bacteria;p__Bacteroidetes;c__Bacteroidia;o__Bacteroidales;f__Muribaculaceae;g__norank;s__uncultured bacterium
OTU895	0.000132063	1.678e-05	±	9.87647e-06	0.000193503	±	3.86448e-05	d__Bacteria;p__Bacteroidetes;c__Bacteroidia;o__Bacteroidales;f__Muribaculaceae;g__norank;s__uncultured bacterium
OTU121	0.000130476	0.00051716	±	0.000199216	0.000587559	±	0.000179213	d__Bacteria;p__Firmicutes;c__Clostridia;o__Clostridiales;f__Ruminococcaceae;g__Ruminococcaceae UCG-014;s__uncultured bacterium
OTU135	0.000125	3.795e-05	±	9.45333e-06	0.000401018	±	0.00016963	d__Bacteria;p__Firmicutes;c__Clostridia;o__Clostridiales;f__Ruminococcaceae;g__uncultured;s__uncultured bacterium
OTU2083	0.000125	2.06e-05	±	8.65861e-06	0.000106254	±	7.69816e-05	d__Bacteria;p__Bacteroidetes;c__Bacteroidia;o__Bacteroidales;f__Muribaculaceae;g__norank;s__uncultured bacterium
OTU3162	0.00012	9.58e-06	±	6.41044e-06	4.70513e-05	±	2.23034e-05	d__Bacteria;p__Bacteroidetes;c__Bacteroidia;o__Bacteroidales;f__Muribaculaceae;g__norank;s__uncultured bacterium
OTU6998	0.00012	1.65e-06	±	1.65e-06	3.28e-06	±	2.19397e-06	d__Bacteria;p__Bacteroidetes;c__Bacteroidia;o__Bacteroidales;f__Muribaculaceae;g__norank;s__uncultured bacterium
OTU2248	0.000119444	1.188e-05	±	8.43192e-06	3.61759e-05	±	1.18946e-05	d__Bacteria;p__Bacteroidetes;c__Bacteroidia;o__Bacteroidales;f__Muribaculaceae;g__norank;s__uncultured bacterium
OTU740	0.000119048	4.065e-05	±	8.58052e-06	0.000158433	±	2.11407e-05	d__Bacteria;p__Bacteroidetes;c__Bacteroidia;o__Bacteroidales;f__Muribaculaceae;g__norank;s__uncultured bacterium
OTU2045	0.000118571	1.236e-05	±	5.09224e-06	8.01009e-05	±	2.00268e-05	d__Bacteria;p__Bacteroidetes;c__Bacteroidia;o__Bacteroidales;f__Muribaculaceae;g__norank;s__uncultured bacterium
OTU732	0.000118506	5.451e-05	±	1.73131e-05	0.000167617	±	2.58272e-05	d__Bacteria;p__Bacteroidetes;c__Bacteroidia;o__Bacteroidales;f__Muribaculaceae;g__norank;s__uncultured bacterium
OTU2979	0.00011746	8.39e-06	±	4.5224e-06	1.393e-05	±	4.54697e-06	d__Bacteria;p__Bacteroidetes;c__Bacteroidia;o__Bacteroidales;f__Muribaculaceae;g__norank;s__uncultured bacterium
OTU1134	0.000116667	9.98e-06	±	4.43649e-06	8.08199e-05	±	1.91228e-05	d__Bacteria;p__Bacteroidetes;c__Bacteroidia;o__Bacteroidales;f__Muribaculaceae;g__norank;s__uncultured bacterium
OTU3357	0.000116667	1.418e-05	±	6.17858e-06	1.95565e-05	±	1.19983e-05	d__Bacteria;p__Bacteroidetes;c__Bacteroidia;o__Bacteroidales;f__Muribaculaceae;g__norank;s__uncultured bacterium
OTU3932	0.000116667	7.2e-06	±	2.96719e-06	1.569e-05	±	4.31291e-06	d__Bacteria;p__Bacteroidetes;c__Bacteroidia;o__Bacteroidales;f__Muribaculaceae;g__norank;s__uncultured bacterium
OTU3709	0.000114286	7.57e-06	±	4.4591e-06	1.33e-05	±	4.73971e-06	d__Bacteria;p__Bacteroidetes;c__Bacteroidia;o__Bacteroidales;f__Muribaculaceae;g__norank;s__uncultured bacterium
OTU6693	0.000114286	8.96e-06	±	5.2289e-06	1.338e-05	±	5.82292e-06	d__Bacteria;p__Firmicutes;c__Clostridia;o__Clostridiales;f__Christensenellaceae;g__Christensenellaceae R-7 group
OTU811	0.00011381	5.835e-05	±	4.51026e-05	6.54315e-05	±	2.44349e-05	d__Bacteria;p__Firmicutes;c__Clostridia;o__Clostridiales;f__Lachnospiraceae;g__uncultured;s__uncultured bacterium
OTU675	0.000112381	1.332e-05	±	8.15802e-06	0.000109893	±	2.86435e-05	d__Bacteria;p__Bacteroidetes;c__Bacteroidia;o__Bacteroidales;f__Marinifilaceae;g__Odoribacter;s__uncultured bacterium
OTU5438	0.000110714	3.32e-06	±	2.21338e-06	1.646e-05	±	3.32426e-06	d__Bacteria;p__Firmicutes;c__Bacilli;o__Lactobacillales;f__Lactobacillaceae;g__Lactobacillus;s__uncultured bacterium
OTU7012	0.000108571	0	±	0	8.19e-06	±	3.55592e-06	d__Bacteria;p__Bacteroidetes;c__Bacteroidia;o__Bacteroidales;f__Muribaculaceae;g__norank;s__uncultured bacterium
OTU279	0.000107937	0.00019391	±	5.92848e-05	0.00054454	±	5.39403e-05	d__Bacteria;p__Bacteroidetes;c__Bacteroidia;o__Bacteroidales;f__Muribaculaceae;g__norank;s__uncultured bacterium
OTU6842	0.00010754	8.84e-06	±	2.99278e-06	1.151e-05	±	3.4247e-06	d__Bacteria;p__Bacteroidetes;c__Bacteroidia;o__Bacteroidales;f__Muribaculaceae;g__norank;s__uncultured bacterium
OTU362	0.000107143	1.727e-05	±	1.13315e-05	0.000141376	±	7.63869e-05	d__Bacteria;p__Firmicutes;c__Clostridia;o__Clostridiales;f__Lachnospiraceae;g__Lachnospiraceae NK4A136 group;s__uncultured bacterium
OTU5626	0.000107143	3.3e-06	±	3.3e-06	1.637e-05	±	5.85015e-06	d__Bacteria;p__Bacteroidetes;c__Bacteroidia;o__Bacteroidales;f__Muribaculaceae;g__norank;s__uncultured bacterium
OTU1945	0.000106667	2.139e-05	±	9.52519e-06	3.132e-05	±	8.7188e-06	d__Bacteria;p__Bacteroidetes;c__Bacteroidia;o__Bacteroidales;f__Muribaculaceae;g__norank;s__uncultured bacterium
OTU3529	0.000105714	3.12e-06	±	2.08432e-06	1.211e-05	±	4.92724e-06	d__Bacteria;p__Bacteroidetes;c__Bacteroidia;o__Bacteroidales;f__Muribaculaceae;g__norank;s__uncultured bacterium
OTU2373	0.000103651	6.5411e-05	±	2.43213e-05	7.01842e-05	±	1.53873e-05	d__Bacteria;p__Bacteroidetes;c__Bacteroidia;o__Bacteroidales;f__Muribaculaceae;g__norank;s__uncultured bacterium
OTU11708	0.000101587	0	±	0	1.23e-05	±	4.11917e-06	d__Bacteria;p__Bacteroidetes;c__Bacteroidia;o__Bacteroidales;f__Rikenellaceae;g__Rikenella;s__uncultured bacterium
OTU142	0.000101587	0.000633259	±	0.000235393	0.000780057	±	0.000185025	d__Bacteria;p__Bacteroidetes;c__Bacteroidia;o__Bacteroidales;f__Rikenellaceae;g__Rikenella;s__uncultured bacterium
OTU2327	0.000100794	1.004e-05	±	7.09565e-06	3.80813e-05	±	2.35257e-05	d__Bacteria;p__Bacteroidetes;c__Bacteroidia;o__Bacteroidales;f__Muribaculaceae;g__norank;s__uncultured bacterium
OTU2332	0.0001	1.65e-06	±	1.65e-06	1.755e-05	±	6.78283e-06	d__Bacteria;p__Bacteroidetes;c__Bacteroidia;o__Bacteroidales;f__Muribaculaceae;g__norank;s__uncultured bacterium
OTU2333	0.0001	6.91e-06	±	3.76216e-06	4.79276e-05	±	1.64886e-05	d__Bacteria;p__Bacteroidetes;c__Bacteroidia;o__Bacteroidales;f__Muribaculaceae;g__norank;s__uncultured bacterium
OTU696	0.0001	3.114e-05	±	1.75922e-05	0.000193229	±	5.51836e-05	d__Bacteria;p__Bacteroidetes;c__Bacteroidia;o__Bacteroidales;f__Bacteroidaceae;g__Bacteroides;s__uncultured bacterium
OTU3169	0.0001	5.05e-06	±	2.58952e-06	1.147e-05	±	4.94757e-06	d__Bacteria;p__Bacteroidetes;c__Bacteroidia;o__Bacteroidales;f__Muribaculaceae;g__norank;s__uncultured bacterium
OTU2357	0.0001	1.084e-05	±	7.47672e-06	3.50258e-05	±	1.48218e-05	d__Bacteria;p__Bacteroidetes;c__Bacteroidia;o__Bacteroidales;f__Muribaculaceae;g__norank;s__uncultured bacterium
OTU1186	0.0001	3.35384e-05	±	1.48838e-05	4.23265e-05	±	1.14559e-05	d__Bacteria;p__Bacteroidetes;c__Bacteroidia;o__Bacteroidales;f__Rikenellaceae;g__Rikenella;s__uncultured bacterium
OTU2957	0.00101032	5.787e-05	±	1.94072e-05	1.17e-05	±	3.45543e-06	d__Bacteria;p__Bacteroidetes;c__Bacteroidia;o__Bacteroidales;f__Muribaculaceae;g__norank;s__uncultured bacterium
OTU2980	0.000898889	5.762e-05	±	2.57068e-05	3.24e-06	±	2.16082e-06	d__Bacteria;p__Bacteroidetes;c__Bacteroidia;o__Bacteroidales;f__Muribaculaceae;g__norank;s__uncultured bacterium
OTU4701	0.000694683	3.372e-05	±	1.23049e-05	3.18e-06	±	2.12257e-06	d__Bacteria;p__Bacteroidetes;c__Bacteroidia;o__Bacteroidales;f__Muribaculaceae;g__norank;s__uncultured bacterium
OTU6561	0.000663333	2.931e-05	±	1.19495e-05	0	±	0	d__Bacteria;p__Bacteroidetes;c__Bacteroidia;o__Bacteroidales;f__Muribaculaceae;g__norank;s__uncultured bacterium
OTU1960	0.000640556	9.61e-05	±	2.68657e-05	1.675e-05	±	6.46169e-06	d__Bacteria;p__Bacteroidetes;c__Bacteroidia;o__Bacteroidales;f__Muribaculaceae;g__norank;s__uncultured bacterium
OTU6108	0.000498016	3.07e-05	±	1.07656e-05	1.66e-06	±	1.66e-06	d__Bacteria;p__Bacteroidetes;c__Bacteroidia;o__Bacteroidales;f__Muribaculaceae;g__norank;s__uncultured bacterium
OTU614	0.00047381	0.00015532	±	7.35989e-05	0.000109877	±	4.61417e-05	d__Bacteria;p__Tenericutes;c__Mollicutes;o__Mollicutes RF39;f__norank;g__norank
OTU4628	0.000470635	3.004e-05	±	8.21277e-06	2.06e-06	±	2.06e-06	d__Bacteria;p__Bacteroidetes;c__Bacteroidia;o__Bacteroidales;f__Muribaculaceae;g__norank;s__uncultured bacterium
OTU4594	0.000439683	5.56845e-05	±	2.39267e-05	1.985e-05	±	4.03541e-06	d__Bacteria;p__Bacteroidetes;c__Bacteroidia;o__Bacteroidales;f__Muribaculaceae;g__norank;s__uncultured bacterium
OTU2146	0.000407937	0.00012873	±	5.84945e-05	1.76e-05	±	5.62891e-06	d__Bacteria;p__Bacteroidetes;c__Bacteroidia;o__Bacteroidales;f__Muribaculaceae;g__norank;s__uncultured bacterium
OTU860	0.000346587	0.00028886	±	6.88743e-05	8.22643e-05	±	2.05943e-05	d__Bacteria;p__Bacteroidetes;c__Bacteroidia;o__Bacteroidales;f__Muribaculaceae;g__norank;s__uncultured bacterium
OTU2885	0.00034381	4.491e-05	±	1.40627e-05	1.299e-05	±	3.29429e-06	d__Bacteria;p__Bacteroidetes;c__Bacteroidia;o__Bacteroidales;f__Muribaculaceae;g__norank;s__uncultured bacterium
OTU944	0.000340173	0.00021349	±	7.06215e-05	4.43459e-05	±	1.46045e-05	d__Bacteria;p__Bacteroidetes;c__Bacteroidia;o__Bacteroidales;f__Muribaculaceae;g__norank;s__uncultured bacterium
OTU652	0.000326508	0.00012539	±	8.84733e-05	2.552e-05	±	6.71055e-06	d__Bacteria;p__Bacteroidetes;c__Bacteroidia;o__Bacteroidales;f__Bacteroidaceae;g__Bacteroides;s__uncultured bacterium
OTU2551	0.000317698	7.725e-05	±	2.19886e-05	1.353e-05	±	4.90863e-06	d__Bacteria;p__Bacteroidetes;c__Bacteroidia;o__Bacteroidales;f__Muribaculaceae;g__norank;s__uncultured bacterium
OTU4442	0.00031746	3.98076e-05	±	1.42744e-05	3.04e-06	±	3.04e-06	d__Bacteria;p__Bacteroidetes;c__Bacteroidia;o__Bacteroidales;f__Muribaculaceae;g__norank;s__uncultured bacterium
OTU554	0.000307323	0.000284889	±	6.17754e-05	0.000115128	±	1.92271e-05	d__Bacteria;p__Bacteroidetes;c__Bacteroidia;o__Bacteroidales;f__Muribaculaceae;g__norank;s__uncultured bacterium
OTU5025	0.000284365	3.31059e-05	±	1.10003e-05	0	±	0	d__Bacteria;p__Bacteroidetes;c__Bacteroidia;o__Bacteroidales;f__Muribaculaceae;g__norank;s__uncultured bacterium
OTU5478	0.00028254	2.5e-05	±	6.54156e-06	8.95e-06	±	4.31584e-06	d__Bacteria;p__Bacteroidetes;c__Bacteroidia;o__Bacteroidales;f__Muribaculaceae;g__norank;s__uncultured bacterium
OTU4192	0.000280952	3.594e-05	±	1.46578e-05	1.44e-06	±	1.44e-06	d__Bacteria;p__Bacteroidetes;c__Bacteroidia;o__Bacteroidales;f__Muribaculaceae;g__norank;s__uncultured bacterium
OTU6128	0.000275794	2.996e-05	±	1.52638e-05	4.7e-06	±	3.29784e-06	d__Bacteria;p__Bacteroidetes;c__Bacteroidia;o__Bacteroidales;f__Muribaculaceae;g__norank;s__uncultured bacterium
OTU32	0.00027381	0.00490593	±	0.0021531	0.000631915	±	0.00012451	d__Bacteria;p__Firmicutes;c__Clostridia;o__Clostridiales;f__Lachnospiraceae;g__Lachnospiraceae NK4A136 group;s__uncultured bacterium
OTU277	0.000255556	0.0009809	±	0.000260355	0.000197981	±	6.44905e-05	d__Bacteria;p__Bacteroidetes;c__Bacteroidia;o__Bacteroidales;f__Muribaculaceae;g__norank;s__uncultured bacterium
OTU496	0.000244444	0.0002804	±	0.000244968	7.42954e-05	±	3.84384e-05	d__Bacteria;p__Firmicutes;c__Clostridia;o__Clostridiales;f__Ruminococcaceae;g__Ruminiclostridium 6;s__uncultured bacterium
OTU7131	0.000237698	1.812e-05	±	6.22464e-06	3.02e-06	±	2.01604e-06	d__Bacteria;p__Bacteroidetes;c__Bacteroidia;o__Bacteroidales;f__Muribaculaceae;g__norank;s__uncultured bacterium
OTU4577	0.000226905	4.63993e-05	±	1.79013e-05	6.14e-06	±	4.65714e-06	d__Bacteria;p__Bacteroidetes;c__Bacteroidia;o__Bacteroidales;f__Muribaculaceae;g__norank;s__uncultured bacterium
OTU69	0.000215159	0.00387929	±	0.00158896	0.00101588	±	0.000345143	d__Bacteria;p__Bacteroidetes;c__Bacteroidia;o__Bacteroidales;f__Rikenellaceae;g__Alistipes;s__uncultured organism
OTU7126	0.000212143	1.214e-05	±	4.59374e-06	0	±	0	d__Bacteria;p__Bacteroidetes;c__Bacteroidia;o__Bacteroidales;f__Muribaculaceae;g__norank;s__uncultured bacterium
OTU3696	0.00021	6.178e-05	±	3.02268e-05	4.76e-06	±	2.42593e-06	d__Bacteria;p__Bacteroidetes;c__Bacteroidia;o__Bacteroidales;f__Muribaculaceae;g__norank;s__uncultured bacterium
OTU293	0.00020119	0.00035684	±	0.000173078	0.000138071	±	4.19924e-05	d__Bacteria;p__Firmicutes;c__Clostridia;o__Clostridiales;f__Ruminococcaceae;g__Ruminococcaceae UCG-014;s__uncultured bacterium
OTU5891	0.000197619	1.611e-05	±	5.76666e-06	2.87e-06	±	2.87e-06	d__Bacteria;p__Bacteroidetes;c__Bacteroidia;o__Bacteroidales;f__Muribaculaceae;g__norank;s__uncultured bacterium
OTU3289	0.000196667	4.217e-05	±	1.10639e-05	7.8e-06	±	4.70952e-06	d__Bacteria;p__Bacteroidetes;c__Bacteroidia;o__Bacteroidales;f__Muribaculaceae;g__norank;s__uncultured bacterium
OTU478	0.000192063	0.000436338	±	7.06279e-05	0.000196957	±	3.74447e-05	d__Bacteria;p__Bacteroidetes;c__Bacteroidia;o__Bacteroidales;f__Muribaculaceae;g__norank;s__uncultured bacterium
OTU5710	0.000188571	3.20759e-05	±	1.18261e-05	8.91e-06	±	5.7847e-06	d__Bacteria;p__Bacteroidetes;c__Bacteroidia;o__Bacteroidales;f__Rikenellaceae;g__Rikenellaceae RC9 gut group
OTU7236	0.000187302	1.874e-05	±	7.81142e-06	1.709e-05	±	6.49727e-06	d__Bacteria;p__Bacteroidetes;c__Bacteroidia;o__Bacteroidales;f__Muribaculaceae;g__norank;s__uncultured bacterium
OTU602	0.000185238	0.00014643	±	3.95086e-05	8.75125e-05	±	1.62513e-05	d__Bacteria;p__Bacteroidetes;c__Bacteroidia;o__Bacteroidales;f__Bacteroidaceae;g__Bacteroides;s__uncultured bacterium
OTU5615	0.000182143	1.699e-05	±	7.09763e-06	1e-05	±	4.66455e-06	d__Bacteria;p__Bacteroidetes;c__Bacteroidia;o__Bacteroidales;f__Muribaculaceae;g__norank;s__uncultured bacterium
OTU2309	0.000180952	1.209e-05	±	4.57604e-06	7.89e-06	±	6.33222e-06	d__Bacteria;p__Bacteroidetes;c__Bacteroidia;o__Bacteroidales;f__Muribaculaceae;g__norank;s__uncultured bacterium
OTU4345	0.000175714	2.555e-05	±	8.04727e-06	5.22e-06	±	2.68981e-06	d__Bacteria;p__Bacteroidetes;c__Bacteroidia;o__Bacteroidales;f__Muribaculaceae;g__norank;s__uncultured bacterium
OTU1670	0.000163889	4.206e-05	±	3.10729e-05	1.14e-05	±	6.2951e-06	d__Bacteria;p__Firmicutes;c__Clostridia;o__Clostridiales;f__Lachnospiraceae;g__Lachnospiraceae NK4A136 group;s__uncultured bacterium
OTU6574	0.00016381	1.472e-05	±	6.30932e-06	0	±	0	d__Bacteria;p__Bacteroidetes;c__Bacteroidia;o__Bacteroidales;f__Muribaculaceae;g__norank;s__uncultured bacterium
OTU2389	0.000160714	7.756e-05	±	2.52789e-05	1.791e-05	±	6.44242e-06	d__Bacteria;p__Bacteroidetes;c__Bacteroidia;o__Bacteroidales;f__Muribaculaceae;g__norank;s__uncultured bacterium
OTU38	0.000155873	0.00824764	±	0.00205152	0.00406411	±	0.000577333	d__Bacteria;p__Bacteroidetes;c__Bacteroidia;o__Bacteroidales;f__Muribaculaceae;g__norank;s__uncultured bacterium
OTU28	0.000153968	0.012039	±	0.00184848	0.00621842	±	0.000855324	d__Bacteria;p__Bacteroidetes;c__Bacteroidia;o__Bacteroidales;f__Muribaculaceae;g__norank;s__uncultured bacterium
OTU3851	0.000152381	4.62614e-05	±	1.59238e-05	1.002e-05	±	2.77632e-06	d__Bacteria;p__Bacteroidetes;c__Bacteroidia;o__Bacteroidales;f__Muribaculaceae;g__norank;s__uncultured bacterium
OTU8047	0.000146667	1.974e-05	±	6.69985e-06	0	±	0	d__Bacteria;p__Bacteroidetes;c__Bacteroidia;o__Bacteroidales;f__Muribaculaceae;g__norank;s__uncultured bacterium
OTU4429	0.000145238	5.64837e-05	±	2.86206e-05	1.286e-05	±	5.08757e-06	d__Bacteria;p__Bacteroidetes;c__Bacteroidia;o__Bacteroidales;f__Muribaculaceae;g__norank;s__uncultured bacterium
OTU543	0.000144683	0.000218719	±	6.52514e-05	0.000128225	±	4.05377e-05	d__Bacteria;p__Actinobacteria;c__Coriobacteriia;o__Coriobacteriales;f__Eggerthellaceae;g__Enterorhabdus;s__uncultured bacterium
OTU583	0.000143571	0.000408593	±	0.000154342	8.4475e-05	±	2.47349e-05	d__Bacteria;p__Bacteroidetes;c__Bacteroidia;o__Bacteroidales;f__Muribaculaceae;g__norank;s__uncultured bacterium
OTU1706	0.000142857	2.452e-05	±	7.40319e-06	1.669e-05	±	8.06711e-06	d__Bacteria;p__Bacteroidetes;c__Bacteroidia;o__Bacteroidales;f__Muribaculaceae;g__norank;s__uncultured bacterium
OTU3632	0.000133333	6.349e-05	±	3.43346e-05	1.212e-05	±	5.21186e-06	d__Bacteria;p__Bacteroidetes;c__Bacteroidia;o__Bacteroidales;f__Prevotellaceae;g__Prevotellaceae UCG-001;s__uncultured bacterium
OTU2827	0.000131667	7.805e-05	±	3.43656e-05	1.299e-05	±	6.71583e-06	d__Bacteria;p__Bacteroidetes;c__Bacteroidia;o__Bacteroidales;f__Muribaculaceae;g__norank;s__uncultured bacterium
OTU10392	0.000125	1.163e-05	±	5.65632e-06	1.58e-06	±	1.58e-06	d__Bacteria;p__Bacteroidetes;c__Bacteroidia;o__Bacteroidales;f__Muribaculaceae;g__norank;s__uncultured bacterium
OTU6446	0.00012381	2.344e-05	±	8.41809e-06	8.47e-06	±	2.86077e-06	d__Bacteria;p__Bacteroidetes;c__Bacteroidia;o__Bacteroidales;f__Muribaculaceae;g__norank;s__uncultured bacterium
OTU4140	0.00012381	3.689e-05	±	1.22756e-05	9.32e-06	±	4.67879e-06	d__Bacteria;p__Bacteroidetes;c__Bacteroidia;o__Bacteroidales;f__Muribaculaceae;g__norank;s__uncultured bacterium
OTU1920	0.00012	5.054e-05	±	1.91083e-05	3.82219e-05	±	2.42428e-05	d__Bacteria;p__Bacteroidetes;c__Bacteroidia;o__Bacteroidales;f__Prevotellaceae;g__Prevotellaceae UCG-001;s__uncultured bacterium
OTU538	0.00011746	0.000170492	±	3.73845e-05	7.31676e-05	±	3.18986e-05	d__Bacteria;p__Firmicutes;c__Clostridia;o__Clostridiales;f__Peptococcaceae;g__uncultured;s__uncultured bacterium
OTU15238	0.000116667	5.32e-06	±	2.75398e-06	3.02e-06	±	2.01604e-06	d__Bacteria;p__Bacteroidetes;c__Bacteroidia;o__Bacteroidales;f__Muribaculaceae;g__norank;s__uncultured bacterium
OTU2698	0.000114286	1.298e-05	±	7.84065e-06	9e-06	±	5.79902e-06	d__Bacteria;p__Bacteroidetes;c__Bacteroidia;o__Bacteroidales;f__Muribaculaceae;g__norank;s__uncultured bacterium
OTU8485	0.000114286	9.05e-06	±	4.42589e-06	6.5e-06	±	3.45999e-06	d__Bacteria;p__Bacteroidetes;c__Bacteroidia;o__Bacteroidales;f__Muribaculaceae;g__norank;s__uncultured bacterium
OTU1022	0.000111905	7.19e-05	±	3.66181e-05	4.58615e-05	±	1.86956e-05	d__Bacteria;p__Bacteroidetes;c__Bacteroidia;o__Bacteroidales;f__Muribaculaceae;g__norank;s__uncultured bacterium
OTU1667	0.000110714	6.896e-05	±	3.0289e-05	1.325e-05	±	7.76538e-06	d__Bacteria;p__Bacteroidetes;c__Bacteroidia;o__Bacteroidales;f__Rikenellaceae;g__Alistipes;s__uncultured bacterium
OTU2695	0.000110714	5.043e-05	±	1.65962e-05	1.534e-05	±	8.61968e-06	d__Bacteria;p__Bacteroidetes;c__Bacteroidia;o__Bacteroidales;f__Muribaculaceae;g__norank;s__uncultured bacterium
OTU310	0.000110714	0.000854159	±	0.000432224	6.89962e-05	±	2.36137e-05	d__Bacteria;p__Bacteroidetes;c__Bacteroidia;o__Bacteroidales;f__Rikenellaceae;g__Alistipes;s__uncultured bacterium
OTU6867	0.000107143	1.928e-05	±	8.57675e-06	1.76e-06	±	1.76e-06	d__Bacteria;p__Bacteroidetes;c__Bacteroidia;o__Bacteroidales;f__Muribaculaceae;g__norank;s__uncultured bacterium
OTU7894	0.000107143	5.48e-06	±	3.95713e-06	3.02e-06	±	2.01604e-06	d__Bacteria;p__Bacteroidetes;c__Bacteroidia;o__Bacteroidales;f__Muribaculaceae;g__norank;s__uncultured bacterium
OTU4505	0.000106667	3.183e-05	±	1.31647e-05	6.64e-06	±	3.74591e-06	d__Bacteria;p__Bacteroidetes;c__Bacteroidia;o__Bacteroidales;f__Muribaculaceae;g__norank;s__uncultured bacterium
OTU3353	0.000103571	0.000100324	±	3.92638e-05	8.13e-06	±	4.42151e-06	d__Bacteria;p__Bacteroidetes;c__Bacteroidia;o__Bacteroidales;f__Muribaculaceae;g__norank;s__uncultured bacterium
OTU3617	0.000101984	2.224e-05	±	7.63246e-06	1.478e-05	±	6.46073e-06	d__Bacteria;p__Bacteroidetes;c__Bacteroidia;o__Bacteroidales;f__Muribaculaceae;g__norank;s__uncultured bacterium
OTU3154	0.0001	4.572e-05	±	1.44699e-05	3.46e-06	±	3.46e-06	d__Bacteria;p__Bacteroidetes;c__Bacteroidia;o__Bacteroidales;f__Muribaculaceae;g__norank;s__uncultured bacterium
OTU1791	0.0001	4.771e-05	±	1.44985e-05	1.775e-05	±	4.84732e-06	d__Bacteria;p__Bacteroidetes;c__Bacteroidia;o__Bacteroidales;f__Muribaculaceae;g__norank;s__uncultured bacterium
OTU5646	0.0001	3.41606e-05	±	2.43161e-05	1.173e-05	±	4.24303e-06	d__Bacteria;p__Bacteroidetes;c__Bacteroidia;o__Bacteroidales;f__Muribaculaceae;g__norank;s__uncultured bacterium
