# Supplementary material for: Effects of post-adulthood environmental hygiene improvement on gut microbiota and immune tolerance in mice
Source: Appl Environ Microbiol. 2025 Mar 6;91(4):e02477-24. doi: 10.1128/aem.02477-24 (PMC12016539; doi:10.1128/aem.02477-24)
Supplement: Table S6 — Comparison of species between groups based on shotgun sequencing. [file aem.02477-24-s0007.xlsx]

## Sheet: a. SPF(21) versus Con(21)
Table S6. Comparison of species between groups based on shotgun sequencing. P values are based on Kruskal-Wails test with Mann-Whitney U post-hoc test (bonferroni correction). All species with P values less than 0.05 are listed.
(a) SPF(21) vs Con(21)
ID	P value	Relative abundance of species in each group of mice (mean ± SEM)
		SPF(21)			Con(21)
Erwinia phage vB_EamM_EarlPhillipIV	0.016037	0	±	0	2.572e-07	±	2.88746e-08
Lactobacillus phage CL1	0.016037	0	±	0	2.786e-06	±	1.18609e-06
Serratia phage Eta	0.016037	0	±	0	4.842e-07	±	2.07191e-07
Mycobacterium virus Bane1	0.016037	0	±	0	3.208e-07	±	1.13468e-07
Synechococcus phage S-CAM8	0.016037	0	±	0	2.1358e-06	±	1.42754e-06
Bacillus phage BCJA1c	0.016037	0	±	0	5.026e-07	±	1.67732e-07
Madrid orthobunyavirus	0.016037	0	±	0	4.624e-07	±	1.5811e-07
Tomato marchitez virus	0.016037	0	±	0	1.616e-07	±	2.70972e-08
Pseudonocardia sp. EC080625-04	0.016037	0	±	0	1.173e-05	±	3.36672e-06
Erwinia virus Ea35-70	0.021175	1.344e-08	±	1.344e-08	6.776e-07	±	3.72197e-07
Acinetobacter phage YMC13/03/R2096	0.021175	4.04e-08	±	4.04e-08	6.324e-07	±	2.76606e-07
Burkholderia phage KL3	0.021175	4.94e-08	±	4.94e-08	6.094e-07	±	2.2452e-07
Escherichia virus VR5	0.0246232	5.16e-08	±	3.1638e-08	7.476e-07	±	3.88099e-07
Chinook salmon nidovirus 1	0.0246232	9.42e-08	±	6.58608e-08	1.17e-06	±	2.40483e-07
Mycobacterium virus Adawi	0.0246232	4.044e-08	±	2.69851e-08	1.1724e-06	±	2.06591e-07
Cafeteriavirus-dependent mavirus	0.0246232	3.904e-08	±	2.57675e-08	2.538e-07	±	1.64359e-08
Pseudomonas phage PaBG	0.0264476	7.92e-08	±	3.24089e-08	5.664e-07	±	8.8014e-08
Pseudomonas simiae	0.0264476	7.996e-07	±	3.64269e-07	7.506e-06	±	1.36168e-06
Rickettsia conorii	0.0264476	3.996e-07	±	1.99663e-07	3.618e-06	±	1.32606e-06
Pseudomonas phage Lu11	0.0264476	1.058e-07	±	4.85154e-08	5.712e-07	±	9.73444e-08
Clanis bilineata nucleopolyhedrovirus	0.0264476	9.34e-08	±	4.02114e-08	3.418e-07	±	3.95669e-08
Butyrivibrio hungatei	0.0270703	0.000239225	±	4.42027e-05	0.00072261	±	0.000120782
Lachnoclostridium phytofermentans	0.0270703	0.000235452	±	4.84102e-05	0.000736365	±	8.90339e-05
Blautia hansenii	0.0270703	0.00109565	±	0.000320318	0.00339751	±	0.000466341
Lachnospiraceae bacterium oral taxon 500	0.0270703	0.000264031	±	7.72066e-05	0.00088942	±	0.0001109
Roseburia hominis	0.0270703	0.00301174	±	0.000881146	0.0102026	±	0.00152177
Anaerostipes hadrus	0.0270703	0.000623019	±	0.000149028	0.00174429	±	0.000154277
Anaerotignum propionicum	0.0270703	0.000136537	±	2.88802e-05	0.000424533	±	5.66146e-05
Clostridium sp. SY8519	0.0270703	0.000694751	±	0.000208903	0.00217738	±	0.000253045
Clostridium sp. BNL1100	0.0270703	0.000109235	±	1.46221e-05	0.000220518	±	1.98976e-05
Geosporobacter ferrireducens	0.0270703	9.82942e-05	±	2.29295e-05	0.000289714	±	2.28262e-05
Ruminococcus albus	0.0270703	0.000207073	±	3.16293e-05	0.000508489	±	6.08415e-05
Ruminococcus champanellensis	0.0270703	0.000265104	±	6.5279e-05	0.000899972	±	9.49779e-05
Ruminococcus bicirculans	0.0270703	0.000243784	±	5.46728e-05	0.000700113	±	7.23995e-05
Ethanoligenens harbinense	0.0270703	0.000280585	±	5.08786e-05	0.000703196	±	7.41966e-05
Ruminococcaceae bacterium CPB6	0.0270703	0.000136455	±	3.42457e-05	0.000394139	±	3.90673e-05
Flavonifractor plautii	0.0270703	0.00215993	±	0.000331424	0.00905361	±	0.00187464
Intestinimonas butyriciproducens	0.0270703	0.0012757	±	0.000193786	0.00456399	±	0.000878283
Monoglobus pectinilyticus	0.0270703	0.000156813	±	2.99398e-05	0.000442017	±	5.11731e-05
Eubacterium limosum	0.0270703	0.000438401	±	0.000105789	0.00119527	±	0.000142155
Acetobacterium woodii	0.0270703	6.52428e-05	±	1.28551e-05	0.000162141	±	1.72194e-05
Desulfotomaculum ruminis	0.0270703	0.000109372	±	1.71933e-05	0.000228225	±	1.68358e-05
Desulfotomaculum gibsoniae	0.0270703	9.4858e-05	±	1.68274e-05	0.000182974	±	1.904e-05
Desulfotomaculum acetoxidans	0.0270703	5.21e-05	±	7.37428e-06	0.000103045	±	5.46849e-06
Desulfitobacterium hafniense	0.0270703	0.000110208	±	2.22161e-05	0.000287529	±	2.48944e-05
Desulfitobacterium dehalogenans	0.0270703	7.5521e-05	±	1.24328e-05	0.000158712	±	1.84168e-05
Dehalobacter sp. CF	0.0270703	3.008e-05	±	8.2409e-06	0.000159694	±	1.9979e-05
Candidatus Desulforudis audaxviator	0.0270703	2.336e-05	±	5.04773e-06	6.894e-05	±	6.82471e-06
Syntrophobotulus glycolicus	0.0270703	0.00011617	±	1.93671e-05	0.000224987	±	2.40744e-05
Peptoclostridium acidaminophilum	0.0270703	6.98672e-05	±	9.58124e-06	0.000184392	±	1.87735e-05
Oscillibacter valericigenes	0.0270703	0.000585774	±	9.44829e-05	0.00274958	±	0.000646286
Mogibacterium diversum	0.0270703	4.45e-05	±	6.44577e-06	9.57762e-05	±	1.10542e-05
Thermaerobacter marianensis	0.0270703	3.842e-05	±	3.38724e-06	0.000106011	±	2.07022e-05
Symbiobacterium thermophilum	0.0270703	7.026e-05	±	8.77711e-06	0.000164148	±	2.35981e-05
Heliobacterium modesticaldum	0.0270703	0.000109474	±	1.83662e-05	0.00024815	±	2.6843e-05
Christensenella massiliensis	0.0270703	0.00024572	±	5.52801e-05	0.00060271	±	7.14949e-05
Moorella thermoacetica	0.0270703	5.714e-05	±	8.02263e-06	0.000134437	±	1.54425e-05
Thermacetogenium phaeum	0.0270703	4.448e-05	±	9.92882e-06	0.000157032	±	1.96811e-05
Thermanaeromonas toyohensis	0.0270703	1.882e-05	±	3.72349e-06	4.572e-05	±	4.75977e-06
Bacillus amyloliquefaciens	0.0270703	4.144e-05	±	7.69595e-06	0.000115179	±	1.91694e-05
Bacillus sonorensis	0.0270703	3.726e-05	±	7.36679e-06	9.8698e-05	±	6.59224e-06
Bacillus paralicheniformis	0.0270703	3.922e-05	±	4.50881e-06	7.1e-05	±	4.91803e-06
Bacillus gobiensis	0.0270703	2.82e-05	±	1.36931e-06	5.574e-05	±	4.36596e-06
Bacillus beveridgei	0.0270703	3.826e-05	±	6.47762e-06	7.548e-05	±	5.96434e-06
Bacillus jeotgali	0.0270703	3.546e-05	±	4.95324e-06	6.046e-05	±	2.4219e-06
Geobacillus stearothermophilus	0.0270703	4.592e-06	±	7.67349e-07	2.698e-05	±	4.21573e-06
Paenibacillus mucilaginosus	0.0270703	0.000112785	±	1.52184e-05	0.000260152	±	3.05595e-05
Paenibacillus durus	0.0270703	0.000150409	±	2.31505e-05	0.00026498	±	1.71829e-05
Paenibacillus stellifer	0.0270703	0.000109801	±	1.72037e-05	0.000213114	±	1.75296e-05
Paenibacillus donghaensis	0.0270703	0.000139617	±	2.44816e-05	0.00032241	±	4.64936e-05
Paenibacillus sp. BIHB4019	0.0270703	7.008e-05	±	1.06606e-05	0.000122252	±	1.69629e-05
Paenibacillus beijingensis	0.0270703	5.736e-05	±	9.37404e-06	0.000123206	±	1.09937e-05
Paenibacillus sp. Y412MC10	0.0270703	6.254e-05	±	1.22765e-05	0.00015316	±	1.91224e-05
Paenibacillus sp. FSL H7-0357	0.0270703	9.10684e-05	±	1.6626e-05	0.000188134	±	2.39207e-05
Paenibacillus naphthalenovorans	0.0270703	5.588e-05	±	8.48289e-06	0.000112177	±	9.41124e-06
Paenibacillus glucanolyticus	0.0270703	6.638e-05	±	9.98696e-06	0.00012968	±	8.80346e-06
Paenibacillus sp. lzh-N1	0.0270703	1.72e-05	±	3.81143e-06	5.504e-05	±	5.96595e-06
Aneurinibacillus soli	0.0270703	4.244e-05	±	4.87254e-06	7.948e-05	±	4.8092e-06
Paenibacillaceae bacterium GAS479	0.0270703	4.742e-05	±	4.3185e-06	0.000105154	±	5.7965e-06
Jeotgalibacillus malaysiensis	0.0270703	4.698e-05	±	5.60477e-06	9.33714e-05	±	1.1562e-05
Alicyclobacillus acidocaldarius	0.0270703	4.16e-05	±	8.49771e-06	0.00011607	±	8.3736e-06
Tumebacillus avium	0.0270703	5.748e-05	±	8.76626e-06	0.000124913	±	7.36234e-06
Kyrpidia sp. EA-1	0.0270703	1.2866e-05	±	3.30716e-06	5.75e-05	±	7.67457e-06
Selenomonas ruminantium	0.0270703	0.000152364	±	2.23602e-05	0.000385303	±	2.82798e-05
Selenomonas sputigena	0.0270703	8.84912e-05	±	1.40283e-05	0.000176964	±	2.05249e-05
Selenomonas sp. oral taxon 126	0.0270703	7.64686e-05	±	1.23805e-05	0.000163292	±	1.87974e-05
Selenomonas sp. oral taxon 920	0.0270703	5.332e-05	±	1.00137e-05	0.000135549	±	1.59681e-05
Selenomonas sp. oral taxon 136	0.0270703	7.86594e-05	±	1.81487e-05	0.000184667	±	2.54002e-05
Dialister sp. Marseille-P5638	0.0270703	3.81e-05	±	7.28821e-06	0.000102597	±	9.70038e-06
Negativicoccus massiliensis	0.0270703	1.7456e-05	±	3.50464e-06	5.446e-05	±	7.738e-06
Acidaminococcus fermentans	0.0270703	0.000111017	±	2.1695e-05	0.000322932	±	3.52971e-05
Acidaminococcus intestini	0.0270703	9.1329e-05	±	1.54656e-05	0.00019816	±	1.6415e-05
Murdochiella vaginalis	0.0270703	0.000209613	±	4.17033e-05	0.000439674	±	4.39257e-05
Streptomyces avermitilis	0.0270703	1.678e-05	±	2.55488e-06	3.81e-05	±	2.82542e-06
Streptomyces sp. 2114.2	0.0270703	2.334e-05	±	4.50184e-06	9.80498e-05	±	2.00113e-05
Corynebacterium atypicum	0.0270703	1.738e-05	±	3.00307e-06	4.256e-05	±	4.63644e-06
Corynebacterium resistens	0.0270703	2.686e-05	±	6.65076e-06	8.32128e-05	±	5.4346e-06
Corynebacterium sp. 2183	0.0270703	6.614e-06	±	8.74383e-07	1.284e-05	±	1.21844e-06
Corynebacterium riegelii	0.0270703	9.176e-06	±	1.54512e-06	2.822e-05	±	4.26361e-06
Corynebacterium singulare	0.0270703	2.534e-05	±	3.43753e-06	5.568e-05	±	2.53464e-06
Corynebacterium kroppenstedtii	0.0270703	1.3032e-05	±	2.29383e-06	2.652e-05	±	1.43367e-06
Corynebacterium flavescens	0.0270703	6.544e-06	±	1.53322e-06	1.722e-05	±	2.55625e-06
Mycobacterium sp. EPa45	0.0270703	1.4376e-05	±	3.79348e-06	3.962e-05	±	2.46848e-06
Hoyosella subflava	0.0270703	1.978e-05	±	2.68336e-06	3.688e-05	±	5.42277e-06
Rhodococcus aetherivorans	0.0270703	1.2772e-05	±	4.33589e-06	4.094e-05	±	4.38128e-06
Microbacterium paraoxydans	0.0270703	6.532e-06	±	1.50691e-06	2.172e-05	±	5.00943e-06
Clavibacter capsici	0.0270703	1.666e-05	±	3.68071e-06	4.178e-05	±	2.45263e-06
Microterricola viridarii	0.0270703	3.494e-05	±	4.74359e-06	7.168e-05	±	6.15609e-06
Plantibacter flavus	0.0270703	1.2624e-05	±	3.26711e-06	3.482e-05	±	2.86521e-06
Candidatus Rhodoluna planktonica	0.0270703	1.3764e-05	±	2.80087e-06	3.04e-05	±	1.87003e-06
Arthrobacter sp. FB24	0.0270703	2.398e-05	±	3.39167e-06	4.644e-05	±	2.91712e-06
Arthrobacter sp. QXT-31	0.0270703	1.1674e-05	±	1.46479e-06	2.22e-05	±	3.11014e-06
Sinomonas atrocyanea	0.0270703	2.016e-05	±	2.8407e-06	4.648e-05	±	1.97773e-06
Renibacterium salmoninarum	0.0270703	4.954e-06	±	1.2368e-06	1.0442e-05	±	7.95842e-07
Cellulomonas fimi	0.0270703	1.3138e-05	±	2.71151e-06	3.038e-05	±	3.26702e-06
Intrasporangium calvum	0.0270703	1.133e-05	±	1.31188e-06	2.454e-05	±	1.95974e-06
Brevibacterium sandarakinum	0.0270703	2.786e-05	±	4.86771e-06	4.922e-05	±	2.30898e-06
Kytococcus sedentarius	0.0270703	2.534e-05	±	2.62252e-06	5.876e-05	±	9.39551e-06
Amycolatopsis sp. AA4	0.0270703	2.686e-05	±	3.48391e-06	5.344e-05	±	4.07119e-06
Actinoalloteichus sp. AHMU CJ021	0.0270703	1.584e-05	±	9.40532e-07	3.678e-05	±	4.49715e-06
Actinoalloteichus sp. ADI127-7	0.0270703	1.8208e-05	±	2.62421e-06	4.036e-05	±	4.25213e-06
Saccharomonospora viridis	0.0270703	1.1368e-05	±	1.7457e-06	2.272e-05	±	2.04044e-06
Nocardioides dokdonensis	0.0270703	1.584e-05	±	1.00777e-06	4.084e-05	±	3.27133e-06
Micromonospora rifamycinica	0.0270703	1.282e-05	±	5.41664e-07	2.784e-05	±	3.84416e-06
Micromonospora coriariae	0.0270703	2.338e-05	±	4.2245e-06	5.75e-05	±	5.28053e-06
Plantactinospora sp. KBS50	0.0270703	1.4726e-05	±	1.91031e-06	3.508e-05	±	5.06235e-06
Bifidobacterium asteroides	0.0270703	2.418e-05	±	3.0787e-06	5.882e-05	±	6.36706e-06
Bifidobacterium pseudocatenulatum	0.0270703	2.11e-05	±	3.78906e-06	7.95558e-05	±	1.3328e-05
Bifidobacterium kashiwanohense	0.0270703	5.186e-05	±	9.3097e-06	9.89602e-05	±	1.16463e-05
Actinomyces sp. Z16	0.0270703	3.026e-05	±	4.11407e-06	8.48584e-05	±	6.43676e-06
Trueperella pyogenes	0.0270703	6.444e-05	±	9.90478e-06	0.00014532	±	1.818e-05
Actinotignum schaalii	0.0270703	1.514e-05	±	1.74086e-06	4.484e-05	±	7.24587e-06
Actinotignum sp. 313	0.0270703	1.3312e-05	±	1.81947e-06	2.804e-05	±	3.75161e-06
Jatrophihabitans sp. GAS493	0.0270703	8.892e-06	±	1.43452e-06	2.036e-05	±	2.03926e-06
Stackebrandtia nassauensis	0.0270703	2.986e-05	±	3.28688e-06	5.552e-05	±	5.69503e-06
Nakamurella panacisegetis	0.0270703	1.6342e-05	±	3.21538e-06	4.312e-05	±	4.14263e-06
Coriobacterium glomerans	0.0270703	5.56e-05	±	8.54664e-06	0.000112951	±	4.51766e-06
Rubrobacter xylanophilus	0.0270703	2.692e-05	±	4.11125e-06	6.612e-05	±	8.43845e-06
Nostoc flagelliforme	0.0270703	1.608e-05	±	5.41664e-07	2.548e-05	±	1.58348e-06
Nostoc sp. CENA543	0.0270703	2.108e-05	±	3.54435e-06	5.044e-05	±	2.17476e-06
Calothrix sp. PCC 7507	0.0270703	1.1092e-05	±	1.95925e-06	2.56e-05	±	2.99015e-06
Calothrix sp. NIES-2098	0.0270703	2.272e-05	±	3.39697e-06	6.706e-05	±	7.44188e-06
Cyanothece sp. PCC 7424	0.0270703	1.74e-05	±	1.65076e-06	3.648e-05	±	3.73395e-06
Synechococcus sp. KORDI-49	0.0270703	2.842e-05	±	5.16695e-06	5.71e-05	±	2.00225e-06
Synechococcus sp. PCC 7117	0.0270703	4.12e-06	±	5.84055e-07	1.387e-05	±	3.49262e-06
Synechococcus sp. WH 8102	0.0270703	5.5996e-06	±	1.7081e-06	2.706e-05	±	7.78978e-06
Cyanobium gracile	0.0270703	4.114e-05	±	6.43798e-06	8.03508e-05	±	9.49019e-06
Thermosynechococcus elongatus	0.0270703	6.412e-06	±	3.56404e-07	2.032e-05	±	2.80061e-06
Pseudanabaena sp. PCC 7367	0.0270703	1.4402e-05	±	2.56437e-06	4.472e-05	±	1.97038e-06
Deinococcus puniceus	0.0270703	1.218e-05	±	1.26689e-06	3.392e-05	±	3.98465e-06
Deinococcus sp. NW-56	0.0270703	1.73e-05	±	1.99073e-06	4.96e-05	±	8.55961e-06
Thermus thermophilus	0.0270703	4.728e-05	±	5.73048e-06	0.000111741	±	1.39831e-05
Thermus scotoductus	0.0270703	2.068e-05	±	1.61443e-06	4.04e-05	±	3.21978e-06
Thermus oshimai	0.0270703	2.166e-05	±	1.41478e-06	5.866e-05	±	6.00804e-06
Thermus sp. CCB_US3_UF1	0.0270703	1.3008e-05	±	1.0963e-06	4.118e-05	±	8.34334e-06
Meiothermus silvanus	0.0270703	1.902e-05	±	2.6242e-06	3.704e-05	±	4.22192e-06
Anaerolineaceae bacterium oral taxon 439	0.0270703	6.086e-05	±	1.10481e-05	0.000124793	±	1.15186e-05
Brevefilum fermentans	0.0270703	1.3788e-05	±	1.66923e-06	2.926e-05	±	2.86437e-06
Dehalococcoides mccartyi	0.0270703	0.00016824	±	2.64573e-05	0.000310885	±	2.78767e-05
Bacteroides zoogleoformans	0.0270703	0.00501198	±	0.000847471	0.0091337	±	0.000512429
Chryseobacterium sp. IHB B 17019	0.0270703	5.092e-05	±	7.38799e-06	9.58866e-05	±	3.25133e-06
Flavobacterium sp. MEBiC07310	0.0270703	3.85e-05	±	6.28387e-06	8.048e-05	±	5.90986e-06
Elizabethkingia anophelis	0.0270703	0.000103992	±	1.23563e-05	0.000199056	±	1.261e-05
Gramella sp. MAR_2010_102	0.0270703	3.338e-05	±	6.48524e-06	6.438e-05	±	2.73009e-06
Nonlabens sediminis	0.0270703	2.688e-05	±	6.0646e-06	7.712e-05	±	3.28427e-06
Myroides odoratus	0.0270703	2.622e-05	±	3.68231e-06	6.142e-05	±	5.02209e-06
Myroides odoratimimus	0.0270703	5.454e-05	±	1.05763e-05	0.000123895	±	1.3638e-05
Lutibacter sp. LPB0138	0.0270703	3.954e-05	±	6.68054e-06	9.89796e-05	±	8.0746e-06
Echinicola vietnamensis	0.0270703	0.000117827	±	1.89492e-05	0.000190996	±	1.20652e-05
Escherichia fergusonii	0.0270703	3.008e-05	±	5.37191e-06	6.688e-05	±	5.94898e-06
Klebsiella aerogenes	0.0270703	3.36e-05	±	6.24163e-06	8.90636e-05	±	9.24635e-06
Citrobacter freundii	0.0270703	9.82504e-05	±	1.16543e-05	0.000175557	±	1.29909e-05
Citrobacter koseri	0.0270703	8.23694e-05	±	1.32383e-05	0.000149533	±	5.20078e-06
Cronobacter universalis	0.0270703	2.212e-05	±	3.41224e-06	6.09e-05	±	2.91204e-06
Lelliottia amnigena	0.0270703	2.976e-05	±	2.66545e-06	5.074e-05	±	3.41784e-06
Shimwellia blattae	0.0270703	3.744e-05	±	6.40067e-06	6.854e-05	±	2.64435e-06
Kluyvera intermedia	0.0270703	2.37e-05	±	5.23775e-06	4.934e-05	±	4.33274e-06
Pantoea stewartii	0.0270703	1.56e-05	±	2.27794e-06	4.882e-05	±	6.34629e-06
Tatumella ptyseos	0.0270703	1.9142e-05	±	5.94314e-06	5.1e-05	±	3.26389e-06
Serratia plymuthica	0.0270703	4.764e-05	±	5.85795e-06	8.3359e-05	±	6.36306e-06
Serratia fonticola	0.0270703	5.3e-05	±	7.08131e-06	0.000103063	±	4.67983e-06
Rouxiella sp. ERMR1:05	0.0270703	4.032e-05	±	4.03068e-06	6.188e-05	±	3.94593e-06
Providencia alcalifaciens	0.0270703	6.774e-06	±	9.50229e-07	1.924e-05	±	2.1217e-06
Dickeya sp. NCPPB 3274	0.0270703	7.958e-06	±	1.64094e-06	2.68e-05	±	4.06977e-06
Brenneria goodwinii	0.0270703	1.852e-05	±	2.1738e-06	4.654e-05	±	7.44289e-06
Brenneria sp. EniD312	0.0270703	5.176e-05	±	8.84673e-06	8.522e-05	±	3.74358e-06
Leminorella richardii	0.0270703	1.944e-05	±	2.39679e-06	3.888e-05	±	3.69965e-06
Pseudomonas poae	0.0270703	1.876e-05	±	3.81819e-06	5.794e-05	±	6.55077e-06
Pseudomonas trivialis	0.0270703	2.102e-05	±	2.38944e-06	4.456e-05	±	3.56842e-06
Pseudomonas syringae group genomosp. 3	0.0270703	2.3e-05	±	2.62926e-06	5.706e-05	±	4.8498e-06
Pseudomonas sp. CCOS 191	0.0270703	4.88e-06	±	8.75271e-07	1.262e-05	±	1.60032e-06
Pseudomonas knackmussii	0.0270703	5.054e-05	±	9.93381e-06	0.000155051	±	9.26815e-06
Pseudomonas sp. Os17	0.0270703	3.922e-06	±	8.24981e-07	1.872e-05	±	1.88399e-06
Pseudomonas brassicacearum	0.0270703	3.462e-05	±	2.87965e-06	6.186e-05	±	8.85599e-06
Pseudomonas lini	0.0270703	3.378e-06	±	6.27642e-07	1.1804e-05	±	1.04452e-06
Pseudomonas sp. PONIH3	0.0270703	5.116e-06	±	1.05644e-06	1.5056e-05	±	3.23699e-06
Azotobacter chroococcum	0.0270703	3.088e-05	±	4.21134e-06	7.286e-05	±	4.77269e-06
Acinetobacter sp. WCHA45	0.0270703	1.5496e-05	±	3.71468e-06	4.88e-05	±	3.82805e-06
Xanthomonas oryzae	0.0270703	1.9116e-05	±	3.3734e-06	4.28e-05	±	2.60768e-06
Xanthomonas phaseoli	0.0270703	4.914e-06	±	7.7629e-07	1.696e-05	±	2.22567e-06
Xanthomonas gardneri	0.0270703	4.21e-06	±	6.66311e-07	1.267e-05	±	2.21602e-06
Stenotrophomonas sp. LM091	0.0270703	1.8254e-05	±	4.00279e-06	4.244e-05	±	4.7091e-06
Xylella fastidiosa	0.0270703	2.794e-05	±	3.7931e-06	7.362e-05	±	3.92013e-06
Marinobacter sp. LQ44	0.0270703	2.422e-05	±	3.05997e-06	4.384e-05	±	3.92843e-06
Shewanella frigidimarina	0.0270703	2.45e-05	±	3.71308e-06	4.504e-05	±	2.92841e-06
Shewanella sp. ANA-3	0.0270703	2.29e-05	±	3.29166e-06	4.094e-05	±	3.91926e-06
Pseudoalteromonas sp. 1_2015MBL_MicDiv	0.0270703	5.826e-06	±	1.49233e-06	1.868e-05	±	2.63086e-06
Acidihalobacter ferrooxidans	0.0270703	2.12e-05	±	2.36559e-06	3.974e-05	±	5.74461e-06
Halorhodospira halochloris	0.0270703	1.6228e-05	±	2.79288e-06	2.974e-05	±	1.09481e-06
Halothiobacillus neapolitanus	0.0270703	2.064e-05	±	3.39656e-06	5.178e-05	±	2.78216e-06
Alcanivorax pacificus	0.0270703	5.792e-05	±	8.10471e-06	0.000106436	±	7.46091e-06
Vibrio campbellii	0.0270703	3.14e-05	±	2.89707e-06	8.42784e-05	±	5.83915e-06
Vibrio sp. 2521-89	0.0270703	4.698e-06	±	1.15774e-06	1.564e-05	±	3.36639e-06
Grimontia hollisae	0.0270703	1.402e-05	±	1.81036e-06	3.406e-05	±	2.02993e-06
Aeromonas sp. ASNIH2	0.0270703	8.286e-06	±	5.64168e-07	2.606e-05	±	2.61239e-06
Oceanimonas sp. GK1	0.0270703	2.228e-05	±	2.18801e-06	4.702e-05	±	5.57615e-06
Francisella persica	0.0270703	7.786e-06	±	2.01807e-06	2.248e-05	±	2.02938e-06
Thiomicrospira cyclica	0.0270703	4.244e-06	±	4.07782e-07	1.0548e-05	±	6.11313e-07
Beggiatoa leptomitoformis	0.0270703	2.26e-05	±	4.1078e-06	5.556e-05	±	2.83348e-06
Actinobacillus pleuropneumoniae	0.0270703	2.248e-05	±	3.90876e-06	5.168e-05	±	7.57848e-06
Microbulbifer aggregans	0.0270703	1.122e-05	±	1.40449e-06	2.654e-05	±	2.54924e-06
Microbulbifer agarilyticus	0.0270703	1.1958e-05	±	1.97567e-06	2.416e-05	±	2.81418e-06
Microbulbifer thermotolerans	0.0270703	2.39e-05	±	3.18826e-06	4.634e-05	±	3.07532e-06
gamma proteobacterium HdN1	0.0270703	3.13e-05	±	5.90568e-06	6.568e-05	±	4.85339e-06
Thiolapillus brandeum	0.0270703	1.874e-05	±	1.40021e-06	5.258e-05	±	5.07409e-06
Sedimenticola thiotaurini	0.0270703	3.104e-05	±	3.82866e-06	5.802e-05	±	6.53057e-06
Pseudohongiella spirulinae	0.0270703	1.432e-05	±	1.97114e-06	3.42e-05	±	3.68293e-06
Methylomonas denitrificans	0.0270703	2.068e-05	±	4.03279e-06	4.544e-05	±	2.28048e-06
Immundisolibacter cernigliae	0.0270703	1.8e-05	±	3.16085e-06	5.062e-05	±	7.19155e-06
Rhizobium sp. NT-26	0.0270703	1.344e-05	±	4.44522e-07	2.632e-05	±	2.21752e-06
Rhizobium gallicum	0.0270703	2.998e-05	±	3.5807e-06	5.664e-05	±	5.07667e-06
Rhizobium favelukesii	0.0270703	1.6916e-05	±	3.883e-06	4.71e-05	±	1.78241e-06
Agrobacterium tumefaciens	0.0270703	0.000109548	±	1.5971e-05	0.000205796	±	1.64057e-05
Agrobacterium fabrum	0.0270703	1.6996e-05	±	3.39078e-06	4.014e-05	±	3.10284e-06
Agrobacterium sp. RAC06	0.0270703	1.3714e-05	±	1.84469e-06	3.23e-05	±	5.04847e-06
Neorhizobium galegae	0.0270703	2.794e-05	±	4.80235e-06	6.486e-05	±	3.4829e-06
Bradyrhizobium oligotrophicum	0.0270703	1.928e-05	±	4.22462e-06	4.28e-05	±	2.1429e-06
Bradyrhizobium sp. WSM471	0.0270703	4.352e-06	±	5.4652e-07	1.756e-05	±	4.47064e-06
Afipia sp. GAS231	0.0270703	3.612e-05	±	5.18482e-06	5.648e-05	±	1.49613e-06
Hoeflea sp. IMCC20628	0.0270703	2.8036e-05	±	6.07048e-06	5.354e-05	±	3.50266e-06
Pseudorhodoplanes sinuspersici	0.0270703	3.344e-05	±	4.9253e-06	7.838e-05	±	3.88425e-06
Parvibaculum lavamentivorans	0.0270703	2.684e-05	±	3.47917e-06	4.896e-05	±	3.57639e-06
Altererythrobacter mangrovi	0.0270703	9.996e-06	±	1.32922e-06	2.068e-05	±	9.97697e-07
Porphyrobacter neustonensis	0.0270703	1.1494e-05	±	1.07555e-06	2.334e-05	±	1.81235e-06
Rhodobacter sphaeroides	0.0270703	6.336e-05	±	6.63465e-06	0.000115093	±	8.55762e-06
Rhodobacter sp. CZR27	0.0270703	1.2418e-05	±	1.92263e-06	3.324e-05	±	4.44056e-06
Paracoccus yeei	0.0270703	2.712e-05	±	3.27634e-06	5.524e-05	±	4.51471e-06
Paracoccus sp. CBA4604	0.0270703	9.112e-06	±	1.46908e-06	2.74e-05	±	3.71591e-06
Paracoccus contaminans	0.0270703	1.396e-05	±	1.47194e-06	2.696e-05	±	3.23506e-06
Paracoccus aminophilus	0.0270703	2.692e-05	±	5.34307e-06	6.026e-05	±	1.71802e-06
Celeribacter baekdonensis	0.0270703	1.8152e-05	±	4.07273e-06	3.578e-05	±	1.82603e-06
Celeribacter manganoxidans	0.0270703	2.552e-05	±	2.72881e-06	5.134e-05	±	4.9492e-06
Ruegeria pomeroyi	0.0270703	2.11e-05	±	1.95371e-06	3.73e-05	±	3.73724e-06
Jannaschia sp. CCS1	0.0270703	1.5048e-05	±	3.21831e-06	3.554e-05	±	3.68464e-06
Epibacterium mobile	0.0270703	1.9728e-05	±	4.48887e-06	5.066e-05	±	7.71567e-06
Yoonia vestfoldensis	0.0270703	1.578e-05	±	3.60366e-06	3.71e-05	±	3.50314e-06
Pseudovibrio sp. FO-BEG1	0.0270703	3.522e-05	±	4.84762e-06	5.448e-05	±	1.39764e-06
Azospirillum thiophilum	0.0270703	7.47e-05	±	8.21608e-06	0.000131144	±	1.17518e-05
Azospirillum sp. M2T2B2	0.0270703	1.3294e-05	±	1.97166e-06	3.268e-05	±	3.80189e-06
Tistrella mobilis	0.0270703	6.194e-05	±	7.69302e-06	0.000147605	±	1.15052e-05
Acetobacter aceti	0.0270703	2.522e-05	±	3.33458e-06	3.4e-05	±	1.89921e-06
Acetobacter ghanensis	0.0270703	1.0838e-05	±	1.54727e-06	3.434e-05	±	1.57309e-06
Acetobacter senegalensis	0.0270703	6.006e-06	±	6.95634e-07	1.556e-05	±	1.79933e-06
Caulobacter segnis	0.0270703	1.728e-05	±	2.87113e-06	4.868e-05	±	9.6871e-07
Phenylobacterium zucineum	0.0270703	2.26e-05	±	3.70581e-06	6.03e-05	±	6.60462e-06
alpha proteobacterium HIMB59	0.0270703	9.876e-06	±	2.36547e-06	4.07e-05	±	4.65478e-06
Rickettsia bellii	0.0270703	2.34e-05	±	1.97307e-06	4.416e-05	±	2.58701e-06
Neorickettsia sennetsu	0.0270703	3.032e-06	±	5.3942e-07	6.71e-06	±	7.00143e-07
Micavibrio aeruginosavorus	0.0270703	3.266e-05	±	6.39661e-06	5.998e-05	±	4.14613e-06
Magnetococcus marinus	0.0270703	1.4842e-05	±	3.21732e-06	3.832e-05	±	3.58767e-06
Burkholderia sp. BDU8	0.0270703	5.26e-06	±	1.37659e-06	1.656e-05	±	1.73049e-06
Cupriavidus sp. NH9	0.0270703	2.278e-05	±	3.29415e-06	4.946e-05	±	4.79694e-06
Paraburkholderia rhizoxinica	0.0270703	1.4398e-05	±	2.81853e-06	2.654e-05	±	1.24603e-06
Paucimonas lemoignei	0.0270703	2.053e-05	±	4.03601e-06	5.408e-05	±	6.4101e-06
Acidovorax sp. KKS102	0.0270703	2.228e-05	±	4.28712e-06	5.266e-05	±	4.42895e-06
Rhodoferax ferrireducens	0.0270703	2.936e-05	±	4.39438e-06	5.796e-05	±	2.08077e-06
Delftia sp. HK171	0.0270703	4.61e-06	±	7.10148e-07	1.532e-05	±	2.25907e-06
Alicycliphilus denitrificans	0.0270703	4.022e-05	±	5.31821e-06	9.54278e-05	±	8.69269e-06
Bordetella sp. N	0.0270703	3.728e-05	±	5.88136e-06	7.158e-05	±	6.19067e-06
Bordetella sp. HZ20	0.0270703	1.792e-05	±	2.16965e-06	3.272e-05	±	2.26747e-06
Pusillimonas sp. T7-7	0.0270703	2.28e-05	±	3.02622e-06	4.234e-05	±	1.65306e-06
Massilia violaceinigra	0.0270703	2.522e-05	±	4.96985e-06	5.666e-05	±	6.44287e-06
Herbaspirillum seropedicae	0.0270703	1.644e-05	±	1.73626e-06	5.89412e-05	±	2.10454e-05
Janthinobacterium sp. Marseille	0.0270703	2.25e-05	±	4.36486e-06	5.326e-05	±	1.90016e-06
Methylibium petroleiphilum	0.0270703	2.706e-05	±	4.56482e-06	6.022e-05	±	5.7664e-06
Burkholderiales bacterium GJ-E10	0.0270703	1.6334e-05	±	3.35711e-06	3.018e-05	±	1.40975e-06
Neisseria zoodegmatis	0.0270703	3.386e-05	±	5.67667e-06	6.36e-05	±	3.61012e-06
Azoarcus sp. SY39	0.0270703	1.3876e-05	±	1.53941e-06	3.878e-05	±	6.69667e-06
Candidatus Methylopumilus planktonicus	0.0270703	6.312e-06	±	4.67326e-07	1.146e-05	±	9.32523e-07
Methylobacillus flagellatus	0.0270703	3.784e-05	±	8.54755e-06	8.4514e-05	±	5.6164e-06
Nitrosomonas eutropha	0.0270703	2.894e-05	±	6.29695e-06	7.576e-05	±	8.0235e-06
Nitrosospira multiformis	0.0270703	1.4288e-05	±	2.62578e-06	4.564e-05	±	1.67529e-06
Corallococcus coralloides	0.0270703	5.394e-05	±	6.33653e-06	0.000104286	±	9.75279e-06
Archangium gephyra	0.0270703	4.71e-05	±	6.6294e-06	0.000105778	±	1.16849e-05
Pajaroellobacter abortibovis	0.0270703	4.626e-06	±	1.13213e-06	1.099e-05	±	9.50389e-07
Lawsonia intracellularis	0.0270703	3.506e-05	±	1.41018e-06	7.97828e-05	±	8.94245e-06
Desulfomicrobium orale	0.0270703	5.336e-05	±	7.26943e-06	0.000102612	±	6.72256e-06
Geobacter lovleyi	0.0270703	7.18002e-05	±	1.05643e-05	0.000133908	±	1.29755e-05
Geobacter uraniireducens	0.0270703	4.246e-05	±	3.50637e-06	7.80552e-05	±	9.21488e-06
Desulfococcus oleovorans	0.0270703	4.888e-05	±	8.33999e-06	9.85942e-05	±	1.04819e-05
Campylobacter iguaniorum	0.0270703	3.096e-05	±	7.80132e-06	8.532e-05	±	4.9265e-06
Helicobacter pylori	0.0270703	0.000186722	±	1.19812e-05	0.000259732	±	9.49658e-06
Sulfurimonas autotrophica	0.0270703	2.322e-05	±	2.55586e-06	4.448e-05	±	3.42395e-06
Nitratiruptor sp. SB155-2	0.0270703	9.704e-06	±	2.08908e-06	2.918e-05	±	3.99817e-06
Bdellovibrio bacteriovorus	0.0270703	9.87418e-05	±	1.41698e-05	0.00016011	±	1.12985e-05
Verrucomicrobium spinosum	0.0270703	8.01954e-05	±	1.61267e-05	0.00014309	±	6.92574e-06
Phycisphaerae bacterium L21-RPul-D3	0.0270703	4.76e-05	±	5.14101e-06	7.576e-05	±	3.67105e-06
Chlamydia caviae	0.0270703	4.466e-06	±	6.06083e-07	1.498e-05	±	8.31505e-07
Candidatus Protochlamydia amoebophila	0.0270703	2.854e-05	±	4.03319e-06	7.72128e-05	±	9.66251e-06
Treponema succinifaciens	0.0270703	0.000263833	±	4.48837e-05	0.000584908	±	9.63259e-05
Treponema azotonutricium	0.0270703	8.04026e-05	±	1.51772e-05	0.000170994	±	1.34512e-05
Treponema putidum	0.0270703	4.232e-05	±	4.72921e-06	8.8143e-05	±	8.73388e-06
Treponema caldarium	0.0270703	3.67e-05	±	3.80907e-06	8.766e-05	±	3.31581e-06
Treponema sp. OMZ 838	0.0270703	3.794e-05	±	5.47326e-06	7.748e-05	±	6.0988e-06
Sphaerochaeta coccoides	0.0270703	5.408e-05	±	7.11817e-06	0.000108492	±	6.86423e-06
Sphaerochaeta pleomorpha	0.0270703	7.262e-05	±	8.51131e-06	0.000134919	±	1.03869e-05
Ilyobacter polytropus	0.0270703	8.16562e-05	±	1.03827e-05	0.00013812	±	8.51363e-06
Acidobacterium capsulatum	0.0270703	4.456e-05	±	6.07434e-06	7.456e-05	±	3.61381e-06
Thermotoga profunda	0.0270703	1.4298e-05	±	3.08744e-06	3.602e-05	±	3.89813e-06
Thermotoga sp. RQ7	0.0270703	1.4336e-06	±	6.1319e-07	6.842e-06	±	1.024e-06
Cloacibacillus porcorum	0.0270703	0.000149913	±	2.21616e-05	0.000403662	±	5.67261e-05
Thermanaerovibrio acidaminovorans	0.0270703	2.504e-05	±	3.06359e-06	7.74462e-05	±	1.39271e-05
Thermovirga lienii	0.0270703	3.016e-05	±	2.21712e-06	7.398e-05	±	4.98913e-06
Leptospirillum ferriphilum	0.0270703	1.784e-05	±	2.29404e-06	4.356e-05	±	2.64303e-06
Thermodesulfatator indicus	0.0270703	1.6876e-05	±	3.59266e-06	4.836e-05	±	3.87977e-06
Trichoderma asperellum	0.0270703	2.778e-05	±	1.01459e-06	4.74e-05	±	1.45671e-06
Trichoderma reesei	0.0270703	2.9e-05	±	2.05499e-06	6.5e-05	±	1.41421e-06
Trichoderma atroviride	0.0270703	2.724e-05	±	1.83619e-06	3.81e-05	±	1.07424e-06
Podospora anserina	0.0270703	3.32e-05	±	1.90893e-06	5.162e-05	±	3.39476e-06
Gaeumannomyces tritici	0.0270703	4.258e-05	±	4.10041e-06	8.106e-05	±	4.35621e-06
Grosmannia clavigera	0.0270703	5.412e-05	±	7.67297e-06	8.60046e-05	±	5.72002e-06
Aspergillus piperis	0.0270703	2.98e-05	±	2.16194e-06	8.198e-05	±	5.28672e-06
Aspergillus campestris	0.0270703	2.15e-05	±	1.07098e-06	3.802e-05	±	1.93608e-06
Aspergillus nomius	0.0270703	2.318e-05	±	2.4233e-06	3.754e-05	±	1.91588e-06
Aspergillus novofumigatus	0.0270703	1.678e-05	±	6.90217e-07	4.564e-05	±	5.53359e-06
Aspergillus glaucus	0.0270703	4.5e-05	±	4.94702e-06	0.000274672	±	8.16834e-05
Exophiala xenobiotica	0.0270703	1.85e-05	±	8.66603e-07	3.608e-05	±	3.39962e-06
Exophiala mesophila	0.0270703	2.656e-05	±	2.99877e-06	5.112e-05	±	5.3839e-06
Exophiala aquamarina	0.0270703	4.132e-05	±	4.3478e-06	8.51496e-05	±	6.40855e-06
Cladophialophora carrionii	0.0270703	1.944e-05	±	1.41407e-06	3.464e-05	±	1.99339e-06
Fonsecaea erecta	0.0270703	3.304e-05	±	1.13208e-06	7.146e-05	±	4.27617e-06
Cyphellophora europaea	0.0270703	2.62e-05	±	2.62298e-06	6.178e-05	±	3.06176e-06
Bipolaris oryzae	0.0270703	2.464e-05	±	2.86245e-06	5.71e-05	±	3.2668e-06
Bipolaris victoriae	0.0270703	3.838e-05	±	3.84882e-06	5.494e-05	±	4.83731e-06
Bipolaris sorokiniana	0.0270703	2.632e-05	±	1.26941e-06	3.77e-05	±	2.29674e-06
Sphaerulina musiva	0.0270703	3.632e-05	±	1.94869e-06	5.512e-05	±	2.65996e-06
Coniosporium apollinis	0.0270703	2.21e-05	±	2.39541e-06	4.75e-05	±	2.64443e-06
Tuber melanosporum	0.0270703	8.86484e-05	±	4.75628e-06	0.00015914	±	7.11004e-06
Kazachstania naganishii	0.0270703	9.658e-06	±	1.07061e-06	2.03e-05	±	8.91628e-07
Debaryomyces hansenii	0.0270703	2.812e-05	±	1.48809e-06	4.168e-05	±	2.75416e-06
Ogataea polymorpha	0.0270703	7.188e-06	±	1.1268e-06	1.608e-05	±	2.41628e-06
Stereum hirsutum	0.0270703	4.192e-05	±	2.96638e-06	5.824e-05	±	1.70722e-06
Laccaria bicolor	0.0270703	4.882e-05	±	2.71337e-06	8.70034e-05	±	5.23715e-06
Kwoniella bestiolae	0.0270703	2.622e-05	±	3.55125e-06	6.1e-05	±	4.74626e-06
Tremella mesenterica	0.0270703	2.106e-05	±	3.18569e-06	4.584e-05	±	8.54751e-07
Trichosporon asahii	0.0270703	4.246e-05	±	5.75887e-06	7.174e-05	±	1.74201e-06
Encephalitozoon hellem	0.0270703	1.5702e-06	±	4.44061e-07	6.436e-06	±	1.31883e-06
Vavraia culicis	0.0270703	5.74e-06	±	8.36678e-07	1.64e-05	±	2.46962e-06
Plasmodium inui	0.0270703	2.798e-05	±	9.33488e-07	3.626e-05	±	1.54e-06
Phaeodactylum tricornutum	0.0270703	3.04e-05	±	5.39648e-06	6.364e-05	±	3.55607e-06
Leishmania donovani	0.0270703	2.29e-05	±	2.05937e-06	4.308e-05	±	3.00889e-06
Methanobacterium lacus	0.0270703	1.712e-05	±	2.42433e-06	4.316e-05	±	2.36402e-06
Cuniculiplasma divulgatum	0.0270703	4.162e-06	±	1.91191e-07	1.0542e-05	±	1.85495e-06
methanogenic archaeon ISO4-H5	0.0270703	1.838e-05	±	2.08768e-06	3.63e-05	±	2.45764e-06
Methanosarcina barkeri	0.0270703	6.726e-05	±	3.96505e-06	0.00012745	±	4.72329e-06
Methanomethylovorans hollandica	0.0270703	1.1486e-05	±	1.85285e-06	2.148e-05	±	1.38687e-06
Methanolobus psychrophilus	0.0270703	1.524e-05	±	1.51611e-06	2.476e-05	±	2.62442e-06
Methanosaeta harundinacea	0.0270703	1.1454e-05	±	1.37283e-06	2.514e-05	±	3.98868e-06
Methanofollis liminatans	0.0270703	2.422e-05	±	4.8014e-06	4.426e-05	±	2.93779e-06
Methanoculleus marisnigri	0.0270703	5.93e-06	±	1.03564e-06	1.528e-05	±	1.53538e-06
Methanolacinia petrolearia	0.0270703	9.42e-06	±	1.62256e-06	3.236e-05	±	1.01814e-06
Methanocella arvoryzae	0.0270703	9.49e-06	±	1.86253e-06	2.712e-05	±	2.2182e-06
Methanocella conradii	0.0270703	6.996e-06	±	1.47211e-06	1.916e-05	±	1.21021e-06
Thermococcus sp. 4557	0.0270703	7.442e-07	±	1.40177e-07	4.576e-06	±	1.20326e-06
Pyrococcus sp. NA2	0.0270703	2.068e-06	±	3.26518e-07	5.412e-06	±	7.75128e-07
Pyrolobus fumarii	0.0270703	1.337e-06	±	2.2316e-07	3.234e-06	±	2.77752e-07
Paramecium bursaria Chlorella virus AR158	0.0270703	4.368e-07	±	1.39082e-07	1.498e-06	±	2.26747e-07
Butyrivibrio fibrisolvens	0.0270703	0.000479842	±	9.52894e-05	0.0011903	±	0.000189176
Butyrivibrio proteoclasticus	0.0270703	0.000292151	±	6.24403e-05	0.000925083	±	0.000144262
Clostridium autoethanogenum	0.0270703	8.91718e-05	±	7.30085e-06	0.000315764	±	9.74041e-05
Desulfosporosinus youngiae	0.0270703	5.176e-05	±	5.38299e-06	0.000117713	±	7.21968e-06
Mahella australiensis	0.0270703	5.404e-05	±	8.57337e-06	0.000133554	±	1.37536e-05
Paenibacillus sp. FSL P4-0081	0.0270703	3.892e-05	±	7.86444e-06	0.000114967	±	1.04871e-05
Paenibacillus sp. FSL R5-0345	0.0270703	4.874e-05	±	7.01061e-06	8.62374e-05	±	5.2255e-06
Limnochorda pilosa	0.0270703	3.83e-05	±	1.74011e-06	0.000108849	±	1.74148e-05
Streptomyces globisporus	0.0270703	9.952e-06	±	8.84909e-07	2.502e-05	±	4.13647e-06
Streptomyces sp. SirexAA-E	0.0270703	1.0608e-05	±	1.59508e-06	3.114e-05	±	4.59669e-06
Corynebacterium ureicelerivorans	0.0270703	2.5044e-05	±	6.57515e-06	5.722e-05	±	4.37543e-06
Nocardia seriolae	0.0270703	1.548e-05	±	1.46813e-06	3.828e-05	±	4.519e-06
Candidatus Aquiluna sp. UB-MaderosW2red	0.0270703	6.328e-06	±	6.20914e-07	1.0976e-05	±	5.23427e-07
Pseudarthrobacter sulfonivorans	0.0270703	8.862e-06	±	1.35074e-06	2.5e-05	±	3.97001e-06
Propionibacterium freudenreichii	0.0270703	6.328e-05	±	8.00115e-06	0.00011638	±	7.86547e-06
Auraticoccus monumenti	0.0270703	1.3114e-05	±	1.34978e-06	4.786e-05	±	8.15326e-06
Bifidobacterium longum	0.0270703	0.000156129	±	1.97473e-05	0.000305625	±	2.64696e-05
Bifidobacterium adolescentis	0.0270703	2.95e-05	±	3.04171e-06	5.624e-05	±	5.92154e-06
Bifidobacterium catenulatum	0.0270703	1.395e-05	±	1.49533e-06	3.644e-05	±	5.49187e-06
Actinomyces meyeri	0.0270703	1.343e-05	±	1.26012e-06	3.274e-05	±	3.92703e-06
Calothrix sp. NIES-4101	0.0270703	2.298e-05	±	3.74945e-06	5.43e-05	±	5.55203e-06
Arthrospira platensis	0.0270703	1.81e-05	±	2.23942e-06	3.96e-05	±	4.6902e-06
Gloeobacter kilaueensis	0.0270703	1.492e-05	±	1.80704e-06	3.46e-05	±	2.87941e-06
Mycoplasma agalactiae	0.0270703	1.2656e-05	±	3.22214e-06	3.32e-05	±	4.67354e-06
Onion yellows phytoplasma	0.0270703	9.826e-06	±	9.98737e-07	2.4e-05	±	2.89534e-06
Meiothermus ruber	0.0270703	1.5e-05	±	1.86762e-06	4.382e-05	±	7.27711e-06
Leadbetterella byssophila	0.0270703	4.74e-05	±	5.51806e-06	7.342e-05	±	1.78589e-06
Citrobacter amalonaticus	0.0270703	8.40252e-05	±	1.13985e-05	0.000146684	±	8.96508e-06
Lelliottia sp. WB101	0.0270703	1.954e-05	±	2.02647e-06	3.452e-05	±	2.27187e-06
Serratia sp. FGI94	0.0270703	1.0602e-05	±	1.33732e-06	2.398e-05	±	3.2902e-06
Serratia rubidaea	0.0270703	1.3876e-05	±	2.60514e-06	5.018e-05	±	7.43299e-06
Pseudomonas resinovorans	0.0270703	1.079e-05	±	1.29987e-06	2.096e-05	±	2.45451e-06
Pseudomonas guangdongensis	0.0270703	6.952e-06	±	8.58379e-07	1.4962e-05	±	1.80805e-06
Pseudomonas sp. GR 6-02	0.0270703	5.374e-06	±	5.93141e-07	1.104e-05	±	2.06212e-06
Xanthomonas citri	0.0270703	3.51e-05	±	2.83531e-06	6.624e-05	±	6.99204e-06
Pseudoxanthomonas suwonensis	0.0270703	3.606e-05	±	3.5223e-06	7.97702e-05	±	7.59902e-06
Dyella thiooxydans	0.0270703	1.6528e-05	±	2.50116e-06	3.796e-05	±	5.38782e-06
Alteromonas mediterranea	0.0270703	3.568e-05	±	6.08469e-06	8.436e-05	±	5.79859e-06
Shewanella bicestrii	0.0270703	7.812e-06	±	1.22169e-06	1.61e-05	±	7.82304e-07
Candidatus Nitrosoglobus terrae	0.0270703	8.882e-06	±	1.03277e-06	2.17e-05	±	3.26879e-06
Gynuella sunshinyii	0.0270703	6.59e-05	±	7.23125e-06	0.000113486	±	7.55057e-06
Kangiella profundi	0.0270703	6.792e-06	±	7.60516e-07	1.368e-05	±	8.77154e-07
Vibrio gazogenes	0.0270703	1.672e-05	±	2.36504e-06	4.468e-05	±	5.74651e-06
Tolumonas auensis	0.0270703	1.752e-05	±	2.23683e-06	4.054e-05	±	4.99326e-06
Gammaproteobacteria bacterium DM2	0.0270703	2.3e-05	±	3.27093e-06	5.04e-05	±	5.28015e-06
Bathymodiolus septemdierum thioautotrophic gill symbiont	0.0270703	7.79e-06	±	1.20889e-06	2.28e-05	±	3.15246e-06
Rhizobium sp. CIAT894	0.0270703	9.826e-06	±	1.09667e-06	2.15e-05	±	2.46475e-06
Devosia sp. I507	0.0270703	2.318e-05	±	3.0678e-06	3.952e-05	±	2.76467e-06
Rhodomicrobium vannielii	0.0270703	1.1528e-05	±	1.5128e-06	3.042e-05	±	4.24869e-06
Martelella endophytica	0.0270703	2.834e-05	±	4.51471e-06	5.6e-05	±	2.76369e-06
Azorhizobium caulinodans	0.0270703	2.024e-05	±	1.60736e-06	4.576e-05	±	4.89608e-06
Brucella sp. 141012304	0.0270703	9.866e-07	±	1.87272e-07	5.136e-06	±	1.26589e-06
Roseobacter denitrificans	0.0270703	1.884e-05	±	3.95533e-06	4.116e-05	±	2.19011e-06
Planktomarina temperata	0.0270703	8.942e-06	±	2.35622e-06	2.638e-05	±	2.62191e-06
Thalassospira sp. CSC3H3	0.0270703	3.924e-05	±	4.91117e-06	5.738e-05	±	3.20053e-06
Pararhodospirillum photometricum	0.0270703	1.1718e-05	±	1.26682e-06	2.414e-05	±	3.64837e-06
Parasaccharibacter apium	0.0270703	1.714e-05	±	2.06024e-06	3.93e-05	±	4.28124e-06
Burkholderia sp. MSMB0856	0.0270703	4.826e-06	±	4.96202e-07	1.4636e-05	±	2.07791e-06
Hydrogenophaga crassostreae	0.0270703	1.197e-05	±	1.58715e-06	2.692e-05	±	2.15926e-06
Limnohabitans sp. 103DPR2	0.0270703	6.098e-06	±	4.02845e-07	1.2436e-05	±	8.56677e-07
Herbaspirillum sp. meg3	0.0270703	2.324e-05	±	2.897e-06	4.678e-05	±	4.52066e-06
Azospira oryzae	0.0270703	3.826e-05	±	4.73018e-06	8.27728e-05	±	1.0052e-05
Nitrosomonas sp. AL212	0.0270703	5.246e-06	±	8.36759e-07	1.8566e-05	±	3.16014e-06
Pseudodesulfovibrio indicus	0.0270703	5.012e-05	±	5.7024e-06	0.000105208	±	9.61181e-06
Treponema denticola	0.0270703	8.65876e-05	±	8.64927e-06	0.000182743	±	1.45135e-05
Aminomonas paucivorans	0.0270703	3.728e-05	±	2.77766e-06	0.000118196	±	2.65196e-05
Thermanaerovibrio velox	0.0270703	1.996e-05	±	2.21531e-06	4.19e-05	±	3.02804e-06
Endomicrobium proavitum	0.0270703	3.044e-05	±	4.69634e-06	6.56e-05	±	5.614e-06
Nitrospira moscoviensis	0.0270703	1.1834e-05	±	1.00272e-06	3.026e-05	±	3.04394e-06
Candidatus Nitrospira inopinata	0.0270703	1.6642e-05	±	2.45393e-06	3.426e-05	±	4.0322e-06
Pochonia chlamydosporia	0.0270703	2.936e-05	±	1.17158e-06	4.956e-05	±	2.43384e-06
Aspergillus ibericus	0.0270703	3.892e-05	±	1.60978e-06	5.954e-05	±	5.03722e-06
Aspergillus japonicus	0.0270703	2.022e-05	±	1.71213e-06	3.344e-05	±	2.23061e-06
Microsporum canis	0.0270703	2.62e-05	±	1.7225e-06	3.738e-05	±	3.30823e-06
Spathaspora passalidarum	0.0270703	1.768e-05	±	9.83565e-07	3.464e-05	±	2.09633e-06
Fibroporia radiculosa	0.0270703	1.2484e-05	±	1.15432e-06	2.242e-05	±	1.48439e-06
Fomitiporia mediterranea	0.0270703	3.24e-05	±	1.39104e-06	6.592e-05	±	5.67198e-06
Agaricus bisporus	0.0270703	2.492e-05	±	1.64663e-06	5.196e-05	±	4.51416e-06
Nosema ceranae	0.0270703	1.572e-05	±	1.10245e-06	3.368e-05	±	3.67742e-06
Eimeria tenella	0.0270703	5.046e-05	±	3.51832e-06	0.000100714	±	1.01956e-05
Gregarina niphandrodes	0.0270703	1.4786e-05	±	2.153e-06	4.314e-05	±	4.59822e-06
Ferroplasma acidiphilum	0.0270703	2.076e-06	±	2.37415e-07	8.558e-06	±	1.69577e-06
Thermococcus guaymasensis	0.0270703	6.732e-07	±	1.16954e-07	2.336e-06	±	2.02302e-07
Mycobacterium phage Sheen	0.0270703	1.6232e-06	±	5.09058e-07	5.464e-06	±	6.27603e-07
Ruminiclostridium thermocellum	0.0270703	0.000102637	±	1.47748e-05	0.000269828	±	2.56185e-05
Desulfotomaculum ferrireducens	0.0270703	5.478e-05	±	8.65618e-06	0.000132743	±	1.36046e-05
Desulfosporosinus acidiphilus	0.0270703	5.168e-05	±	6.99059e-06	9.5007e-05	±	7.7208e-06
Syntrophothermus lipocalidus	0.0270703	1.958e-05	±	2.46868e-06	4.206e-05	±	5.13572e-06
Caldicellulosiruptor bescii	0.0270703	1.448e-05	±	1.1556e-06	4.142e-05	±	1.92546e-06
Geobacillus lituanicus	0.0270703	3.055e-06	±	5.85594e-07	1.3212e-05	±	2.67445e-06
Geobacillus sp. C56-T3	0.0270703	8.384e-06	±	1.4224e-06	2.108e-05	±	3.32632e-06
Thermobacillus composti	0.0270703	5.628e-05	±	7.62761e-06	0.000142593	±	1.67928e-05
Novibacillus thermophilus	0.0270703	3.76e-05	±	5.39129e-06	6.426e-05	±	4.68429e-06
Streptomyces sviceus	0.0270703	1.3412e-05	±	2.11389e-06	4.532e-05	±	6.86319e-06
Streptomyces katrae	0.0270703	2.11e-05	±	1.73753e-06	4.196e-05	±	6.02259e-06
Streptomyces pristinaespiralis	0.0270703	1.466e-05	±	1.29484e-06	3.216e-05	±	3.40699e-06
Streptomyces clavuligerus	0.0270703	1.738e-05	±	1.52e-06	4.832e-05	±	4.63286e-06
Streptomyces collinus	0.0270703	1.4244e-05	±	1.76356e-06	3.222e-05	±	3.77086e-06
Streptomyces roseochromogenus	0.0270703	1.768e-05	±	2.9164e-06	5.422e-05	±	9.13818e-06
Kitasatospora setae	0.0270703	3.362e-05	±	2.58271e-06	6.91578e-05	±	9.68747e-06
Corynebacterium efficiens	0.0270703	2.304e-05	±	3.92105e-06	4.658e-05	±	2.07205e-06
Dietzia lutea	0.0270703	8.25e-06	±	1.41076e-06	2.646e-05	±	1.98056e-06
Frondihabitans sp. PAMC 28766	0.0270703	1.4616e-05	±	1.99621e-06	2.568e-05	±	1.9213e-06
Cellulomonas sp. PSBB021	0.0270703	1.276e-05	±	6.68281e-07	2.236e-05	±	1.87713e-06
Tessaracoccus flavus	0.0270703	2.69e-05	±	4.15151e-06	5.89e-05	±	5.29632e-06
Micromonospora narathiwatensis	0.0270703	8.742e-06	±	9.28991e-07	2.536e-05	±	4.0312e-06
Salinispora arenicola	0.0270703	9.358e-06	±	1.5298e-06	1.924e-05	±	2.48145e-06
Nocardiopsis dassonvillei	0.0270703	2.904e-05	±	3.3521e-06	6.83484e-05	±	1.03564e-05
Cyanobium sp. NIES-981	0.0270703	3.122e-05	±	3.58182e-06	5.898e-05	±	6.25119e-06
Deinococcus gobiensis	0.0270703	1.68e-05	±	1.46116e-06	3.38e-05	±	3.50642e-06
Deinococcus sp. 17bor-2	0.0270703	1.416e-05	±	1.49753e-06	5.348e-05	±	1.038e-05
Dehalogenimonas formicexedens	0.0270703	1.86e-05	±	2.10713e-06	3.614e-05	±	3.71989e-06
Zunongwangia profunda	0.0270703	0.000103901	±	1.43081e-05	0.00016103	±	5.03169e-06
Seonamhaeicola sp. S2-3	0.0270703	4.846e-05	±	7.02016e-06	7.99168e-05	±	7.51438e-06
Pedobacter heparinus	0.0270703	8.4562e-05	±	1.22961e-05	0.000126527	±	5.34604e-06
secondary endosymbiont of Heteropsylla cubana	0.0270703	8.572e-06	±	9.07857e-07	1.626e-05	±	1.74201e-06
Cronobacter condimenti	0.0270703	3.114e-05	±	3.90328e-06	6.352e-05	±	3.79544e-06
Erwinia sp. Ejp617	0.0270703	6.52e-06	±	1.07489e-06	1.4582e-05	±	1.73096e-06
Xenorhabdus doucetiae	0.0270703	7.628e-06	±	8.81824e-07	1.822e-05	±	2.38964e-06
Pseudomonas entomophila	0.0270703	6.736e-06	±	7.18099e-07	1.598e-05	±	1.65843e-06
Pseudomonas sabulinigri	0.0270703	7.986e-06	±	8.94067e-07	1.966e-05	±	2.20218e-06
Pseudomonas sp. VLB120	0.0270703	2.12e-06	±	9.66318e-07	1.5286e-05	±	3.59156e-06
Acinetobacter sp. NCu2D-2	0.0270703	7.084e-06	±	8.6152e-07	1.372e-05	±	1.45169e-06
Xanthomonas translucens	0.0270703	2.288e-05	±	2.44549e-06	4.254e-05	±	3.55508e-06
Agarivorans gilvus	0.0270703	1.3022e-05	±	1.44568e-06	2.37e-05	±	2.66402e-06
Paraglaciecola psychrophila	0.0270703	9.592e-06	±	1.83993e-06	2.442e-05	±	3.97862e-06
Pseudoalteromonas rubra	0.0270703	1.2258e-05	±	1.55393e-06	2.246e-05	±	1.9117e-06
Ectothiorhodospira sp. BSL-9	0.0270703	1.95e-05	±	2.20159e-06	3.982e-05	±	3.77139e-06
Halomonas sp. SF2003	0.0270703	6.382e-05	±	1.35957e-05	0.000147413	±	1.28481e-05
Halotalea alkalilenta	0.0270703	4.128e-05	±	4.8406e-06	7.444e-05	±	6.78562e-06
Vibrio owensii	0.0270703	7.158e-06	±	1.37428e-06	3.468e-05	±	9.28889e-06
Vibrio shilonii	0.0270703	2.0492e-05	±	4.68927e-06	4.764e-05	±	4.61417e-06
Aeromonas veronii	0.0270703	5.562e-05	±	5.46346e-06	9.51656e-05	±	5.21295e-06
Pasteurella dagmatis	0.0270703	8.55e-06	±	1.05455e-06	1.962e-05	±	2.75525e-06
Legionella endosymbiont of Polyplax serrata	0.0270703	1.0898e-05	±	1.36953e-06	2.564e-05	±	3.87474e-06
Legionella hackeliae	0.0270703	6.31e-06	±	4.93852e-07	1.56e-05	±	1.92562e-06
Sphingorhabdus flavimaris	0.0270703	1.918e-05	±	1.88345e-06	3.314e-05	±	1.59862e-06
Rhodobacter capsulatus	0.0270703	1.728e-05	±	1.2757e-06	4.12e-05	±	5.81386e-06
Azospirillum humicireducens	0.0270703	1.1336e-05	±	8.89396e-07	3.828e-05	±	5.8783e-06
Gluconobacter albidus	0.0270703	1.055e-05	±	1.44613e-06	2.996e-05	±	2.18234e-06
Phenylobacterium sp. HYN0004	0.0270703	1.56e-05	±	9.02219e-07	3.646e-05	±	6.17888e-06
Candidatus Pelagibacter sp. HIMB1321	0.0270703	1.474e-05	±	2.82481e-06	4.626e-05	±	5.49432e-06
Wolbachia endosymbiont of Brugia malayi	0.0270703	3.62e-06	±	5.88362e-07	1.6584e-05	±	5.30816e-06
Rickettsiales bacterium Ac37b	0.0270703	1.0362e-05	±	1.41199e-06	3.83e-05	±	8.86978e-06
Cupriavidus sp. USMAA2-4	0.0270703	3.12e-05	±	4.21604e-06	7.73704e-05	±	1.28547e-05
Acidovorax sp. RAC01	0.0270703	2.198e-05	±	3.0873e-06	5.522e-05	±	8.41412e-06
Comamonas aquatica	0.0270703	1.914e-05	±	2.03926e-06	3.166e-05	±	2.85948e-06
Achromobacter spanius	0.0270703	4.59e-05	±	3.74673e-06	9.29692e-05	±	1.00381e-05
Candidatus Methylopumilus turicensis	0.0270703	6.55e-06	±	3.55626e-07	1.0312e-05	±	3.06193e-07
Sulfuricella denitrificans	0.0270703	1.884e-05	±	1.44e-06	3.442e-05	±	2.72954e-06
Desulfomonile tiedjei	0.0270703	2.59e-05	±	3.78906e-06	5.236e-05	±	5.95471e-06
Chlamydia felis	0.0270703	2.63e-06	±	3.77266e-07	5.814e-06	±	7.94944e-07
Borrelia duttonii	0.0270703	5.798e-06	±	1.14343e-06	1.914e-05	±	1.76539e-06
Trichoderma virens	0.0270703	3.588e-05	±	1.11911e-06	5.464e-05	±	2.96675e-06
Trichoderma harzianum	0.0270703	3.112e-05	±	2.54723e-06	5.232e-05	±	2.00833e-06
Aspergillus saccharolyticus	0.0270703	2.396e-05	±	5.78446e-07	4.168e-05	±	3.28183e-06
Aspergillus candidus	0.0270703	1.766e-05	±	1.70047e-06	2.95e-05	±	1.71435e-06
Leptosphaeria maculans	0.0270703	3.456e-05	±	3.39096e-06	5.624e-05	±	3.02764e-06
Wickerhamiella sorbophila	0.0270703	1.89e-05	±	3.26665e-06	4.444e-05	±	3.77553e-06
Pneumocystis jirovecii	0.0270703	1.77e-05	±	1.04929e-06	3.806e-05	±	4.18254e-06
Meira miltonrushii	0.0270703	1.594e-05	±	1.47804e-06	3.016e-05	±	1.4452e-06
Tilletiaria anomala	0.0270703	2.01e-05	±	1.6766e-06	3.126e-05	±	2.06606e-06
Rhodotorula toruloides	0.0270703	2.472e-05	±	2.44139e-06	4.864e-05	±	2.05709e-06
Methanobrevibacter sp. AbM4	0.0270703	2.202e-05	±	1.94561e-06	3.846e-05	±	2.80795e-06
Haloarcula taiwanensis	0.0270703	1.574e-06	±	6.87459e-08	4.834e-06	±	6.83942e-07
Halogeometricum borinquense	0.0270703	7.078e-06	±	3.11743e-07	1.94e-05	±	2.41392e-06
Methanospirillum hungatei	0.0270703	7.54e-06	±	6.24572e-07	1.564e-05	±	8.18902e-07
Methanocorpusculum labreanum	0.0270703	1.133e-05	±	2.13667e-06	2.846e-05	±	3.475e-06
Thermococcus chitonophagus	0.0270703	1.161e-06	±	8.78692e-08	3.05e-06	±	4.1174e-07
Thermococcus eurythermalis	0.0270703	6.312e-06	±	9.89815e-07	1.532e-05	±	1.67851e-06
Thermococcus sibiricus	0.0270703	2.874e-06	±	4.83338e-07	7.822e-06	±	1.43364e-06
Caldisphaera lagunensis	0.0270703	8.664e-06	±	1.24998e-06	2.37e-05	±	2.47366e-06
Candidatus Nitrosopumilus adriaticus	0.0270703	8.244e-06	±	8.47388e-07	1.612e-05	±	1.43715e-06
Desulfosporosinus meridiei	0.0270703	3.79e-05	±	5.19163e-06	8.33568e-05	±	8.13846e-06
Bacillus cereus	0.0270703	0.00122616	±	0.000157432	0.00174121	±	0.000152278
Geobacillus sp. GHH01	0.0270703	7.572e-06	±	1.31925e-06	2.088e-05	±	2.94269e-06
Paenibacillus crassostreae	0.0270703	2.566e-05	±	2.89164e-06	5.924e-05	±	5.31485e-06
Listeria seeligeri	0.0270703	3.234e-05	±	3.65439e-06	5.484e-05	±	6.56343e-06
Anaerococcus prevotii	0.0270703	3.4e-05	±	4.79781e-06	8.71206e-05	±	1.23334e-05
Streptomyces lavendulae	0.0270703	1.998e-05	±	2.24152e-06	4.398e-05	±	5.85127e-06
Streptomyces sp. SCSIO 03032	0.0270703	1.1804e-05	±	9.07974e-07	3.308e-05	±	5.79218e-06
Streptomyces noursei	0.0270703	8.916e-06	±	7.59148e-07	2.816e-05	±	4.56822e-06
Streptomyces sp. M56	0.0270703	5.93e-06	±	1.00283e-06	2.382e-05	±	3.91847e-06
Corynebacterium aquilae	0.0270703	1.1498e-05	±	1.25392e-06	2.098e-05	±	2.49387e-06
Actinoplanes derwentensis	0.0270703	3.276e-05	±	3.7742e-06	6.90566e-05	±	9.58499e-06
Thermobispora bispora	0.0270703	1.356e-05	±	1.06892e-06	2.982e-05	±	4.82622e-06
Cyanothece sp. PCC 7425	0.0270703	1.814e-05	±	2.51746e-06	3.312e-05	±	2.25064e-06
Microcoleus sp. PCC 7113	0.0270703	1.944e-05	±	2.06121e-06	3.772e-05	±	4.59112e-06
Synechococcus sp. PCC 7502	0.0270703	7.952e-06	±	8.90468e-07	1.984e-05	±	1.75089e-06
cyanobacterium endosymbiont of Epithemia turgida	0.0270703	1.1032e-05	±	7.55297e-07	2.3e-05	±	2.19841e-06
Candidatus Cardinium hertigii	0.0270703	1.94e-05	±	2.43352e-06	3.298e-05	±	3.27512e-06
Serratia sp. MYb239	0.0270703	5.382e-06	±	1.07045e-06	1.4732e-05	±	3.36401e-06
Xenorhabdus hominickii	0.0270703	9.336e-06	±	3.71949e-07	2.304e-05	±	3.05935e-06
Pseudomonas mucidolens	0.0270703	8.954e-06	±	1.579e-06	2.662e-05	±	3.04834e-06
Pseudomonas psychrophila	0.0270703	8.052e-06	±	1.42624e-06	1.658e-05	±	1.09289e-06
Colwellia sp. PAMC 20917	0.0270703	1.284e-05	±	1.68735e-06	2.322e-05	±	1.3234e-06
Ferrimonas balearica	0.0270703	1.3354e-05	±	1.1619e-06	3.03e-05	±	4.65446e-06
Candidatus Thiodictyon syntrophicum	0.0270703	2.55e-05	±	2.44295e-06	5.55e-05	±	6.83293e-06
Nitrosococcus oceani	0.0270703	7.12e-06	±	5.9386e-07	1.698e-05	±	2.24352e-06
Alcanivorax dieselolei	0.0270703	2.348e-05	±	3.18597e-06	5.49e-05	±	7.49093e-06
Vibrio vulnificus	0.0270703	4.182e-05	±	6.14373e-06	9.77532e-05	±	4.77219e-06
Sphingobium sp. YBL2	0.0270703	1.4918e-05	±	1.96813e-06	3.92e-05	±	6.05615e-06
Erythrobacter flavus	0.0270703	1.0474e-05	±	1.69749e-06	2.476e-05	±	1.67887e-06
Thioclava nitratireducens	0.0270703	7.07e-06	±	8.66314e-07	1.758e-05	±	1.71155e-06
Pandoraea pulmonicola	0.0270703	1.628e-05	±	1.92806e-06	2.832e-05	±	8.54634e-07
Chromobacterium vaccinii	0.0270703	3.76e-05	±	3.80762e-06	7.076e-05	±	9.41167e-06
Parachlamydia acanthamoebae	0.0270703	9.148e-06	±	7.25468e-07	1.89e-05	±	2.16564e-06
Brachyspira hyodysenteriae	0.0270703	9.5668e-05	±	1.33683e-05	0.000226063	±	4.17821e-05
Pseudothermotoga thermarum	0.0270703	7.528e-06	±	9.1115e-07	1.894e-05	±	2.80938e-06
Nitrospira defluvii	0.0270703	1.344e-05	±	7.54718e-07	3.602e-05	±	3.40843e-06
Fusarium pseudograminearum	0.0270703	2.662e-05	±	1.39657e-06	4.114e-05	±	5.22882e-06
Neurospora crassa	0.0270703	4.386e-05	±	1.44865e-06	7.03094e-05	±	8.27533e-06
Neurospora tetrasperma	0.0270703	4.206e-05	±	4.26762e-06	6.704e-05	±	5.32622e-06
Aspergillus clavatus	0.0270703	2.638e-05	±	1.15905e-06	5.098e-05	±	4.27298e-06
Endocarpon pusillum	0.0270703	3.526e-05	±	3.14096e-06	7.366e-05	±	5.31692e-06
Kazachstania africana	0.0270703	1.662e-05	±	2.3865e-06	4.18e-05	±	2.27706e-06
Schizosaccharomyces octosporus	0.0270703	1.1338e-05	±	5.78743e-07	2.316e-05	±	3.06539e-06
Anthracocystis flocculosa	0.0270703	4.092e-05	±	1.7534e-06	6.35e-05	±	3.5171e-06
Bigelowiella natans	0.0270703	1.9954e-06	±	4.29688e-07	6.332e-06	±	9.59434e-07
Halorhabdus tiamatea	0.0270703	4.568e-06	±	4.49538e-07	8.46e-06	±	9.68561e-07
Methanococcoides burtonii	0.0270703	7.202e-06	±	1.03295e-06	1.58e-05	±	1.72714e-06
Methanoculleus bourgensis	0.0270703	1.1796e-05	±	1.86763e-06	3.034e-05	±	4.46605e-06
Thermococcus cleftensis	0.0270703	4.71e-06	±	1.43538e-06	2.018e-05	±	3.6063e-06
Pyrococcus furiosus	0.0270703	2.036e-06	±	2.05514e-07	8.008e-06	±	1.13321e-06
Cryptophlebia leucotreta granulovirus	0.0270703	1.33e-07	±	4.25946e-08	7.248e-07	±	1.52009e-07
Alkaliphilus oremlandii	0.0270703	5.226e-05	±	6.09997e-06	0.000130019	±	1.29571e-05
Herbivorax saccincola	0.0270703	0.000116888	±	1.27333e-05	0.00030105	±	3.30378e-05
Desulfosporosinus orientis	0.0270703	4.914e-05	±	8.08484e-06	0.000116073	±	1.27021e-05
Clostridioides difficile	0.0270703	0.00525857	±	0.000849004	0.0117499	±	0.00141382
Mogibacterium pumilum	0.0270703	8.48674e-05	±	1.07908e-05	0.000162877	±	1.59292e-05
Caldicellulosiruptor kronotskyensis	0.0270703	2.068e-05	±	2.76575e-06	4.798e-05	±	5.25932e-06
Thermoanaerobacterium thermosaccharolyticum	0.0270703	9.1536e-05	±	1.06233e-05	0.000216535	±	2.48757e-05
Tepidanaerobacter acetatoxydans	0.0270703	4.082e-05	±	3.48617e-06	0.00012553	±	1.60788e-05
Geobacillus subterraneus	0.0270703	2.158e-05	±	3.58962e-06	5.522e-05	±	4.79598e-06
Streptococcus intermedius	0.0270703	5.322e-05	±	9.79931e-06	0.00010116	±	1.18353e-05
Megamonas hypermegale	0.0270703	8.19184e-05	±	8.03048e-06	0.000157918	±	1.42847e-05
Streptomyces sp. CdTB01	0.0270703	2.134e-05	±	2.44512e-06	5.208e-05	±	5.56546e-06
Corynebacterium maris	0.0270703	1.3582e-05	±	1.65931e-06	3.616e-05	±	8.0377e-06
Mycobacterium avium	0.0270703	1.666e-05	±	6.12046e-07	2.968e-05	±	4.75914e-06
Microbacterium aurum	0.0270703	7.87e-06	±	6.65673e-07	1.472e-05	±	1.10245e-06
Curtobacterium pusillum	0.0270703	9.062e-06	±	9.06225e-07	2.132e-05	±	3.26579e-06
Arthrobacter sp. PGP41	0.0270703	7.192e-06	±	8.81013e-07	2.058e-05	±	3.35759e-06
Serinicoccus sp. JLT9	0.0270703	1.442e-05	±	8.83968e-07	3.926e-05	±	7.55226e-06
Miniimonas sp. S16	0.0270703	2.592e-05	±	2.84366e-06	4.61e-05	±	3.50671e-06
Alloactinosynnema sp. L-07	0.0270703	1.582e-05	±	1.01656e-06	3.238e-05	±	4.29597e-06
Micromonospora sp. WMMA2032	0.0270703	1.0974e-05	±	6.37068e-07	2.604e-05	±	5.7236e-06
Micromonospora coxensis	0.0270703	1.636e-05	±	9.11373e-07	3.26e-05	±	4.42244e-06
Micromonospora aurantiaca	0.0270703	2.102e-05	±	2.51742e-06	4.368e-05	±	4.12582e-06
Thermomonospora curvata	0.0270703	2.77e-05	±	2.1783e-06	5.918e-05	±	1.08245e-05
Candidatus Planktophila vernalis	0.0270703	3.87e-06	±	4.6088e-07	1.1956e-05	±	2.95616e-06
Nakamurella multipartita	0.0270703	1.424e-05	±	6.37652e-07	3.526e-05	±	6.24721e-06
Anabaenopsis circularis	0.0270703	7.116e-06	±	1.14326e-06	1.66e-05	±	9.93982e-07
Fischerella sp. NIES-4106	0.0270703	1.946e-05	±	2.85422e-06	3.348e-05	±	8.49941e-07
Spiroplasma eriocheiris	0.0270703	9.662e-06	±	9.37723e-07	2.228e-05	±	2.51145e-06
Mesoplasma syrphidae	0.0270703	1.0688e-05	±	1.39845e-06	2.882e-05	±	4.4556e-06
Wigglesworthia glossinidia	0.0270703	3.602e-05	±	4.29423e-06	7.998e-05	±	6.06823e-06
Pseudomonas libanensis	0.0270703	3.318e-06	±	3.62814e-07	1e-05	±	1.64788e-06
Pseudomonas sp. A214	0.0270703	1.742e-06	±	2.88849e-07	9.192e-06	±	2.08126e-06
Xanthomonas albilineans	0.0270703	5.54e-06	±	6.05285e-07	1.534e-05	±	2.23128e-06
Lysobacter gummosus	0.0270703	3.138e-05	±	4.86471e-06	5.468e-05	±	2.70525e-06
Pseudoalteromonas marina	0.0270703	9.584e-06	±	1.44532e-06	3.242e-05	±	7.13242e-06
Nitrosococcus halophilus	0.0270703	1.1822e-05	±	1.54838e-06	2.336e-05	±	2.60722e-06
Francisella sp. TX077310	0.0270703	1.2564e-05	±	2.69164e-06	6.0199e-05	±	2.14595e-05
Allofrancisella guangzhouensis	0.0270703	8.35e-06	±	5.74508e-07	2.134e-05	±	2.33101e-06
Frischella perrara	0.0270703	1.4932e-05	±	2.29339e-06	3.702e-05	±	8.09947e-06
Liberibacter crescens	0.0270703	5.742e-06	±	4.08881e-07	1.4192e-05	±	2.55974e-06
Bradyrhizobium icense	0.0270703	3.398e-05	±	5.43934e-06	7.224e-05	±	6.63804e-06
Hartmannibacter diazotrophicus	0.0270703	1.524e-05	±	1.93923e-06	3.234e-05	±	3.61726e-06
Paracoccus denitrificans	0.0270703	2.104e-05	±	1.86885e-06	5.314e-05	±	9.44005e-06
Ketogulonicigenium vulgare	0.0270703	1.0396e-05	±	1.14382e-06	2.306e-05	±	1.86161e-06
Rickettsia canadensis	0.0270703	3.66e-06	±	3.55921e-07	8.042e-06	±	1.04203e-06
Burkholderia gladioli	0.0270703	3.008e-05	±	2.77099e-06	5.72e-05	±	5.34313e-06
Burkholderia sp. PAMC 26561	0.0270703	5.198e-06	±	8.17101e-07	1.953e-05	±	3.93985e-06
Polynucleobacter acidiphobus	0.0270703	4.166e-06	±	6.97987e-07	9.974e-06	±	1.53848e-06
Variovorax sp. HW608	0.0270703	1.996e-05	±	2.31594e-06	4.148e-05	±	4.92609e-06
Massilia armeniaca	0.0270703	2.354e-05	±	3.051e-06	5.01e-05	±	3.24761e-06
Janthinobacterium sp. 1_2014MBL_MicDiv	0.0270703	2.084e-05	±	2.38109e-06	4.192e-05	±	4.2474e-06
Oxalobacter formigenes	0.0270703	3.472e-05	±	2.92616e-06	6.372e-05	±	4.23915e-06
Herminiimonas arsenitoxidans	0.0270703	7.322e-06	±	1.74321e-06	2.69e-05	±	4.92737e-06
Cystobacter fuscus	0.0270703	4.114e-05	±	3.75095e-06	8.55862e-05	±	8.59077e-06
Desulfococcus multivorans	0.0270703	4.506e-05	±	5.02967e-06	9.01018e-05	±	6.9291e-06
Planctomyces sp. SH-PL14	0.0270703	2.312e-05	±	1.94844e-06	5.614e-05	±	7.2467e-06
Candidatus Kuenenia stuttgartiensis	0.0270703	3.184e-05	±	3.0938e-06	4.69e-05	±	3.2218e-06
Borreliella afzelii	0.0270703	1.3752e-05	±	2.02433e-06	3.358e-05	±	6.14503e-06
Candidatus Borrelia tachyglossi	0.0270703	5.124e-06	±	1.05096e-06	1.7884e-05	±	4.86804e-06
Fusobacterium necrophorum	0.0270703	3.734e-05	±	3.69467e-06	9.66416e-05	±	1.01442e-05
Terriglobus saanensis	0.0270703	3.146e-05	±	5.53792e-06	6.206e-05	±	2.43282e-06
Fervidobacterium islandicum	0.0270703	1.0584e-05	±	2.25082e-06	3.506e-05	±	4.21362e-06
Thermovibrio ammonificans	0.0270703	1.6162e-05	±	2.28719e-06	3.02e-05	±	1.81687e-06
Cordyceps fumosorosea	0.0270703	5.184e-05	±	3.99382e-06	8.77112e-05	±	4.80044e-06
Aspergillus aculeatinus	0.0270703	2.092e-05	±	1.16336e-06	3.382e-05	±	3.32075e-06
Histoplasma capsulatum	0.0270703	2.838e-05	±	1.14691e-06	4.468e-05	±	2.08935e-06
Coccidioides immitis	0.0270703	1.192e-05	±	4.72652e-07	3.1e-05	±	3.35738e-06
Hyphopichia burtonii	0.0270703	2.34e-05	±	1.57099e-06	4.124e-05	±	4.8601e-06
Ascoidea rubescens	0.0270703	3.312e-05	±	3.43168e-06	6.384e-05	±	6.6768e-06
Dichomitus squalens	0.0270703	2.39e-05	±	1.79276e-06	4.078e-05	±	2.91777e-06
Plasmodium gaboni	0.0270703	3.208e-05	±	2.94455e-06	7.90632e-05	±	1.30367e-05
Plasmodium vivax	0.0270703	3.364e-05	±	3.87267e-06	7.326e-05	±	7.15113e-06
Theileria orientalis	0.0270703	7.862e-06	±	7.36569e-07	1.672e-05	±	1.60761e-06
Cyclospora cayetanensis	0.0270703	3.7e-05	±	2.4615e-06	6.436e-05	±	2.34043e-06
Paramecium tetraurelia	0.0270703	0.000270406	±	1.55956e-05	0.000428113	±	4.30072e-05
Entamoeba histolytica	0.0270703	3.186e-05	±	2.43302e-06	7.144e-05	±	8.89531e-06
Methanosarcina horonobensis	0.0270703	9.004e-06	±	7.26021e-07	2.112e-05	±	1.95535e-06
Pyrococcus abyssi	0.0270703	1.598e-06	±	2.60296e-07	5.018e-06	±	1.38533e-06
Vulcanisaeta moutnovskia	0.0270703	1.0242e-06	±	1.63835e-07	3.674e-06	±	6.42204e-07
Mimivirus terra2	0.0270703	1.158e-06	±	1.61816e-07	5.186e-06	±	1.17943e-06
Clostridium formicaceticum	0.0270703	6.946e-05	±	6.86801e-06	0.000160186	±	1.4569e-05
Halanaerobium hydrogeniformans	0.0270703	3.522e-05	±	4.23726e-06	8.7915e-05	±	1.41189e-05
Halothermothrix orenii	0.0270703	2.17e-05	±	2.12368e-06	4.88e-05	±	2.02287e-06
Bacillus wiedmannii	0.0270703	8.724e-06	±	9.28561e-07	1.532e-05	±	8.32706e-07
Geobacillus thermoleovorans	0.0270703	2.89e-05	±	7.13688e-06	8.35372e-05	±	1.35588e-05
Staphylococcus condimenti	0.0270703	1.2302e-05	±	1.92482e-06	2.858e-05	±	3.07073e-06
Pelosinus fermentans	0.0270703	5.338e-05	±	6.25919e-06	0.000128447	±	1.99184e-05
Dialister pneumosintes	0.0270703	2.696e-05	±	2.62709e-06	6.338e-05	±	8.86783e-06
Streptomyces parvulus	0.0270703	1.788e-05	±	2.20735e-06	3.676e-05	±	4.33343e-06
Streptomyces sp. 769	0.0270703	1.636e-05	±	1.49452e-06	3.262e-05	±	2.72899e-06
Streptomyces malaysiensis	0.0270703	1.2406e-05	±	1.96566e-06	4.13e-05	±	1.0164e-05
Rhodococcus jostii	0.0270703	7.368e-06	±	1.33907e-06	1.678e-05	±	1.19013e-06
Microbacterium sp. str. 'China'	0.0270703	3.6498e-06	±	1.06175e-06	1.0076e-05	±	9.81268e-07
Isoptericola dokdonensis	0.0270703	3.25e-05	±	5.07533e-06	5.47e-05	±	3.17616e-06
Beutenbergia cavernae	0.0270703	8.844e-06	±	9.24308e-07	2.252e-05	±	2.81823e-06
Actinoalloteichus hymeniacidonis	0.0270703	9.156e-06	±	1.19231e-07	2.152e-05	±	3.43983e-06
Olsenella sp. oral taxon 807	0.0270703	4.934e-05	±	4.83442e-06	0.00011588	±	1.2714e-05
Nostoc sp. PCC 7524	0.0270703	1.322e-05	±	1.3403e-06	2.196e-05	±	1.05148e-06
Geminocystis sp. NIES-3709	0.0270703	2.032e-05	±	2.17242e-06	3.716e-05	±	5.19409e-06
Microcystis aeruginosa	0.0270703	3.418e-05	±	2.73777e-06	7.0436e-05	±	1.56625e-05
Mycoplasma capricolum	0.0270703	2.07e-05	±	3.56483e-06	6.467e-05	±	1.27203e-05
Mycoplasma putrefaciens	0.0270703	1.103e-05	±	1.20495e-06	2.682e-05	±	1.57937e-06
Entomoplasma freundtii	0.0270703	3.66e-06	±	5.10745e-07	1.014e-05	±	1.78504e-06
Polaribacter vadi	0.0270703	2.348e-05	±	2.49508e-06	5.072e-05	±	6.64375e-06
Dokdonia donghaensis	0.0270703	1.5712e-05	±	1.95042e-06	2.858e-05	±	2.3271e-06
Prosthecochloris aestuarii	0.0270703	4.756e-05	±	7.01118e-06	7.87e-05	±	2.91256e-06
Kosakonia sacchari	0.0270703	2.154e-05	±	3.33056e-06	5.458e-05	±	3.12416e-06
Yersinia aleksiciae	0.0270703	9.754e-06	±	1.1308e-06	1.578e-05	±	9.4414e-07
Edwardsiella ictaluri	0.0270703	1.632e-05	±	1.67374e-06	4.496e-05	±	4.52743e-06
Acinetobacter nosocomialis	0.0270703	2.744e-05	±	3.35762e-06	5.916e-05	±	4.17092e-06
Acinetobacter indicus	0.0270703	8.196e-06	±	9.57808e-07	1.52e-05	±	2.05134e-06
Acinetobacter sp. ACNIH2	0.0270703	1.476e-05	±	1.58228e-06	3.312e-05	±	7.09051e-06
Acinetobacter larvae	0.0270703	9.538e-06	±	8.57709e-07	1.51e-05	±	6.59545e-07
Moraxella catarrhalis	0.0270703	1.381e-05	±	1.56544e-06	2.26e-05	±	6.19677e-07
Oleispira antarctica	0.0270703	7.146e-06	±	1.01344e-06	1.356e-05	±	5.50091e-07
Legionella pneumophila	0.0270703	6.45e-05	±	5.53995e-06	0.000131239	±	1.09931e-05
Ensifer adhaerens	0.0270703	4.638e-05	±	5.45503e-06	8.002e-05	±	3.50762e-06
Candidatus Liberibacter solanacearum	0.0270703	5.136e-06	±	5.47993e-07	1.4052e-05	±	3.09537e-06
Bradyrhizobium erythrophlei	0.0270703	7.246e-05	±	1.13103e-05	0.000126359	±	5.28218e-06
Bradyrhizobium sp. SK17	0.0270703	3.814e-05	±	6.74734e-06	6.948e-05	±	3.23981e-06
Bartonella bacilliformis	0.0270703	3.792e-06	±	1.0047e-06	7.576e-06	±	4.31574e-07
Defluviimonas alba	0.0270703	2.996e-05	±	2.52777e-06	5.97e-05	±	4.38623e-06
Azospirillum sp. TSH58	0.0270703	1.768e-05	±	1.25196e-06	4.078e-05	±	5.98267e-06
Rickettsia rhipicephali	0.0270703	2.3258e-06	±	1.16459e-06	1.745e-05	±	4.24221e-06
Neorickettsia helminthoeca	0.0270703	1.1166e-06	±	2.13803e-07	4.736e-06	±	5.42629e-07
Paraburkholderia sp. SOS3	0.0270703	1.748e-05	±	2.48564e-06	3.492e-05	±	2.60737e-06
Methylotenera mobilis	0.0270703	7.748e-06	±	1.29243e-06	1.904e-05	±	9.31987e-07
Candidatus Desulfofervidus auxilii	0.0270703	1.448e-05	±	1.38578e-06	3.078e-05	±	2.50847e-06
Chlamydia avium	0.0270703	2.918e-06	±	2.99256e-07	6.436e-06	±	6.00846e-07
Chlamydia abortus	0.0270703	7.6e-06	±	1.09374e-06	1.306e-05	±	1.16e-06
Sebaldella termitidis	0.0270703	5.796e-05	±	5.80005e-06	0.000150931	±	1.50477e-05
Kosmotoga olearia	0.0270703	1.1994e-05	±	1.31971e-06	3.044e-05	±	1.0003e-06
Hydrogenobacter thermophilus	0.0270703	7.68e-06	±	9.61587e-07	1.676e-05	±	1.81813e-06
Desulfurobacterium thermolithotrophum	0.0270703	1.354e-05	±	1.87633e-06	2.942e-05	±	3.1057e-06
Talaromyces stipitatus	0.0270703	2.43e-05	±	1.88335e-06	4.298e-05	±	3.08616e-06
Paracoccidioides lutzii	0.0270703	2.512e-05	±	1.69393e-06	4.1e-05	±	1.39032e-06
Arthrobotrys oligospora	0.0270703	4.782e-05	±	2.69247e-06	8.49074e-05	±	9.57809e-06
Batrachochytrium dendrobatidis	0.0270703	2.096e-05	±	1.72325e-06	3.902e-05	±	2.81787e-06
Theileria equi	0.0270703	9.362e-06	±	5.18984e-07	1.852e-05	±	1.23507e-06
Hammondia hammondi	0.0270703	7.856e-05	±	1.57467e-06	0.000120217	±	9.68387e-06
Acanthamoeba castellanii	0.0270703	7.49e-05	±	1.88733e-06	0.00010199	±	7.89888e-06
Haloferax gibbonsii	0.0270703	1.0488e-05	±	2.6458e-06	2.95e-05	±	1.58651e-06
Pyrococcus yayanosii	0.0270703	1.4452e-06	±	4.55127e-07	6.64e-06	±	1.96371e-06
Geoglobus acetivorans	0.0270703	2.492e-06	±	4.22994e-07	6.41e-06	±	6.46073e-07
Candidatus Nitrosomarinus catalina	0.0270703	1.1818e-05	±	1.73851e-06	1.764e-05	±	6.29762e-07
Staphylococcus virus SEP9	0.0270703	3.022e-07	±	4.95534e-08	1.178e-06	±	1.52689e-07
Thermoanaerobacter wiegelii	0.0270703	2.436e-05	±	3.78214e-06	8.80338e-05	±	1.08999e-05
Ezakiella massiliensis	0.0270703	2.938e-05	±	2.70081e-06	7.05728e-05	±	8.28347e-06
Streptomyces lydicus	0.0270703	3.834e-05	±	2.70104e-06	8.63236e-05	±	1.19111e-05
Streptomyces ambofaciens	0.0270703	1.392e-05	±	1.40335e-06	3.354e-05	±	2.87378e-06
Streptomyces actuosus	0.0270703	1.064e-05	±	4.94571e-07	2.684e-05	±	4.52588e-06
Streptomyces violaceoruber	0.0270703	1.746e-05	±	1.79711e-06	4.058e-05	±	5.95159e-06
Sanguibacter keddieii	0.0270703	1.234e-05	±	6.94694e-07	2.216e-05	±	3.26261e-06
Synechococcus sp. CC9311	0.0270703	7.196e-06	±	7.47888e-07	1.348e-05	±	4.59783e-07
Prochlorococcus sp. MIT 0801	0.0270703	9.502e-06	±	1.18838e-06	2.252e-05	±	1.39907e-06
Mycoplasma pulmonis	0.0270703	1.1522e-05	±	1.34204e-06	2.974e-05	±	3.55719e-06
Mycoplasma conjunctivae	0.0270703	8.102e-06	±	1.28823e-06	2.04e-05	±	3.19703e-06
Spiroplasma monobiae	0.0270703	1.165e-05	±	2.21156e-06	2.912e-05	±	4.83843e-06
Mesoplasma entomophilum	0.0270703	3.888e-06	±	3.03503e-07	1.5152e-05	±	3.3713e-06
Caldilinea aerophila	0.0270703	3.18e-05	±	4.84397e-06	6.938e-05	±	7.16627e-06
Polaribacter reichenbachii	0.0270703	2.766e-05	±	2.04343e-06	5.206e-05	±	8.3152e-06
Acinetobacter oleivorans	0.0270703	4.596e-06	±	4.28049e-07	8.786e-06	±	1.3742e-06
Reinekea forsetii	0.0270703	1.32e-05	±	7.62234e-07	2.336e-05	±	2.9291e-06
Legionella anisa	0.0270703	1.384e-05	±	7.87782e-07	2.8e-05	±	2.80286e-06
Aminobacter sp. MSH1	0.0270703	2.266e-05	±	2.80956e-06	4.85e-05	±	6.46421e-06
Sphingomonas sp. NIC1	0.0270703	6.934e-06	±	5.48485e-07	1.8334e-05	±	4.42145e-06
Zymomonas mobilis	0.0270703	5.332e-05	±	4.56666e-06	8.94036e-05	±	7.73322e-06
Candidatus Pelagibacter sp. IMCC9063	0.0270703	7.59e-06	±	7.33335e-07	1.806e-05	±	2.27917e-06
Rickettsia helvetica	0.0270703	2.19e-06	±	1.49432e-07	4.826e-06	±	6.59861e-07
Wolbachia endosymbiont of Trichogramma pretiosum	0.0270703	1.4316e-06	±	1.74667e-07	4.362e-06	±	4.93836e-07
Paraburkholderia xenovorans	0.0270703	3.824e-05	±	4.99756e-06	7.398e-05	±	6.82667e-06
Neisseria sp. 10023	0.0270703	1.936e-05	±	2.51865e-06	4.136e-05	±	1.53317e-06
Methylovorus glucosotrophus	0.0270703	8.528e-06	±	1.14351e-06	1.754e-05	±	2.03288e-06
Nitrosomonas communis	0.0270703	9.504e-06	±	1.21159e-06	1.994e-05	±	1.81124e-06
Syntrophus aciditrophicus	0.0270703	3.94e-05	±	6.31981e-06	9.33488e-05	±	1.15777e-05
Borrelia anserina	0.0270703	4.352e-06	±	2.33225e-07	1.0096e-05	±	1.15387e-06
Borreliella burgdorferi	0.0270703	1.682e-05	±	2.13106e-06	4.754e-05	±	7.76612e-06
Leptospira santarosai	0.0270703	2.918e-05	±	3.67402e-06	4.826e-05	±	2.96928e-06
Fervidobacterium pennivorans	0.0270703	3.318e-05	±	4.1548e-06	6.074e-05	±	5.58593e-06
Sulfurihydrogenibium sp. YO3AOP1	0.0270703	2.494e-05	±	2.21937e-06	7.1361e-05	±	9.33535e-06
Thermodesulfobacterium geofontis	0.0270703	1.856e-05	±	2.61966e-06	4.876e-05	±	9.16884e-06
Aspergillus aculeatus	0.0270703	2.548e-05	±	8.98554e-07	3.682e-05	±	2.01703e-06
Cladophialophora yegresii	0.0270703	2.602e-05	±	1.48337e-06	4.712e-05	±	3.56559e-06
Phialophora attae	0.0270703	1.3598e-05	±	1.64979e-06	2.814e-05	±	4.01629e-06
Rhizophagus irregularis	0.0270703	0.000347531	±	2.44188e-05	0.000629066	±	7.03217e-05
Plasmodium knowlesi	0.0270703	2.39e-05	±	2.81389e-06	3.642e-05	±	2.75198e-06
Cryptosporidium parvum	0.0270703	1.1482e-05	±	1.44535e-06	3.578e-05	±	6.29265e-06
Methanobrevibacter ruminantium	0.0270703	3.728e-05	±	4.67925e-06	7.646e-05	±	4.39768e-06
Methanobacterium paludis	0.0270703	8.982e-06	±	5.83724e-07	1.754e-05	±	1.06846e-06
Methanocaldococcus vulcanius	0.0270703	1.2918e-05	±	2.43955e-06	2.604e-05	±	2.27697e-06
Choristoneura biennis entomopoxvirus	0.0270703	3.46e-06	±	5.47202e-07	8.356e-06	±	5.96512e-07
Clostridium novyi	0.0270703	6.152e-05	±	9.39018e-06	0.000163605	±	2.25107e-05
Saccharomonospora cyanea	0.0270703	9.016e-06	±	1.78229e-06	2.294e-05	±	2.23553e-06
Actinomyces hongkongensis	0.0270703	3.218e-05	±	3.43634e-06	6.634e-05	±	7.39139e-06
Nostoc sp. NIES-2111	0.0270703	7.02e-06	±	1.17414e-06	1.364e-05	±	1.50751e-06
Mycoplasma leachii	0.0270703	9.89e-06	±	4.61042e-07	2.894e-05	±	3.18035e-06
Mycoplasma crocodyli	0.0270703	9.714e-06	±	1.16719e-06	1.888e-05	±	2.44733e-06
Spiroplasma helicoides	0.0270703	1.7196e-05	±	1.98349e-06	3.932e-05	±	4.30841e-06
Maize bushy stunt phytoplasma	0.0270703	5.676e-06	±	9.16147e-07	1.4188e-05	±	2.3215e-06
Buchnera aphidicola	0.0270703	0.000280965	±	3.13816e-05	0.000538096	±	5.29782e-05
Pseudomonas sp. R2A2	0.0270703	1.038e-05	±	1.13065e-06	2.72e-05	±	4.32574e-06
Francisella halioticida	0.0270703	9.122e-06	±	6.64969e-07	2.398e-05	±	3.22574e-06
Burkholderia stagnalis	0.0270703	7.442e-06	±	9.65642e-07	1.512e-05	±	1.11328e-06
Geobacter sp. M18	0.0270703	4.238e-05	±	4.16574e-06	9.44998e-05	±	1.31151e-05
Metarhizium acridum	0.0270703	3.024e-05	±	6.68281e-07	4.544e-05	±	3.01208e-06
Eremothecium cymbalariae	0.0270703	1.1468e-05	±	1.02611e-06	2.56e-05	±	1.44534e-06
Plasmodium yoelii	0.0270703	4.232e-05	±	4.53777e-06	8.91638e-05	±	1.16328e-05
Tetrahymena thermophila	0.0270703	0.00032987	±	1.97604e-05	0.000614279	±	5.9044e-05
Methanocaldococcus sp. FS406-22	0.0270703	7.292e-06	±	8.70732e-07	2.046e-05	±	2.97718e-06
Mycobacterium intracellulare	0.0270703	6.348e-06	±	4.50149e-07	1.4078e-05	±	1.57752e-06
Tsukamurella tyrosinosolvens	0.0270703	9.516e-06	±	1.04862e-06	2.216e-05	±	3.2916e-06
Leifsonia sp. 21MFCrub1.1	0.0270703	1.652e-05	±	1.10381e-06	3.484e-05	±	1.56032e-06
Cellulosimicrobium cellulans	0.0270703	1.25e-05	±	5.57674e-07	1.886e-05	±	1.48142e-06
Friedmanniella luteola	0.0270703	1.306e-05	±	1.03034e-06	3.028e-05	±	5.89571e-06
Jiangella alkaliphila	0.0270703	1.888e-05	±	5.98665e-07	3.254e-05	±	4.0568e-06
Trichormus azollae	0.0270703	9.368e-06	±	1.08334e-06	1.688e-05	±	9.72317e-07
Mycoplasma penetrans	0.0270703	1.558e-05	±	2.2112e-06	3.442e-05	±	2.44671e-06
Mycoplasma hyorhinis	0.0270703	2.054e-05	±	2.75383e-06	4.104e-05	±	6.87929e-06
Mycoplasma parvum	0.0270703	4.38e-06	±	4.2025e-07	1.3502e-05	±	2.16703e-06
Mycoplasma wenyonii	0.0270703	1.037e-06	±	2.43983e-07	2.938e-06	±	5.65945e-07
Spiroplasma syrphidicola	0.0270703	7.072e-06	±	9.02742e-07	1.692e-05	±	1.91426e-06
Mesoplasma tabanidae	0.0270703	9.672e-06	±	1.5033e-06	2.37e-05	±	3.22211e-06
Entomoplasma somnilux	0.0270703	1.033e-05	±	1.10501e-06	2.294e-05	±	2.70196e-06
Lacinutrix venerupis	0.0270703	3.426e-05	±	4.61667e-06	5.956e-05	±	5.15379e-06
Acinetobacter venetianus	0.0270703	7.608e-06	±	5.479e-07	1.418e-05	±	1.3731e-06
Photobacterium damselae	0.0270703	2.784e-05	±	2.66432e-06	4.718e-05	±	4.05455e-06
Sinorhizobium sp. CCBAU 05631	0.0270703	2.182e-06	±	3.82392e-07	5.742e-06	±	1.29351e-06
Candidatus Pelagibacter sp. RS40	0.0270703	1.894e-05	±	1.26712e-06	3.578e-05	±	2.88676e-06
Rickettsia massiliae	0.0270703	1.0954e-06	±	2.21998e-07	7.126e-06	±	2.24875e-06
Paraburkholderia caribensis	0.0270703	3.356e-05	±	2.22634e-06	4.988e-05	±	2.88694e-06
Acidovorax ebreus	0.0270703	1.0586e-05	±	8.02045e-07	3.184e-05	±	5.84188e-06
Azoarcus olearius	0.0270703	9.862e-06	±	1.94521e-06	2.94e-05	±	6.43397e-06
Candidatus Nasuia deltocephalinicola	0.0270703	1.3494e-05	±	1.57074e-06	2.286e-05	±	2.23754e-06
Candidatus Profftella armatura	0.0270703	9.828e-06	±	1.40382e-06	1.854e-05	±	1.67021e-06
Borrelia coriaceae	0.0270703	8.382e-06	±	1.05325e-06	2.25e-05	±	2.13588e-06
Borreliella valaisiana	0.0270703	7.37e-06	±	5.85739e-07	1.872e-05	±	3.55547e-06
Leptospira interrogans	0.0270703	3.216e-05	±	3.73906e-06	5.524e-05	±	2.79331e-06
Leptospira borgpetersenii	0.0270703	1.958e-05	±	1.78028e-06	4.092e-05	±	5.84785e-06
Pseudogymnoascus destructans	0.0270703	2.052e-05	±	1.30438e-06	3.492e-05	±	1.44617e-06
Nannizzia gypsea	0.0270703	2.306e-05	±	1.16215e-06	3.428e-05	±	1.9239e-06
Capronia coronata	0.0270703	1.822e-05	±	1.07907e-06	2.976e-05	±	2.42273e-06
Kluyveromyces marxianus	0.0270703	2.004e-05	±	1.6058e-06	3.512e-05	±	1.96987e-06
Pneumocystis carinii	0.0270703	1.468e-05	±	1.80732e-06	3.058e-05	±	4.58687e-06
Trametes versicolor	0.0270703	2.982e-05	±	2.89022e-06	4.804e-05	±	2.17591e-06
Plasmodium cynomolgi	0.0270703	3.28e-05	±	3.04352e-06	5.636e-05	±	4.13879e-06
Plasmodium coatneyi	0.0270703	3.372e-05	±	3.03371e-06	5.456e-05	±	3.41227e-06
Leptomonas pyrrhocoris	0.0270703	3.768e-05	±	2.53957e-06	6.16e-05	±	6.4007e-06
Methanosphaera stadtmanae	0.0270703	1.712e-05	±	1.86156e-06	4.35e-05	±	3.61276e-06
Methanococcus aeolicus	0.0270703	1.746e-05	±	2.00265e-06	3.938e-05	±	5.91451e-06
Methanococcus vannielii	0.0270703	1.2312e-05	±	1.61305e-06	3.49e-05	±	1.05705e-05
Methanotorris igneus	0.0270703	1.236e-05	±	8.66372e-07	2.292e-05	±	1.7474e-06
Halanaeroarchaeum sulfurireducens	0.0270703	2.876e-06	±	5.58271e-07	6.468e-06	±	9.90446e-07
Salmonella virus SE1	0.0270703	2.704e-07	±	8.3942e-08	1.3152e-06	±	2.67614e-07
Tipula oleracea nudivirus	0.0270703	2.0202e-06	±	3.79763e-07	4.056e-06	±	6.00247e-07
Ophiostoma mitovirus 4	0.0395749	2.48e-08	±	2.48e-08	4.404e-07	±	2.15209e-07
Streptococcus virus Sfi21	0.0395749	1.73e-07	±	1.73e-07	1.8196e-06	±	5.29171e-07
Saint Louis encephalitis virus	0.0450558	9.98e-08	±	7.21889e-08	8.302e-07	±	2.16974e-07
Escherichia virus ECB2	0.0450558	3.904e-08	±	2.57675e-08	8.418e-07	±	2.94639e-07
Staphylococcus virus Stau2	0.0450558	7.5e-08	±	4.96327e-08	6.026e-07	±	2.77884e-07
Torulaspora delbrueckii dsRNA Mbarr-1 killer virus	0.0450558	3.904e-08	±	2.57675e-08	2.98e-07	±	9.48124e-08
Barur ledantevirus	0.0450558	2.164e-07	±	1.86949e-07	2.615e-06	±	6.88948e-07
Thermotoga naphthophila	0.0479121	1.0128e-06	±	7.23166e-07	1.1922e-05	±	4.01714e-06
Escherichia phage 121Q	0.0479121	1.328e-07	±	7.36121e-08	9.256e-07	±	3.1603e-07
Citrobacter freundii complex sp. CFNIH4	0.0479121	1.694e-06	±	9.02827e-07	8.83e-06	±	1.50562e-06
Lachnoclostridium phocaeense	0.0488808	0.00373465	±	0.00126873	0.0119984	±	0.00164095
Mordavella sp. Marseille-P3756	0.0488808	0.00329087	±	0.00108143	0.0100733	±	0.00141957
Faecalibacterium prausnitzii	0.0488808	0.00167974	±	0.000491173	0.00551138	±	0.000701114
Acutalibacter muris	0.0488808	0.00530146	±	0.00196026	0.0187816	±	0.00300894
Desulfitobacterium dichloroeliminans	0.0488808	0.000125456	±	2.1592e-05	0.000227641	±	2.29053e-05
Dehalobacter restrictus	0.0488808	3.224e-05	±	8.90127e-06	8.81176e-05	±	1.08674e-05
Dehalobacterium formicoaceticum	0.0488808	0.000163559	±	3.03682e-05	0.000296946	±	2.72766e-05
Thermosediminibacter oceani	0.0488808	3.948e-05	±	7.71501e-06	8.92922e-05	±	7.65604e-06
Geobacillus kaustophilus	0.0488808	3.86e-06	±	8.83108e-07	1.6594e-05	±	3.19137e-06
Paenibacillus graminis	0.0488808	6.9e-05	±	1.13547e-05	0.000131208	±	1.41422e-05
Paenibacillus sabinae	0.0488808	8.19204e-05	±	1.32824e-05	0.000151669	±	1.16961e-05
Paenibacillus terrae	0.0488808	3.388e-05	±	7.08275e-06	7.28278e-05	±	1.02919e-05
Paenibacillus bovis	0.0488808	6.59e-05	±	1.04472e-05	0.000123052	±	2.05272e-05
Megasphaera elsdenii	0.0488808	0.000174752	±	3.33118e-05	0.000383602	±	4.83383e-05
Streptomyces violaceusniger	0.0488808	9.402e-06	±	2.32259e-06	2.324e-05	±	2.34874e-06
Streptomyces sp. Mg1	0.0488808	2.928e-05	±	4.0282e-06	4.93e-05	±	3.63015e-06
Corynebacterium falsenii	0.0488808	2.308e-05	±	5.81888e-06	5.042e-05	±	4.53623e-06
Corynebacterium lactis	0.0488808	1.141e-05	±	1.47719e-06	2.03e-05	±	1.81907e-06
Corynebacterium sp. 2184	0.0488808	8.974e-06	±	2.07293e-06	2.046e-05	±	2.65605e-06
Mycobacteroides saopaulense	0.0488808	1.0912e-05	±	1.99626e-06	2.298e-05	±	2.68931e-06
Microbacterium foliorum	0.0488808	1.94e-05	±	4.64941e-06	4.016e-05	±	2.30143e-06
Pseudarthrobacter phenanthrenivorans	0.0488808	1.893e-05	±	3.59436e-06	3.558e-05	±	4.13732e-06
Brevibacterium linens	0.0488808	4.632e-05	±	3.92815e-06	7.754e-05	±	7.39423e-06
Dermatophilus congolensis	0.0488808	1.657e-05	±	3.01047e-06	3.22e-05	±	3.50043e-06
Prauserella marina	0.0488808	1.4428e-05	±	2.50989e-06	3.076e-05	±	2.71083e-06
Acidipropionibacterium acidipropionici	0.0488808	8.2204e-05	±	1.30384e-05	0.000145624	±	1.37386e-05
Actinoplanes missouriensis	0.0488808	2.982e-05	±	3.19615e-06	5.836e-05	±	8.58362e-06
Bifidobacterium breve	0.0488808	0.000195589	±	3.4852e-05	0.000415106	±	4.15231e-05
Cyanothece sp. PCC 7822	0.0488808	2.25e-05	±	4.55752e-06	4.556e-05	±	4.80776e-06
Synechococcus sp. CC9902	0.0488808	4.444e-06	±	6.3102e-07	1.0044e-05	±	2.26305e-06
Synechococcus lividus	0.0488808	1.446e-05	±	3.40007e-06	3.374e-05	±	2.81933e-06
Synechococcus sp. PCC 7002	0.0488808	7.224e-06	±	1.60017e-06	1.9198e-05	±	4.15843e-06
Thermosynechococcus sp. NK55a	0.0488808	7.248e-06	±	1.21155e-06	1.772e-05	±	2.40757e-06
Mycoplasma canadense	0.0488808	2.279e-05	±	6.92081e-06	7.102e-05	±	7.97655e-06
Deinococcus proteolyticus	0.0488808	3.468e-05	±	6.77329e-06	7.79826e-05	±	1.22804e-05
Dehalogenimonas lykanthroporepellens	0.0488808	3.604e-05	±	8.0515e-06	7.626e-05	±	5.11768e-06
Chryseobacterium glaciei	0.0488808	6.648e-05	±	8.34346e-06	9.67542e-05	±	4.61685e-06
Maribacter sp. T28	0.0488808	3.092e-05	±	6.31509e-06	5.888e-05	±	2.7518e-06
Niabella ginsenosidivorans	0.0488808	0.000103601	±	1.54397e-05	0.00015913	±	7.80946e-06
Kosakonia radicincitans	0.0488808	3.942e-05	±	1.45216e-05	0.000114584	±	7.43467e-06
Erwinia tasmaniensis	0.0488808	1.2704e-05	±	3.26545e-06	3.124e-05	±	2.70899e-06
Edwardsiella tarda	0.0488808	3.374e-05	±	7.79767e-06	7.04e-05	±	3.23991e-06
Pseudomonas chlororaphis	0.0488808	9.00594e-05	±	1.38414e-05	0.000138876	±	1.03482e-05
Shewanella amazonensis	0.0488808	3.454e-05	±	6.7806e-06	5.904e-05	±	3.08911e-06
Pseudoalteromonas translucida	0.0488808	2.856e-06	±	6.45954e-07	6.23e-06	±	5.49072e-07
Alkalilimnicola ehrlichii	0.0488808	4.516e-05	±	6.16446e-06	7.974e-05	±	6.25097e-06
Spiribacter curvatus	0.0488808	1.4782e-05	±	2.90317e-06	2.794e-05	±	2.0034e-06
Aeromonas salmonicida	0.0488808	5.338e-05	±	1.00233e-05	0.00011482	±	1.41636e-05
Methylomonas sp. DH-1	0.0488808	2.856e-05	±	5.73747e-06	4.73e-05	±	4.02654e-06
Methylococcus capsulatus	0.0488808	3.544e-05	±	6.20682e-06	6.074e-05	±	5.95085e-06
Agrobacterium rhizogenes	0.0488808	2.982e-05	±	6.11894e-06	5.53e-05	±	3.50899e-06
Methylobacterium sp. AMS5	0.0488808	6.06e-06	±	7.09746e-07	1.331e-05	±	1.82445e-06
Microvirga sp. 17 mud 1-3	0.0488808	2.356e-05	±	4.03938e-06	4.056e-05	±	3.62513e-06
Novosphingobium sp. PP1Y	0.0488808	3.396e-05	±	5.86401e-06	5.328e-05	±	3.30627e-06
Paracoccus aminovorans	0.0488808	3.094e-05	±	3.88518e-06	4.624e-05	±	3.79573e-06
Roseibacterium elongatum	0.0488808	1.4756e-05	±	2.65054e-06	2.866e-05	±	2.07812e-06
Magnetospirillum magneticum	0.0488808	3.788e-05	±	6.28056e-06	5.994e-05	±	5.07155e-06
Niveispirillum cyanobacteriorum	0.0488808	3.756e-05	±	5.23551e-06	6.09e-05	±	4.73466e-06
Ralstonia solanacearum	0.0488808	7.96746e-05	±	9.90918e-06	0.000132942	±	8.63207e-06
Comamonas testosteroni	0.0488808	8.94072e-05	±	1.71908e-05	0.000169466	±	7.4108e-06
Polaromonas sp. JS666	0.0488808	2.018e-05	±	2.76177e-06	3.626e-05	±	3.50166e-06
Diaphorobacter polyhydroxybutyrativorans	0.0488808	2.1948e-05	±	5.58853e-06	4.808e-05	±	5.21598e-06
Bordetella avium	0.0488808	1.682e-05	±	3.06323e-06	3.32e-05	±	2.37508e-06
Bordetella genomosp. 6	0.0488808	9.82e-06	±	2.06825e-06	2.874e-05	±	8.87387e-06
Thiomonas arsenitoxydans	0.0488808	1.316e-05	±	3.17393e-06	2.78e-05	±	1.73234e-06
Zoogloeaceae bacteirum Par-f-2	0.0488808	2.678e-05	±	2.89437e-06	5.076e-05	±	7.72176e-06
Desulfovibrio salexigens	0.0488808	7.75106e-05	±	1.05756e-05	0.000113366	±	6.10546e-06
Desulfomicrobium baculatum	0.0488808	4.888e-05	±	6.71978e-06	9.37688e-05	±	7.18748e-06
Desulfurivibrio alkaliphilus	0.0488808	4.1e-05	±	5.65862e-06	8.40188e-05	±	1.04887e-05
Syntrophobacter fumaroxidans	0.0488808	4.358e-05	±	6.42343e-06	7.2e-05	±	4.91253e-06
Rubinisphaera brasiliensis	0.0488808	2.068e-05	±	3.35535e-06	3.554e-05	±	2.86594e-06
Treponema primitia	0.0488808	6.93794e-05	±	9.66535e-06	0.00016673	±	1.75259e-05
Desulfurispirillum indicum	0.0488808	5.888e-05	±	9.7523e-06	9.61138e-05	±	9.68562e-06
Aureobasidium subglaciale	0.0488808	2.528e-05	±	2.9188e-06	3.716e-05	±	2.82924e-06
Lachancea thermotolerans	0.0488808	1.848e-05	±	3.28746e-06	3.374e-05	±	2.0044e-06
Wallemia ichthyophaga	0.0488808	2.318e-05	±	3.74825e-06	4.156e-05	±	3.16711e-06
Lobosporangium transversale	0.0488808	0.000101686	±	1.03698e-05	0.000143985	±	5.91282e-06
Haloarcula sp. CBA1115	0.0488808	3.436e-06	±	6.82104e-07	1.023e-05	±	1.94518e-06
Thermoplasmatales archaeon BRNA1	0.0488808	6.99e-06	±	6.77525e-07	1.4878e-05	±	2.49966e-06
Methanosarcina mazei	0.0488808	4.786e-05	±	5.76321e-06	7.9325e-05	±	7.53826e-06
Methanothrix soehngenii	0.0488808	1.6774e-05	±	2.54792e-06	2.894e-05	±	2.8579e-06
Sulfolobus acidocaldarius	0.0488808	3.504e-06	±	4.14676e-07	1.2978e-05	±	3.27805e-06
Thermosphaera aggregans	0.0488808	2.553e-06	±	1.38019e-06	1.194e-05	±	1.36184e-06
Staphylococcus virus IPLAC1C	0.0488808	2.5224e-06	±	1.51054e-06	1.366e-05	±	2.35109e-06
Pseudomonas phage PhiPA3	0.0488808	1.6006e-06	±	8.0127e-07	7.802e-06	±	9.37365e-07
Mageeibacillus indolicus	0.0488808	5.94046e-05	±	1.2439e-05	0.000145879	±	1.84676e-05
Paenibacillus sp. FSL H7-0737	0.0488808	4.272e-05	±	6.54228e-06	7.79554e-05	±	1.23309e-05
Macrococcus canis	0.0488808	1.4588e-05	±	2.26975e-06	3.228e-05	±	3.8362e-06
Streptomyces sp. FR-008	0.0488808	9.542e-06	±	1.55735e-06	2.21e-05	±	3.79051e-06
Chthonomonas calidirosea	0.0488808	1.37e-05	±	1.48189e-06	2.462e-05	±	2.91331e-06
Erwinia pyrifoliae	0.0488808	4.054e-06	±	4.87951e-07	7.884e-06	±	7.79324e-07
Pseudomonas sp. St29	0.0488808	5.004e-06	±	1.52811e-06	1.1924e-05	±	7.4604e-07
Xanthomonas arboricola	0.0488808	3.118e-06	±	6.65923e-07	9.014e-06	±	1.43508e-06
Marinobacter hydrocarbonoclasticus	0.0488808	1.58e-05	±	1.75841e-06	3.526e-05	±	4.49907e-06
Allochromatium vinosum	0.0488808	3e-05	±	3.6476e-06	4.95e-05	±	2.97624e-06
Halomonas sp. GT	0.0488808	4.87e-06	±	7.19701e-07	1.6126e-05	±	2.85958e-06
Rhizobium sp. IRBG74	0.0488808	3.54e-06	±	1.34606e-06	1.6154e-05	±	3.81245e-06
Bradyrhizobium sp. 2 39S1MB	0.0488808	7.85e-06	±	1.3619e-06	1.604e-05	±	2.25313e-06
Bartonella apis	0.0488808	4.922e-05	±	4.81117e-06	6.922e-05	±	2.69729e-06
Nitrospirillum amazonense	0.0488808	4.738e-05	±	8.19429e-06	8.79432e-05	±	9.20007e-06
Desulfovibrio sp. FW1012B	0.0488808	6.068e-05	±	7.42835e-06	0.000116165	±	1.20073e-05
Pseudodesulfovibrio profundus	0.0488808	5.01e-05	±	6.68304e-06	8.278e-05	±	5.42784e-06
Acidithiobacillus ferrivorans	0.0488808	3.728e-05	±	5.68202e-06	6.304e-05	±	5.1436e-06
Treponema brennaborense	0.0488808	0.000119742	±	2.10383e-05	0.00021949	±	1.97113e-05
Candidatus Solibacter usitatus	0.0488808	5.244e-05	±	8.76057e-06	9.14544e-05	±	3.88097e-06
Thermotoga neapolitana	0.0488808	3.4496e-06	±	1.28495e-06	1.6346e-05	±	4.78628e-06
Leptospirillum ferrooxidans	0.0488808	1.093e-05	±	1.26517e-06	1.892e-05	±	2.0284e-06
Exophiala oligosperma	0.0488808	2.872e-05	±	1.8524e-06	4.31e-05	±	3.19766e-06
Xylona heveae	0.0488808	3.832e-05	±	5.97707e-06	6.42e-05	±	4.04215e-06
Cryptococcus amylolentus	0.0488808	1.876e-05	±	3.7584e-06	3.108e-05	±	1.69482e-06
Guillardia theta	0.0488808	0.000126216	±	7.33346e-06	0.000182484	±	1.36215e-05
Acidilobus saccharovorans	0.0488808	9.85e-07	±	2.37945e-07	4.258e-06	±	9.77852e-07
Clostridium phage phiMMP04	0.0488808	4.418e-07	±	1.18001e-07	2.381e-06	±	7.02987e-07
Desulfotomaculum nigrificans	0.0488808	3.97e-05	±	8.49158e-06	0.000107611	±	1.72242e-05
Streptomyces bingchenggensis	0.0488808	2.526e-05	±	2.98741e-06	4.274e-05	±	4.72955e-06
Corynebacterium testudinoris	0.0488808	8.24e-06	±	1.48644e-06	1.6434e-05	±	2.05447e-06
Rhodococcus sp. p52	0.0488808	1.8222e-06	±	4.16096e-07	7.252e-06	±	1.65375e-06
Brachybacterium sp. P6-10-X1	0.0488808	1.36e-05	±	1.29769e-06	2.758e-05	±	2.79005e-06
Xylanimonas cellulosilytica	0.0488808	2.756e-05	±	4.39916e-06	4.976e-05	±	2.90734e-06
Amycolatopsis keratiniphila	0.0488808	1.73e-05	±	3.26359e-06	3.624e-05	±	4.8752e-06
Candidatus Planktophila sulfonica	0.0488808	4.758e-06	±	7.80099e-07	1.321e-05	±	2.37194e-06
Olsenella umbonata	0.0488808	0.000156748	±	2.37998e-05	0.000279575	±	2.91948e-05
Synechococcus sp. JA-3-3Ab	0.0488808	1.7628e-05	±	2.95032e-06	3.92e-05	±	5.48662e-06
Deinococcus actinosclerus	0.0488808	6.932e-05	±	8.57265e-06	0.000103947	±	7.10658e-06
Plautia stali symbiont	0.0488808	6.898e-06	±	1.49839e-06	1.338e-05	±	8.43445e-07
Pseudomonas protegens	0.0488808	2.134e-05	±	2.34896e-06	4.336e-05	±	4.28598e-06
Pseudomonas azotoformans	0.0488808	1.1414e-05	±	1.58455e-06	2.588e-05	±	2.73247e-06
Pseudomonas cichorii	0.0488808	9.36e-06	±	1.52926e-06	1.688e-05	±	2.25375e-06
Xanthomonas perforans	0.0488808	1.3514e-06	±	4.50705e-07	6.826e-06	±	1.99487e-06
Stenotrophomonas maltophilia	0.0488808	0.000295251	±	3.04988e-05	0.000483272	±	3.4422e-05
Chromohalobacter salexigens	0.0488808	3.114e-05	±	4.7985e-06	5.746e-05	±	5.03811e-06
Methylobacterium sp. PR1016A	0.0488808	1.376e-05	±	1.10164e-06	2.516e-05	±	2.98741e-06
Hoeflea phototrophica	0.0488808	1.644e-05	±	2.53941e-06	3.132e-05	±	3.2867e-06
Sphingobium hydrophobicum	0.0488808	2.62e-05	±	2.80927e-06	4.404e-05	±	6.5387e-06
Azospirillum lipoferum	0.0488808	4.292e-05	±	8.2937e-06	9.41284e-05	±	1.02285e-05
Burkholderia pyrrocinia	0.0488808	3.12e-06	±	5.65517e-07	7.51e-06	±	1.22952e-06
Polynucleobacter duraquae	0.0488808	4.99e-06	±	8.42971e-07	1.241e-05	±	2.58265e-06
Delftia sp. Cs1-4	0.0488808	4.604e-06	±	7.29154e-07	1.7272e-05	±	4.80588e-06
Aquaspirillum sp. LM1	0.0488808	2.114e-05	±	2.23665e-06	3.394e-05	±	2.74164e-06
Myxococcus fulvus	0.0488808	6.66e-05	±	7.69766e-06	0.000131936	±	2.01495e-05
Geobacter anodireducens	0.0488808	4.474e-05	±	8.88542e-06	9.51442e-05	±	1.05831e-05
Campylobacter hominis	0.0488808	2.24e-05	±	2.42611e-06	4.382e-05	±	5.34681e-06
Sulfurovum lithotrophicum	0.0488808	3.154e-05	±	3.93543e-06	5.176e-05	±	4.41685e-06
Halobacteriovorax marinus	0.0488808	1.714e-05	±	2.02771e-06	3.166e-05	±	1.9861e-06
Spirochaeta thermophila	0.0488808	0.000109521	±	1.87811e-05	0.000176158	±	9.62127e-06
Thermococcus paralvinellae	0.0488808	3.208e-06	±	6.14479e-07	6.624e-06	±	9.77341e-07
Mule deerpox virus	0.0488808	1.4076e-06	±	2.50271e-07	4.602e-06	±	7.72201e-07
Lactobacillus phage Ldl1	0.0488808	1.456e-07	±	4.56307e-08	5.33e-07	±	1.41904e-07
Desulfotomaculum reducens	0.0488808	4.324e-05	±	5.2379e-06	8.69742e-05	±	8.35454e-06
Bacillus thermoamylovorans	0.0488808	6.194e-05	±	8.89025e-06	0.000100077	±	1.61631e-05
Bacillus horikoshii	0.0488808	3.244e-05	±	5.22069e-06	5.734e-05	±	5.59469e-06
Virgibacillus phasianinus	0.0488808	3.772e-05	±	6.96796e-06	6.264e-05	±	3.04115e-06
Exiguobacterium sp. ZWU0009	0.0488808	7.86e-06	±	2.74778e-06	2.506e-05	±	3.6944e-06
Streptomyces sp. TN58	0.0488808	1.492e-05	±	1.0707e-06	3.03e-05	±	4.67675e-06
Mycolicibacterium rhodesiae	0.0488808	1.408e-05	±	1.6375e-06	2.212e-05	±	2.46321e-06
Rhodococcus sp. YL-1	0.0488808	4.146e-06	±	4.58482e-07	7.878e-06	±	1.26406e-06
Synechococcus sp. PCC 8807	0.0488808	5.616e-06	±	1.02968e-06	1.1958e-05	±	1.60439e-06
Leptolyngbya sp. O-77	0.0488808	3.516e-05	±	4.85866e-06	5.49e-05	±	4.64457e-06
Mycoplasma dispar	0.0488808	1.4794e-05	±	2.37637e-06	2.596e-05	±	2.25801e-06
Pantoea sp. PSNIH2	0.0488808	7.436e-06	±	2.38806e-06	3.786e-05	±	1.30262e-05
Pseudomonas monteilii	0.0488808	1.976e-05	±	2.46102e-06	4.052e-05	±	4.8172e-06
Pseudomonas plecoglossicida	0.0488808	4.676e-06	±	1.54116e-06	1.3132e-05	±	1.4407e-06
Pseudomonas sp. LG1D9	0.0488808	8.912e-06	±	1.7337e-06	2.522e-05	±	3.66707e-06
Colwellia sp. Arc7-D	0.0488808	9.174e-06	±	1.53455e-06	1.792e-05	±	2.11315e-06
Zobellella denitrificans	0.0488808	3.696e-05	±	3.84819e-06	7.56338e-05	±	1.04217e-05
Methylomicrobium alcaliphilum	0.0488808	2.28e-05	±	3.50528e-06	3.958e-05	±	3.57427e-06
Mesorhizobium loti	0.0488808	2.642e-05	±	2.86817e-06	4.49e-05	±	4.28847e-06
Devosia sp. H5989	0.0488808	1.684e-05	±	2.05563e-06	3.53e-05	±	3.97329e-06
Yangia sp. CCB-MM3	0.0488808	3.554e-05	±	5.97115e-06	5.996e-05	±	2.54354e-06
Magnetospirillum sp. XM-1	0.0488808	1.2824e-05	±	1.37287e-06	2.62e-05	±	3.72599e-06
Pseudogulbenkiania sp. NH8B	0.0488808	2.052e-05	±	3.02364e-06	4.298e-05	±	6.51394e-06
Stigmatella aurantiaca	0.0488808	4.334e-05	±	5.46366e-06	8.59088e-05	±	9.7964e-06
Desulfovibrio hydrothermalis	0.0488808	4.526e-05	±	4.9322e-06	6.592e-05	±	2.96301e-06
Jonquetella anthropi	0.0488808	3.584e-05	±	3.76053e-06	7.254e-05	±	8.25982e-06
Colletotrichum graminicola	0.0488808	5.002e-05	±	2.97916e-06	6.812e-05	±	3.54124e-06
Aspergillus brunneoviolaceus	0.0488808	3.4e-05	±	4.41305e-06	4.962e-05	±	3.94441e-06
Penicilliopsis zonata	0.0488808	3.324e-05	±	1.83619e-06	5.82e-05	±	6.90022e-06
Fonsecaea pedrosoi	0.0488808	1.009e-05	±	1.0132e-06	2.234e-05	±	2.59992e-06
Melampsora larici-populina	0.0488808	8.60268e-05	±	9.37424e-06	0.000154767	±	1.63011e-05
Candidatus Methanomassiliicoccus intestinalis	0.0488808	1.1872e-05	±	2.90469e-06	3.052e-05	±	4.8406e-06
Thermococcus thioreducens	0.0488808	1.3014e-06	±	3.66286e-07	5.7e-06	±	1.68176e-06
Thermococcus barossii	0.0488808	2.31e-06	±	5.937e-07	6.956e-06	±	1.00311e-06
Palaeococcus pacificus	0.0488808	2.908e-06	±	3.94897e-07	5.97e-06	±	9.33408e-07
Ostreococcus lucimarinus virus 1	0.0488808	4.772e-07	±	1.70938e-07	1.8264e-06	±	5.44087e-07
Streptomyces sp. 452	0.0488808	1.818e-05	±	1.66955e-06	3.136e-05	±	3.8613e-06
Mycobacterium kansasii	0.0488808	2.594e-05	±	2.23374e-06	3.836e-05	±	3.0862e-06
Gordonia terrae	0.0488808	9.718e-06	±	1.10248e-06	1.888e-05	±	2.2811e-06
Lentzea guizhouensis	0.0488808	3.436e-05	±	3.53788e-06	5.58e-05	±	4.22883e-06
Plantactinospora sp. BC1	0.0488808	2.556e-05	±	2.35618e-06	3.738e-05	±	3.2307e-06
Bifidobacterium actinocoloniiforme	0.0488808	1.3694e-05	±	1.54985e-06	3.026e-05	±	3.90469e-06
Olsenella sp. Marseille-P2300	0.0488808	0.000136986	±	1.80395e-05	0.000263418	±	3.77831e-05
Scytonema sp. HK-05	0.0488808	1.736e-05	±	2.41839e-06	3.146e-05	±	3.20665e-06
Spiroplasma sabaudiense	0.0488808	9.89e-06	±	1.23831e-06	2.076e-05	±	3.14589e-06
Candidatus Riesia pediculicola	0.0488808	7.766e-06	±	6.52638e-07	1.5912e-05	±	1.99683e-06
Providencia heimbachae	0.0488808	1.604e-05	±	2.186e-06	2.66e-05	±	2.46475e-06
Xenorhabdus poinarii	0.0488808	7.184e-06	±	8.81196e-07	1.6648e-05	±	3.34624e-06
Brevundimonas sp. GW460-12-10-14-LB2	0.0488808	1.478e-05	±	1.37419e-06	2.56e-05	±	2.71514e-06
Caulobacter mirabilis	0.0488808	1.532e-05	±	1.9106e-06	3.342e-05	±	4.20374e-06
Dechloromonas aromatica	0.0488808	2.296e-05	±	2.52004e-06	4.09e-05	±	4.73286e-06
Pelobacter acetylenicus	0.0488808	5.19e-05	±	7.20062e-06	8.88626e-05	±	7.268e-06
Beauveria bassiana	0.0488808	2.848e-05	±	2.12542e-06	4.136e-05	±	4.90822e-06
Aspergillus flavus	0.0488808	1.109e-05	±	9.01166e-07	1.856e-05	±	1.47669e-06
Cladophialophora bantiana	0.0488808	2.65e-05	±	2.47891e-06	4.386e-05	±	4.02698e-06
Lodderomyces elongisporus	0.0488808	6.574e-05	±	5.80255e-06	9.54866e-05	±	6.02927e-06
Trypanosoma grayi	0.0488808	3.294e-05	±	3.19822e-06	5.112e-05	±	4.39902e-06
Natronobacterium gregoryi	0.0488808	4.036e-06	±	3.77738e-07	7.006e-06	±	9.79472e-07
Methanosarcina thermophila	0.0488808	8.148e-06	±	8.81024e-07	1.444e-05	±	1.53088e-06
Methanosalsum zhilinae	0.0488808	6.422e-06	±	9.19219e-07	1.562e-05	±	2.33782e-06
Streptomyces rubrolavendulae	0.0488808	1.1876e-05	±	1.06751e-06	2.586e-05	±	5.55037e-06
Mycobacterium sp. PYR15	0.0488808	1.4816e-06	±	3.15409e-07	4.078e-06	±	7.86857e-07
Saccharopolyspora erythraea	0.0488808	2.606e-05	±	2.36444e-06	5.41e-05	±	6.91289e-06
Winogradskyella sp. PC-19	0.0488808	2.962e-05	±	5.66237e-06	5.768e-05	±	3.4077e-06
Methylacidiphilum fumariolicum	0.0488808	6.626e-06	±	6.35803e-07	1.7556e-05	±	3.68949e-06
Naumovozyma castellii	0.0488808	1.994e-05	±	2.93217e-06	3.978e-05	±	5.08777e-06
Sulfolobus solfataricus	0.0488808	2.826e-06	±	7.39747e-07	9.384e-06	±	2.75482e-06
Phaeocystis globosa virus	0.0488808	2.494e-06	±	5.11044e-07	6.376e-06	±	1.2146e-06
Caldicellulosiruptor lactoaceticus	0.0488808	1.1106e-05	±	2.72154e-06	3.928e-05	±	6.20994e-06
Allokutzneria albata	0.0488808	2.5e-05	±	2.67731e-06	5.27e-05	±	7.05365e-06
Candidatus Sodalis pierantonius	0.0488808	4.24e-06	±	1.14215e-06	1.2578e-05	±	1.69802e-06
Pseudomonas sp. ATCC 13867	0.0488808	1.3052e-05	±	2.11986e-06	3.084e-05	±	4.33643e-06
Colwellia beringensis	0.0488808	8.134e-06	±	9.44397e-07	1.656e-05	±	2.40824e-06
Pseudothermotoga lettingae	0.0488808	4.45e-06	±	1.90347e-06	1.4706e-05	±	2.36861e-06
Blastomyces gilchristii	0.0488808	7.274e-05	±	5.91816e-06	0.000121738	±	1.81614e-05
Mycobacterium sp. JLS	0.0488808	1.043e-06	±	1.91124e-07	6.062e-06	±	3.18967e-06
Citrobacter youngae	0.0488808	1.5946e-06	±	3.436e-07	4.618e-06	±	1.30845e-06
Rickettsia montanensis	0.0488808	5.11e-07	±	1.0678e-07	1.7092e-06	±	4.45027e-07
Mycoplasma pneumoniae	0.0488808	2.61e-06	±	4.03695e-07	4.674e-06	±	3.07792e-07
Capnocytophaga cynodegmi	0.0488808	4.052e-05	±	5.52607e-06	6.746e-05	±	3.04e-06
Blattabacterium cuenoti	0.0488808	9.888e-06	±	1.23334e-06	1.994e-05	±	2.65454e-06
Candidatus Fonsibacter ubiquis	0.0488808	1.306e-05	±	1.69251e-06	2.35e-05	±	2.61094e-06
Anaeromyxobacter sp. K	0.0488808	2.156e-05	±	1.66811e-06	4.736e-05	±	8.21088e-06
Borreliella bissettii	0.0488808	7.902e-06	±	1.22195e-06	1.402e-05	±	1.13991e-06
Marinitoga piezophila	0.0488808	1.4098e-05	±	3.46853e-06	3.41e-05	±	3.61525e-06
Trichophyton rubrum	0.0488808	1.1064e-05	±	1.10576e-06	1.942e-05	±	1.87973e-06
Cavenderia fasciculata	0.0488808	7.748e-05	±	7.64601e-06	0.000117088	±	6.95093e-06
Orgyia leucostigma nucleopolyhedrovirus	0.0488808	1.292e-07	±	3.91502e-08	3.278e-07	±	3.09215e-08
Mycobacterium virus Ff47	0.021175	2.992e-07	±	9.33212e-08	2.08e-08	±	2.08e-08
Tula orthohantavirus	0.0264476	1.248e-06	±	4.86812e-07	1.618e-07	±	7.69424e-08
Lactobacillus sp. D1501	0.0270703	0.000578146	±	0.000200967	4.1888e-05	±	1.01266e-05
Streptococcus sp. FDAARGOS_192	0.0270703	0.000132708	±	4.39072e-05	2.014e-05	±	2.03828e-06
Lactococcus garvieae	0.0270703	0.00195632	±	0.00068398	0.000370437	±	7.50798e-05
Weissella koreensis	0.0270703	0.000332527	±	0.000109356	5.538e-05	±	2.8345e-06
Thermofilum uzonense	0.0270703	1.945e-05	±	5.75425e-06	4.048e-06	±	1.3124e-07
Streptococcus infantarius	0.0270703	0.00130874	±	0.000421969	0.000161412	±	1.23993e-05
Staphylococcus aureus	0.0270703	0.0179105	±	0.00360463	0.00484568	±	0.000498725
Lactococcus lactis	0.0270703	0.0023431	±	0.000563484	0.000792527	±	4.85055e-05
Aerococcus viridans	0.0270703	0.000385805	±	0.000131027	6.396e-05	±	6.62756e-06
Exserohilum turcicum	0.0270703	0.000360422	±	0.000119942	8.276e-05	±	5.42518e-06
Bacillus phage Stitch	0.0270703	1.0104e-05	±	2.11767e-06	4.742e-06	±	5.51366e-07
Lactobacillus casei	0.0270703	0.000727826	±	0.000202355	0.000161564	±	2.91895e-06
Lactobacillus curvatus	0.0270703	0.00101594	±	0.000345472	0.00011786	±	8.54847e-06
Lactobacillus sp. CBA3605	0.0270703	0.000595122	±	0.00020471	7.276e-05	±	6.03636e-06
Leuconostoc lactis	0.0270703	0.000163068	±	5.71989e-05	1.7252e-05	±	3.72066e-06
Leuconostoc garlicum	0.0270703	0.000483408	±	0.000175894	3.51e-05	±	6.10074e-06
Yersinia pseudotuberculosis	0.0270703	0.000298764	±	9.20818e-05	5.656e-05	±	4.84196e-06
Yersinia virus R1RT	0.0270703	3.6532e-05	±	1.32787e-05	3.444e-06	±	7.55014e-07
Carnobacterium maltaromaticum	0.0270703	0.000568677	±	0.000181121	0.000107355	±	3.44702e-06
Lactobacillus salivarius	0.0270703	0.00706887	±	0.00242588	0.000802109	±	6.15677e-05
Lactobacillus plantarum	0.0270703	0.00646818	±	0.00224966	0.00074166	±	3.88218e-05
Lactobacillus crustorum	0.0270703	0.000338335	±	0.000113567	6.018e-05	±	4.01564e-06
Lactobacillus ginsenosidimutans	0.0270703	0.000399235	±	0.000134845	6.426e-05	±	3.61201e-06
Lactobacillus backii	0.0270703	0.000379455	±	0.000123838	6.724e-05	±	3.60092e-06
Lactobacillus agilis	0.0270703	0.00622562	±	0.00218061	0.000586341	±	6.68122e-05
Lactobacillus paraplantarum	0.0270703	0.000405957	±	0.000139822	5.516e-05	±	4.39632e-06
Lactobacillus acidipiscis	0.0270703	0.00351599	±	0.00122218	0.000374504	±	3.48973e-05
Lactobacillus kunkeei	0.0270703	0.000288643	±	9.62129e-05	4.186e-05	±	1.59831e-06
Lactobacillus farciminis	0.0270703	0.000735685	±	0.000246863	9.43482e-05	±	8.56679e-06
Lactobacillus sakei	0.0270703	0.0013283	±	0.000449553	0.00017244	±	1.36843e-05
Pediococcus pentosaceus	0.0270703	0.00104605	±	0.000354691	0.000141538	±	1.03528e-05
Enterococcus durans	0.0270703	0.000979755	±	0.000337229	0.0001231	±	5.58095e-06
Enterococcus virus FL3	0.0270703	0.000130503	±	3.70608e-05	1.9558e-05	±	3.87681e-06
Staphylococcus auricularis	0.0270703	0.000156785	±	4.81159e-05	3.312e-05	±	1.13903e-06
Lactobacillus brevis	0.0270703	0.000779944	±	0.000266273	0.000106309	±	1.41591e-05
Lactobacillus ruminis	0.0270703	0.00330683	±	0.00111188	0.000460002	±	2.8376e-05
Lactobacillus coryniformis	0.0270703	0.00102343	±	0.000336101	0.00015033	±	1.03277e-05
Lactobacillus fermentum	0.0270703	0.00291337	±	0.00102867	0.00037998	±	2.7481e-05
Lactobacillus mucosae	0.0270703	0.00104318	±	0.0003728	0.000139781	±	1.01477e-05
Lactobacillus heilongjiangensis	0.0270703	0.000416359	±	0.000137454	6.766e-05	±	3.53378e-06
Lactobacillus sp. CBA3606	0.0270703	0.000398295	±	0.000135799	5.836e-05	±	4.93615e-06
Lactobacillus lindneri	0.0270703	0.00023911	±	7.82896e-05	4.336e-05	±	2.69418e-06
Lactobacillus sanfranciscensis	0.0270703	0.000614384	±	0.000212466	7.498e-05	±	7.09693e-06
Pediococcus claussenii	0.0270703	0.000561897	±	0.000189783	9.24952e-05	±	4.69426e-06
Enterococcus sp. FDAARGOS_375	0.0270703	0.000353983	±	0.000128229	4.546e-05	±	6.04124e-06
Weissella jogaejeotgali	0.0270703	0.000271787	±	9.1004e-05	3.578e-05	±	3.51161e-06
Clostridium phage phiCD6356	0.0270703	3.279e-05	±	1.19351e-05	3.33e-06	±	4.05068e-07
Lactobacillus buchneri	0.0270703	0.000423175	±	0.000140188	6.914e-05	±	5.975e-06
Lactobacillus pentosus	0.0270703	0.000999709	±	0.000329184	0.000159432	±	1.20793e-05
Pediococcus inopinatus	0.0270703	0.000796688	±	0.000265283	0.000111312	±	8.24872e-06
Pseudoalteromonas espejiana	0.0270703	6.2803e-05	±	1.96136e-05	1.51e-05	±	9.73653e-07
Lactobacillus helveticus	0.0270703	0.00128551	±	0.000385638	0.00028635	±	2.92879e-05
Lactobacillus parabuchneri	0.0270703	0.000278768	±	9.16664e-05	5.348e-05	±	2.90506e-06
Pediococcus acidilactici	0.0270703	0.000518718	±	0.000163355	9.87684e-05	±	5.30433e-06
Streptococcus australis	0.0270703	8.756e-05	±	2.73448e-05	1.994e-05	±	2.04318e-06
Lactococcus piscium	0.0270703	0.000358123	±	0.000113836	8.214e-05	±	2.13485e-06
Enterococcus mundtii	0.0270703	0.000662743	±	0.000217177	0.000126445	±	3.06149e-06
Vagococcus teuberi	0.0270703	0.000395479	±	0.000132732	7.684e-05	±	3.01506e-06
Jeotgalibaca sp. PTS2502	0.0270703	0.000327815	±	0.000100969	6.774e-05	±	2.47701e-06
Marinilactibacillus sp. 15R	0.0270703	0.000683604	±	0.000236322	0.000122397	±	4.42548e-06
Weissella paramesenteroides	0.0270703	0.000251421	±	8.48889e-05	4.832e-05	±	2.14649e-06
Psychrobacter urativorans	0.0270703	7.34826e-05	±	2.48211e-05	1.724e-05	±	4.37721e-07
Macacine betaherpesvirus 3	0.0395749	1.1824e-07	±	1.29737e-08	2.08e-08	±	2.08e-08
Pectobacterium bacteriophage PM2	0.0450558	2.626e-07	±	3.88003e-08	4.96e-08	±	3.04148e-08
Staphylococcus haemolyticus	0.0488808	0.000413947	±	8.74168e-05	0.000148654	±	1.5851e-05
Carnobacterium inhibens	0.0488808	0.000339642	±	0.00010738	7.416e-05	±	2.26398e-06
Helicobacter sp. MIT 01-6242	0.0488808	5.236e-05	±	5.21398e-06	3.658e-05	±	4.32046e-06
Lactobacillus koreensis	0.0488808	0.000235854	±	7.78358e-05	4.63e-05	±	4.14572e-06
Leuconostoc carnosum	0.0488808	0.000217506	±	7.30853e-05	3.378e-05	±	4.16442e-06
Lactobacillus alimentarius	0.0488808	0.000313798	±	0.000103028	5.79e-05	±	4.72832e-06
Lactobacillus amylolyticus	0.0488808	0.000242295	±	7.2754e-05	4.898e-05	±	6.50634e-06
Weissella ceti	0.0488808	0.000193807	±	6.53824e-05	3.434e-05	±	2.5926e-06
Lactobacillus helsingborgensis	0.0488808	6.54562e-05	±	1.83087e-05	2.158e-05	±	4.67519e-06
Lactobacillus gallinarum	0.0488808	0.000207305	±	6.35303e-05	4.522e-05	±	8.56192e-06
Lactobacillus amylophilus	0.0488808	0.000283288	±	9.59972e-05	5.092e-05	±	4.16778e-06
Lactobacillus crispatus	0.0488808	0.000480923	±	0.000152937	0.000110986	±	2.84919e-05
Streptococcus parasanguinis	0.0488808	0.000168382	±	5.11481e-05	4.774e-05	±	3.13442e-06
Streptococcus macedonicus	0.0488808	0.000209525	±	7.92107e-05	2.84e-05	±	3.23527e-06
Tetragenococcus halophilus	0.0488808	0.000591722	±	0.000193628	0.000125218	±	8.42901e-06
Pseudomonas cerasi	0.0488808	6.6504e-05	±	2.33585e-05	1.3534e-05	±	2.34567e-06
Vibrio cholerae	0.0488808	7.214e-05	±	1.01145e-05	3.938e-05	±	3.37748e-06

## Sheet: b. SPFL(21) versus Con(21)
Table S6. Comparison of species between groups based on shotgun sequencing. P values are based on Kruskal-Wails test with Mann-Whitney U post-hoc test (bonferroni correction). All species with P values less than 0.05 are listed.
(a) SPFL (21) vs Con (21)
ID	P value	Relative abundance of species in each group of mice (mean ± SEM)
		SPFL(21)			Con(21)
Erwinia phage vB_EamM_EarlPhillipIV	0.016037	0	±	0	2.572e-07	±	2.88746e-08
Lactobacillus phage CL1	0.016037	0	±	0	2.786e-06	±	1.18609e-06
Serratia phage Eta	0.016037	0	±	0	4.842e-07	±	2.07191e-07
Mycobacterium virus Bane1	0.016037	0	±	0	3.208e-07	±	1.13468e-07
Synechococcus phage S-WAM1	0.016037	0	±	0	2.71e-07	±	1.03794e-07
Cellulophaga virus Cba181	0.016037	0	±	0	1.1678e-06	±	4.47193e-07
Staphylococcus virus S253	0.021175	1.182e-08	±	1.182e-08	9.184e-07	±	6.31712e-07
Sunguru virus	0.021175	4.56e-08	±	4.56e-08	6.014e-07	±	1.74966e-07
Cronobacter phage CR5	0.021175	1.182e-08	±	1.182e-08	3.102e-07	±	1.39455e-07
Caulobacter virus Rogue	0.021175	1.182e-08	±	1.182e-08	4.31e-07	±	1.15045e-07
Synechococcus phage S-CAM8	0.0246232	3.462e-08	±	2.29086e-08	2.1358e-06	±	1.42754e-06
Escherichia virus VR5	0.0246232	3.894e-08	±	2.47237e-08	7.476e-07	±	3.88099e-07
Chinook salmon nidovirus 1	0.0246232	6.96e-08	±	4.61537e-08	1.17e-06	±	2.40483e-07
Pseudomonas phage PaBG	0.0246232	8.96e-08	±	6.1522e-08	5.664e-07	±	8.8014e-08
Pseudomonas virus PaMx74	0.0246232	4.64e-08	±	2.84211e-08	6.792e-07	±	2.58397e-07
Synechococcus phage S-SSM4	0.0246232	3.462e-08	±	2.29086e-08	5.718e-07	±	2.1678e-07
Vibrio phage qdvp001	0.0264476	4.796e-08	±	2.08457e-08	2.49e-07	±	1.02123e-07
Dill cryptic virus 2	0.0264476	5.542e-08	±	2.44417e-08	6.136e-07	±	1.08571e-07
Pseudomonas simiae	0.0270703	1.4076e-06	±	7.87623e-07	7.506e-06	±	1.36168e-06
Butyrivibrio hungatei	0.0270703	0.000258292	±	8.97376e-05	0.00072261	±	0.000120782
Lachnoclostridium phytofermentans	0.0270703	0.000271418	±	8.6458e-05	0.000736365	±	8.90339e-05
Blautia hansenii	0.0270703	0.00100446	±	0.000320641	0.00339751	±	0.000466341
Lachnospiraceae bacterium oral taxon 500	0.0270703	0.00026449	±	7.92986e-05	0.00088942	±	0.0001109
Roseburia hominis	0.0270703	0.00273853	±	0.000787133	0.0102026	±	0.00152177
Anaerostipes hadrus	0.0270703	0.000617694	±	0.000189197	0.00174429	±	0.000154277
Anaerotignum propionicum	0.0270703	0.00014694	±	3.7784e-05	0.000424533	±	5.66146e-05
Clostridium sp. SY8519	0.0270703	0.00061897	±	0.000180319	0.00217738	±	0.000253045
Clostridium sp. BNL1100	0.0270703	0.000102337	±	2.73268e-05	0.000220518	±	1.98976e-05
Geosporobacter ferrireducens	0.0270703	0.000115238	±	3.20877e-05	0.000289714	±	2.28262e-05
Ruminococcus albus	0.0270703	0.000167678	±	4.28668e-05	0.000508489	±	6.08415e-05
Ruminococcus champanellensis	0.0270703	0.00023979	±	6.19955e-05	0.000899972	±	9.49779e-05
Ruminococcus bicirculans	0.0270703	0.00022785	±	5.01564e-05	0.000700113	±	7.23995e-05
Ethanoligenens harbinense	0.0270703	0.000242703	±	5.07716e-05	0.000703196	±	7.41966e-05
Ruminococcaceae bacterium CPB6	0.0270703	0.00013012	±	3.67007e-05	0.000394139	±	3.90673e-05
Flavonifractor plautii	0.0270703	0.00163075	±	0.000349999	0.00905361	±	0.00187464
Intestinimonas butyriciproducens	0.0270703	0.00092387	±	0.000195502	0.00456399	±	0.000878283
Monoglobus pectinilyticus	0.0270703	0.000163124	±	4.05803e-05	0.000442017	±	5.11731e-05
Eubacterium limosum	0.0270703	0.00040508	±	0.000100877	0.00119527	±	0.000142155
Acetobacterium woodii	0.0270703	7.33338e-05	±	2.15962e-05	0.000162141	±	1.72194e-05
Desulfotomaculum ruminis	0.0270703	7.82218e-05	±	1.8652e-05	0.000228225	±	1.68358e-05
Desulfotomaculum gibsoniae	0.0270703	6.5094e-05	±	1.71335e-05	0.000182974	±	1.904e-05
Desulfotomaculum acetoxidans	0.0270703	4.578e-05	±	7.24965e-06	0.000103045	±	5.46849e-06
Desulfitobacterium hafniense	0.0270703	9.82936e-05	±	2.31359e-05	0.000287529	±	2.48944e-05
Desulfitobacterium dehalogenans	0.0270703	4.564e-05	±	1.22545e-05	0.000158712	±	1.84168e-05
Dehalobacter sp. CF	0.0270703	4.08e-05	±	1.44515e-05	0.000159694	±	1.9979e-05
Candidatus Desulforudis audaxviator	0.0270703	2.1042e-05	±	4.99463e-06	6.894e-05	±	6.82471e-06
Syntrophobotulus glycolicus	0.0270703	7.12854e-05	±	1.71409e-05	0.000224987	±	2.40744e-05
Peptoclostridium acidaminophilum	0.0270703	6.65164e-05	±	1.4459e-05	0.000184392	±	1.87735e-05
Oscillibacter valericigenes	0.0270703	0.000424352	±	8.28184e-05	0.00274958	±	0.000646286
Mogibacterium diversum	0.0270703	3.802e-05	±	1.03521e-05	9.57762e-05	±	1.10542e-05
Thermaerobacter marianensis	0.0270703	4.06e-05	±	7.8427e-06	0.000106011	±	2.07022e-05
Symbiobacterium thermophilum	0.0270703	5.588e-05	±	9.9032e-06	0.000164148	±	2.35981e-05
Heliobacterium modesticaldum	0.0270703	8.5223e-05	±	2.35931e-05	0.00024815	±	2.6843e-05
Christensenella massiliensis	0.0270703	0.000164588	±	4.15345e-05	0.00060271	±	7.14949e-05
Moorella thermoacetica	0.0270703	4.566e-05	±	1.1773e-05	0.000134437	±	1.54425e-05
Thermacetogenium phaeum	0.0270703	3.548e-05	±	8.18794e-06	0.000157032	±	1.96811e-05
Thermanaeromonas toyohensis	0.0270703	1.7538e-05	±	3.79332e-06	4.572e-05	±	4.75977e-06
Bacillus amyloliquefaciens	0.0270703	3.042e-05	±	5.2199e-06	0.000115179	±	1.91694e-05
Bacillus sonorensis	0.0270703	3.67e-05	±	8.80875e-06	9.8698e-05	±	6.59224e-06
Bacillus paralicheniformis	0.0270703	3.288e-05	±	5.78415e-06	7.1e-05	±	4.91803e-06
Bacillus gobiensis	0.0270703	3.328e-05	±	6.30709e-06	5.574e-05	±	4.36596e-06
Bacillus beveridgei	0.0270703	3.51e-05	±	9.45119e-06	7.548e-05	±	5.96434e-06
Bacillus jeotgali	0.0270703	3.06e-05	±	5.77936e-06	6.046e-05	±	2.4219e-06
Geobacillus stearothermophilus	0.0270703	5.446e-06	±	1.20255e-06	2.698e-05	±	4.21573e-06
Paenibacillus mucilaginosus	0.0270703	0.000101125	±	1.8091e-05	0.000260152	±	3.05595e-05
Paenibacillus durus	0.0270703	0.000104867	±	2.30222e-05	0.00026498	±	1.71829e-05
Paenibacillus stellifer	0.0270703	7.49986e-05	±	1.99794e-05	0.000213114	±	1.75296e-05
Paenibacillus donghaensis	0.0270703	9.2553e-05	±	2.70504e-05	0.00032241	±	4.64936e-05
Paenibacillus sp. BIHB4019	0.0270703	4.624e-05	±	1.1902e-05	0.000122252	±	1.69629e-05
Paenibacillus beijingensis	0.0270703	5.116e-05	±	1.04248e-05	0.000123206	±	1.09937e-05
Paenibacillus sp. Y412MC10	0.0270703	5.018e-05	±	1.02289e-05	0.00015316	±	1.91224e-05
Paenibacillus sp. FSL H7-0357	0.0270703	6.18486e-05	±	1.52146e-05	0.000188134	±	2.39207e-05
Paenibacillus naphthalenovorans	0.0270703	4.36e-05	±	1.04737e-05	0.000112177	±	9.41124e-06
Paenibacillus glucanolyticus	0.0270703	4.474e-05	±	9.10695e-06	0.00012968	±	8.80346e-06
Paenibacillus sp. lzh-N1	0.0270703	1.1708e-05	±	1.49124e-06	5.504e-05	±	5.96595e-06
Aneurinibacillus soli	0.0270703	3.894e-05	±	1.03573e-05	7.948e-05	±	4.8092e-06
Paenibacillaceae bacterium GAS479	0.0270703	5.044e-05	±	1.07054e-05	0.000105154	±	5.7965e-06
Jeotgalibacillus malaysiensis	0.0270703	3.518e-05	±	7.45684e-06	9.33714e-05	±	1.1562e-05
Alicyclobacillus acidocaldarius	0.0270703	4.55e-05	±	1.17271e-05	0.00011607	±	8.3736e-06
Tumebacillus avium	0.0270703	4.772e-05	±	1.24132e-05	0.000124913	±	7.36234e-06
Kyrpidia sp. EA-1	0.0270703	1.3424e-05	±	3.3675e-06	5.75e-05	±	7.67457e-06
Selenomonas ruminantium	0.0270703	0.000127188	±	2.77623e-05	0.000385303	±	2.82798e-05
Selenomonas sputigena	0.0270703	7.55368e-05	±	1.58711e-05	0.000176964	±	2.05249e-05
Selenomonas sp. oral taxon 126	0.0270703	4.948e-05	±	9.81323e-06	0.000163292	±	1.87974e-05
Selenomonas sp. oral taxon 920	0.0270703	4.9e-05	±	1.11457e-05	0.000135549	±	1.59681e-05
Selenomonas sp. oral taxon 136	0.0270703	6.8712e-05	±	1.53537e-05	0.000184667	±	2.54002e-05
Dialister sp. Marseille-P5638	0.0270703	4.882e-05	±	1.13428e-05	0.000102597	±	9.70038e-06
Negativicoccus massiliensis	0.0270703	2.12e-05	±	4.93325e-06	5.446e-05	±	7.738e-06
Acidaminococcus fermentans	0.0270703	9.05656e-05	±	2.08503e-05	0.000322932	±	3.52971e-05
Acidaminococcus intestini	0.0270703	7.67326e-05	±	2.27279e-05	0.00019816	±	1.6415e-05
Murdochiella vaginalis	0.0270703	0.000132398	±	3.41732e-05	0.000439674	±	4.39257e-05
Streptomyces avermitilis	0.0270703	1.824e-05	±	2.96287e-06	3.81e-05	±	2.82542e-06
Streptomyces sp. 2114.2	0.0270703	2.29e-05	±	4.18939e-06	9.80498e-05	±	2.00113e-05
Corynebacterium atypicum	0.0270703	1.2078e-05	±	3.08048e-06	4.256e-05	±	4.63644e-06
Corynebacterium resistens	0.0270703	2.1486e-05	±	5.38563e-06	8.32128e-05	±	5.4346e-06
Corynebacterium sp. 2183	0.0270703	5.79e-06	±	5.01388e-07	1.284e-05	±	1.21844e-06
Corynebacterium riegelii	0.0270703	9.744e-06	±	2.15217e-06	2.822e-05	±	4.26361e-06
Corynebacterium singulare	0.0270703	2.371e-05	±	5.6443e-06	5.568e-05	±	2.53464e-06
Corynebacterium kroppenstedtii	0.0270703	1.4686e-05	±	3.45802e-06	2.652e-05	±	1.43367e-06
Corynebacterium flavescens	0.0270703	5.54e-06	±	1.07214e-06	1.722e-05	±	2.55625e-06
Mycobacterium sp. EPa45	0.0270703	1.4692e-05	±	3.66506e-06	3.962e-05	±	2.46848e-06
Hoyosella subflava	0.0270703	1.3592e-05	±	2.68e-06	3.688e-05	±	5.42277e-06
Rhodococcus aetherivorans	0.0270703	1.5362e-05	±	3.15369e-06	4.094e-05	±	4.38128e-06
Microbacterium paraoxydans	0.0270703	4.354e-06	±	1.22172e-07	2.172e-05	±	5.00943e-06
Clavibacter capsici	0.0270703	1.9742e-05	±	4.26353e-06	4.178e-05	±	2.45263e-06
Microterricola viridarii	0.0270703	3.422e-05	±	6.59071e-06	7.168e-05	±	6.15609e-06
Plantibacter flavus	0.0270703	1.559e-05	±	3.24278e-06	3.482e-05	±	2.86521e-06
Candidatus Rhodoluna planktonica	0.0270703	1.3942e-05	±	3.02507e-06	3.04e-05	±	1.87003e-06
Arthrobacter sp. FB24	0.0270703	2.11e-05	±	4.91945e-06	4.644e-05	±	2.91712e-06
Arthrobacter sp. QXT-31	0.0270703	8.114e-06	±	1.66328e-06	2.22e-05	±	3.11014e-06
Sinomonas atrocyanea	0.0270703	1.734e-05	±	3.01357e-06	4.648e-05	±	1.97773e-06
Renibacterium salmoninarum	0.0270703	4.584e-06	±	9.81721e-07	1.0442e-05	±	7.95842e-07
Cellulomonas fimi	0.0270703	1.2206e-05	±	1.9093e-06	3.038e-05	±	3.26702e-06
Intrasporangium calvum	0.0270703	1.1806e-05	±	2.55592e-06	2.454e-05	±	1.95974e-06
Brevibacterium sandarakinum	0.0270703	2.2462e-05	±	5.60711e-06	4.922e-05	±	2.30898e-06
Kytococcus sedentarius	0.0270703	2.336e-05	±	4.99085e-06	5.876e-05	±	9.39551e-06
Amycolatopsis sp. AA4	0.0270703	2.692e-05	±	5.0584e-06	5.344e-05	±	4.07119e-06
Actinoalloteichus sp. AHMU CJ021	0.0270703	1.775e-05	±	3.56581e-06	3.678e-05	±	4.49715e-06
Actinoalloteichus sp. ADI127-7	0.0270703	6.99e-06	±	2.61244e-06	4.036e-05	±	4.25213e-06
Saccharomonospora viridis	0.0270703	8.48e-06	±	1.93846e-06	2.272e-05	±	2.04044e-06
Nocardioides dokdonensis	0.0270703	2.014e-05	±	2.91815e-06	4.084e-05	±	3.27133e-06
Micromonospora rifamycinica	0.0270703	1.438e-05	±	8.59884e-07	2.784e-05	±	3.84416e-06
Micromonospora coriariae	0.0270703	2.1092e-05	±	5.18579e-06	5.75e-05	±	5.28053e-06
Plantactinospora sp. KBS50	0.0270703	1.3644e-05	±	2.26155e-06	3.508e-05	±	5.06235e-06
Bifidobacterium asteroides	0.0270703	2.134e-05	±	4.53471e-06	5.882e-05	±	6.36706e-06
Bifidobacterium pseudocatenulatum	0.0270703	1.573e-05	±	3.61276e-06	7.95558e-05	±	1.3328e-05
Bifidobacterium kashiwanohense	0.0270703	3.694e-05	±	7.46248e-06	9.89602e-05	±	1.16463e-05
Actinomyces sp. Z16	0.0270703	3.554e-05	±	7.55193e-06	8.48584e-05	±	6.43676e-06
Trueperella pyogenes	0.0270703	4.892e-05	±	9.57911e-06	0.00014532	±	1.818e-05
Actinotignum schaalii	0.0270703	1.3302e-05	±	2.13539e-06	4.484e-05	±	7.24587e-06
Actinotignum sp. 313	0.0270703	1.033e-05	±	1.64844e-06	2.804e-05	±	3.75161e-06
Jatrophihabitans sp. GAS493	0.0270703	1.0518e-05	±	1.77393e-06	2.036e-05	±	2.03926e-06
Stackebrandtia nassauensis	0.0270703	2.3542e-05	±	4.8196e-06	5.552e-05	±	5.69503e-06
Nakamurella panacisegetis	0.0270703	1.4862e-05	±	3.40895e-06	4.312e-05	±	4.14263e-06
Coriobacterium glomerans	0.0270703	5.538e-05	±	1.32923e-05	0.000112951	±	4.51766e-06
Rubrobacter xylanophilus	0.0270703	2.2254e-05	±	5.98326e-06	6.612e-05	±	8.43845e-06
Nostoc flagelliforme	0.0270703	1.68e-05	±	1.71785e-06	2.548e-05	±	1.58348e-06
Nostoc sp. CENA543	0.0270703	1.926e-05	±	3.3914e-06	5.044e-05	±	2.17476e-06
Calothrix sp. PCC 7507	0.0270703	8.918e-06	±	2.1349e-06	2.56e-05	±	2.99015e-06
Calothrix sp. NIES-2098	0.0270703	2.264e-05	±	4.19686e-06	6.706e-05	±	7.44188e-06
Cyanothece sp. PCC 7424	0.0270703	1.732e-05	±	1.84185e-06	3.648e-05	±	3.73395e-06
Synechococcus sp. KORDI-49	0.0270703	2.4226e-05	±	7.48443e-06	5.71e-05	±	2.00225e-06
Synechococcus sp. PCC 7117	0.0270703	4.326e-06	±	7.01617e-07	1.387e-05	±	3.49262e-06
Synechococcus sp. WH 8102	0.0270703	7.556e-06	±	1.87237e-06	2.706e-05	±	7.78978e-06
Cyanobium gracile	0.0270703	3.192e-05	±	7.4053e-06	8.03508e-05	±	9.49019e-06
Thermosynechococcus elongatus	0.0270703	6.258e-06	±	9.72134e-07	2.032e-05	±	2.80061e-06
Pseudanabaena sp. PCC 7367	0.0270703	1.3384e-05	±	1.88867e-06	4.472e-05	±	1.97038e-06
Deinococcus puniceus	0.0270703	1.1936e-05	±	2.66585e-06	3.392e-05	±	3.98465e-06
Deinococcus sp. NW-56	0.0270703	1.8282e-05	±	3.52623e-06	4.96e-05	±	8.55961e-06
Thermus thermophilus	0.0270703	4.562e-05	±	8.7936e-06	0.000111741	±	1.39831e-05
Thermus scotoductus	0.0270703	1.4478e-05	±	2.19557e-06	4.04e-05	±	3.21978e-06
Thermus oshimai	0.0270703	2.004e-05	±	2.25757e-06	5.866e-05	±	6.00804e-06
Thermus sp. CCB_US3_UF1	0.0270703	1.1466e-05	±	1.95389e-06	4.118e-05	±	8.34334e-06
Meiothermus silvanus	0.0270703	1.608e-05	±	2.44467e-06	3.704e-05	±	4.22192e-06
Anaerolineaceae bacterium oral taxon 439	0.0270703	4.798e-05	±	1.08639e-05	0.000124793	±	1.15186e-05
Brevefilum fermentans	0.0270703	1.226e-05	±	2.49229e-06	2.926e-05	±	2.86437e-06
Dehalococcoides mccartyi	0.0270703	0.000108574	±	2.33603e-05	0.000310885	±	2.78767e-05
Bacteroides zoogleoformans	0.0270703	0.00384476	±	0.0010876	0.0091337	±	0.000512429
Chryseobacterium sp. IHB B 17019	0.0270703	4.586e-05	±	5.90683e-06	9.58866e-05	±	3.25133e-06
Flavobacterium sp. MEBiC07310	0.0270703	3.294e-05	±	5.96713e-06	8.048e-05	±	5.90986e-06
Elizabethkingia anophelis	0.0270703	8.61506e-05	±	1.39458e-05	0.000199056	±	1.261e-05
Gramella sp. MAR_2010_102	0.0270703	2.77e-05	±	4.89214e-06	6.438e-05	±	2.73009e-06
Nonlabens sediminis	0.0270703	2.304e-05	±	5.33691e-06	7.712e-05	±	3.28427e-06
Myroides odoratus	0.0270703	3.222e-05	±	4.36468e-06	6.142e-05	±	5.02209e-06
Myroides odoratimimus	0.0270703	3.368e-05	±	7.93388e-06	0.000123895	±	1.3638e-05
Lutibacter sp. LPB0138	0.0270703	4.668e-05	±	8.71145e-06	9.89796e-05	±	8.0746e-06
Echinicola vietnamensis	0.0270703	9.38548e-05	±	1.66342e-05	0.000190996	±	1.20652e-05
Escherichia fergusonii	0.0270703	2.414e-05	±	3.95419e-06	6.688e-05	±	5.94898e-06
Klebsiella aerogenes	0.0270703	3.488e-05	±	4.4047e-06	8.90636e-05	±	9.24635e-06
Citrobacter freundii	0.0270703	8.31982e-05	±	1.2398e-05	0.000175557	±	1.29909e-05
Citrobacter koseri	0.0270703	4.57e-05	±	8.05252e-06	0.000149533	±	5.20078e-06
Cronobacter universalis	0.0270703	1.696e-05	±	2.78399e-06	6.09e-05	±	2.91204e-06
Lelliottia amnigena	0.0270703	2.146e-05	±	2.26729e-06	5.074e-05	±	3.41784e-06
Shimwellia blattae	0.0270703	2.556e-05	±	4.02226e-06	6.854e-05	±	2.64435e-06
Kluyvera intermedia	0.0270703	1.8666e-05	±	4.7235e-06	4.934e-05	±	4.33274e-06
Pantoea stewartii	0.0270703	1.4032e-05	±	3.34514e-06	4.882e-05	±	6.34629e-06
Tatumella ptyseos	0.0270703	1.8734e-05	±	4.40953e-06	5.1e-05	±	3.26389e-06
Serratia plymuthica	0.0270703	4.076e-05	±	6.57637e-06	8.3359e-05	±	6.36306e-06
Serratia fonticola	0.0270703	4.196e-05	±	7.43005e-06	0.000103063	±	4.67983e-06
Rouxiella sp. ERMR1:05	0.0270703	2.564e-05	±	4.00282e-06	6.188e-05	±	3.94593e-06
Providencia alcalifaciens	0.0270703	8.064e-06	±	1.01559e-06	1.924e-05	±	2.1217e-06
Dickeya sp. NCPPB 3274	0.0270703	5.712e-06	±	1.19485e-06	2.68e-05	±	4.06977e-06
Brenneria goodwinii	0.0270703	1.742e-05	±	3.85051e-06	4.654e-05	±	7.44289e-06
Brenneria sp. EniD312	0.0270703	2.4906e-05	±	4.23887e-06	8.522e-05	±	3.74358e-06
Leminorella richardii	0.0270703	1.6218e-05	±	2.69326e-06	3.888e-05	±	3.69965e-06
Pseudomonas poae	0.0270703	1.954e-05	±	4.72362e-06	5.794e-05	±	6.55077e-06
Pseudomonas trivialis	0.0270703	1.8254e-05	±	4.42624e-06	4.456e-05	±	3.56842e-06
Pseudomonas syringae group genomosp. 3	0.0270703	2.732e-05	±	3.36027e-06	5.706e-05	±	4.8498e-06
Pseudomonas sp. CCOS 191	0.0270703	3.854e-06	±	8.68727e-07	1.262e-05	±	1.60032e-06
Pseudomonas knackmussii	0.0270703	5.96e-05	±	1.51419e-05	0.000155051	±	9.26815e-06
Pseudomonas sp. Os17	0.0270703	8.93e-06	±	1.58717e-06	1.872e-05	±	1.88399e-06
Pseudomonas brassicacearum	0.0270703	3.176e-05	±	3.49494e-06	6.186e-05	±	8.85599e-06
Pseudomonas lini	0.0270703	4.498e-06	±	5.51647e-07	1.1804e-05	±	1.04452e-06
Pseudomonas sp. PONIH3	0.0270703	5.976e-06	±	6.5214e-07	1.5056e-05	±	3.23699e-06
Azotobacter chroococcum	0.0270703	2.57e-05	±	5.37336e-06	7.286e-05	±	4.77269e-06
Acinetobacter sp. WCHA45	0.0270703	1.9386e-05	±	4.48977e-06	4.88e-05	±	3.82805e-06
Xanthomonas oryzae	0.0270703	1.9e-05	±	3.84721e-06	4.28e-05	±	2.60768e-06
Xanthomonas phaseoli	0.0270703	4.184e-06	±	1.0173e-06	1.696e-05	±	2.22567e-06
Xanthomonas gardneri	0.0270703	3.664e-06	±	2.74055e-07	1.267e-05	±	2.21602e-06
Stenotrophomonas sp. LM091	0.0270703	1.7692e-05	±	4.16947e-06	4.244e-05	±	4.7091e-06
Xylella fastidiosa	0.0270703	4.05e-05	±	6.01016e-06	7.362e-05	±	3.92013e-06
Marinobacter sp. LQ44	0.0270703	1.908e-05	±	2.78557e-06	4.384e-05	±	3.92843e-06
Shewanella frigidimarina	0.0270703	1.6308e-05	±	3.30706e-06	4.504e-05	±	2.92841e-06
Shewanella sp. ANA-3	0.0270703	1.6818e-05	±	4.25486e-06	4.094e-05	±	3.91926e-06
Pseudoalteromonas sp. 1_2015MBL_MicDiv	0.0270703	4.374e-06	±	5.16194e-07	1.868e-05	±	2.63086e-06
Acidihalobacter ferrooxidans	0.0270703	1.7728e-05	±	3.68032e-06	3.974e-05	±	5.74461e-06
Halorhodospira halochloris	0.0270703	1.4372e-05	±	3.14517e-06	2.974e-05	±	1.09481e-06
Halothiobacillus neapolitanus	0.0270703	2.2072e-05	±	4.54381e-06	5.178e-05	±	2.78216e-06
Alcanivorax pacificus	0.0270703	4.15e-05	±	9.28746e-06	0.000106436	±	7.46091e-06
Vibrio campbellii	0.0270703	3.822e-05	±	5.09396e-06	8.42784e-05	±	5.83915e-06
Vibrio sp. 2521-89	0.0270703	4.902e-06	±	9.47662e-07	1.564e-05	±	3.36639e-06
Grimontia hollisae	0.0270703	1.5272e-05	±	2.8119e-06	3.406e-05	±	2.02993e-06
Aeromonas sp. ASNIH2	0.0270703	1.0306e-05	±	1.46915e-06	2.606e-05	±	2.61239e-06
Oceanimonas sp. GK1	0.0270703	2.112e-05	±	3.14156e-06	4.702e-05	±	5.57615e-06
Francisella persica	0.0270703	8.704e-06	±	1.48679e-06	2.248e-05	±	2.02938e-06
Thiomicrospira cyclica	0.0270703	5.3e-06	±	1.17742e-06	1.0548e-05	±	6.11313e-07
Beggiatoa leptomitoformis	0.0270703	2.0982e-05	±	4.52326e-06	5.556e-05	±	2.83348e-06
Actinobacillus pleuropneumoniae	0.0270703	2.438e-05	±	3.93896e-06	5.168e-05	±	7.57848e-06
Microbulbifer aggregans	0.0270703	1.0118e-05	±	1.23896e-06	2.654e-05	±	2.54924e-06
Microbulbifer agarilyticus	0.0270703	9.59e-06	±	1.64567e-06	2.416e-05	±	2.81418e-06
Microbulbifer thermotolerans	0.0270703	1.986e-05	±	3.70022e-06	4.634e-05	±	3.07532e-06
gamma proteobacterium HdN1	0.0270703	1.8092e-05	±	4.4371e-06	6.568e-05	±	4.85339e-06
Thiolapillus brandeum	0.0270703	2.1392e-05	±	5.41299e-06	5.258e-05	±	5.07409e-06
Sedimenticola thiotaurini	0.0270703	2.66e-05	±	5.17909e-06	5.802e-05	±	6.53057e-06
Pseudohongiella spirulinae	0.0270703	1.1566e-05	±	2.41854e-06	3.42e-05	±	3.68293e-06
Methylomonas denitrificans	0.0270703	1.8784e-05	±	4.14105e-06	4.544e-05	±	2.28048e-06
Immundisolibacter cernigliae	0.0270703	2.0082e-05	±	4.1993e-06	5.062e-05	±	7.19155e-06
Rhizobium sp. NT-26	0.0270703	1.586e-05	±	1.13164e-06	2.632e-05	±	2.21752e-06
Rhizobium gallicum	0.0270703	2.13e-05	±	4.04883e-06	5.664e-05	±	5.07667e-06
Rhizobium favelukesii	0.0270703	1.6956e-05	±	2.55487e-06	4.71e-05	±	1.78241e-06
Agrobacterium tumefaciens	0.0270703	0.000113393	±	2.13646e-05	0.000205796	±	1.64057e-05
Agrobacterium fabrum	0.0270703	1.6826e-05	±	2.78005e-06	4.014e-05	±	3.10284e-06
Agrobacterium sp. RAC06	0.0270703	1.2888e-05	±	2.27428e-06	3.23e-05	±	5.04847e-06
Neorhizobium galegae	0.0270703	2.26e-05	±	4.7e-06	6.486e-05	±	3.4829e-06
Bradyrhizobium oligotrophicum	0.0270703	1.7854e-05	±	3.88026e-06	4.28e-05	±	2.1429e-06
Bradyrhizobium sp. WSM471	0.0270703	5.52e-06	±	1.00517e-06	1.756e-05	±	4.47064e-06
Afipia sp. GAS231	0.0270703	2.0394e-05	±	3.50976e-06	5.648e-05	±	1.49613e-06
Hoeflea sp. IMCC20628	0.0270703	1.836e-05	±	5.35057e-06	5.354e-05	±	3.50266e-06
Pseudorhodoplanes sinuspersici	0.0270703	3.038e-05	±	7.3359e-06	7.838e-05	±	3.88425e-06
Parvibaculum lavamentivorans	0.0270703	2.488e-05	±	3.71327e-06	4.896e-05	±	3.57639e-06
Altererythrobacter mangrovi	0.0270703	9.794e-06	±	2.1604e-06	2.068e-05	±	9.97697e-07
Porphyrobacter neustonensis	0.0270703	8.276e-06	±	1.28677e-06	2.334e-05	±	1.81235e-06
Rhodobacter sphaeroides	0.0270703	6.078e-05	±	1.06702e-05	0.000115093	±	8.55762e-06
Rhodobacter sp. CZR27	0.0270703	9.708e-06	±	2.11845e-06	3.324e-05	±	4.44056e-06
Paracoccus yeei	0.0270703	2.698e-05	±	4.61632e-06	5.524e-05	±	4.51471e-06
Paracoccus sp. CBA4604	0.0270703	1.0754e-05	±	1.93884e-06	2.74e-05	±	3.71591e-06
Paracoccus contaminans	0.0270703	1.3352e-05	±	1.48334e-06	2.696e-05	±	3.23506e-06
Paracoccus aminophilus	0.0270703	2.2376e-05	±	5.11562e-06	6.026e-05	±	1.71802e-06
Celeribacter baekdonensis	0.0270703	1.4858e-05	±	3.19615e-06	3.578e-05	±	1.82603e-06
Celeribacter manganoxidans	0.0270703	1.9622e-05	±	3.77764e-06	5.134e-05	±	4.9492e-06
Ruegeria pomeroyi	0.0270703	1.5168e-05	±	2.17183e-06	3.73e-05	±	3.73724e-06
Jannaschia sp. CCS1	0.0270703	1.2724e-05	±	3.70918e-06	3.554e-05	±	3.68464e-06
Epibacterium mobile	0.0270703	1.9076e-05	±	4.61956e-06	5.066e-05	±	7.71567e-06
Yoonia vestfoldensis	0.0270703	1.3188e-05	±	2.82979e-06	3.71e-05	±	3.50314e-06
Pseudovibrio sp. FO-BEG1	0.0270703	2.818e-05	±	5.76363e-06	5.448e-05	±	1.39764e-06
Azospirillum thiophilum	0.0270703	5.448e-05	±	1.06263e-05	0.000131144	±	1.17518e-05
Azospirillum sp. M2T2B2	0.0270703	1.163e-05	±	1.99901e-06	3.268e-05	±	3.80189e-06
Tistrella mobilis	0.0270703	6.58194e-05	±	1.58778e-05	0.000147605	±	1.15052e-05
Acetobacter aceti	0.0270703	1.59e-05	±	2.76152e-06	3.4e-05	±	1.89921e-06
Acetobacter ghanensis	0.0270703	1.0926e-05	±	1.75721e-06	3.434e-05	±	1.57309e-06
Acetobacter senegalensis	0.0270703	3.392e-06	±	6.71293e-07	1.556e-05	±	1.79933e-06
Caulobacter segnis	0.0270703	1.9152e-05	±	3.79303e-06	4.868e-05	±	9.6871e-07
Phenylobacterium zucineum	0.0270703	2.738e-05	±	5.19475e-06	6.03e-05	±	6.60462e-06
alpha proteobacterium HIMB59	0.0270703	1.439e-05	±	3.20455e-06	4.07e-05	±	4.65478e-06
Rickettsia bellii	0.0270703	2.316e-05	±	3.18459e-06	4.416e-05	±	2.58701e-06
Neorickettsia sennetsu	0.0270703	2.784e-06	±	6.09603e-07	6.71e-06	±	7.00143e-07
Micavibrio aeruginosavorus	0.0270703	2.46e-05	±	4.26579e-06	5.998e-05	±	4.14613e-06
Magnetococcus marinus	0.0270703	1.412e-05	±	2.94116e-06	3.832e-05	±	3.58767e-06
Burkholderia sp. BDU8	0.0270703	5.94e-06	±	1.07055e-06	1.656e-05	±	1.73049e-06
Cupriavidus sp. NH9	0.0270703	2.336e-05	±	4.86699e-06	4.946e-05	±	4.79694e-06
Paraburkholderia rhizoxinica	0.0270703	1.3122e-05	±	2.65433e-06	2.654e-05	±	1.24603e-06
Paucimonas lemoignei	0.0270703	1.6234e-05	±	3.72198e-06	5.408e-05	±	6.4101e-06
Acidovorax sp. KKS102	0.0270703	1.7152e-05	±	3.60687e-06	5.266e-05	±	4.42895e-06
Rhodoferax ferrireducens	0.0270703	2.23e-05	±	4.16413e-06	5.796e-05	±	2.08077e-06
Delftia sp. HK171	0.0270703	5.65e-06	±	8.15218e-07	1.532e-05	±	2.25907e-06
Alicycliphilus denitrificans	0.0270703	4.2e-05	±	8.31805e-06	9.54278e-05	±	8.69269e-06
Bordetella sp. N	0.0270703	3.09e-05	±	5.15723e-06	7.158e-05	±	6.19067e-06
Bordetella sp. HZ20	0.0270703	1.82e-05	±	2.27002e-06	3.272e-05	±	2.26747e-06
Pusillimonas sp. T7-7	0.0270703	2.1036e-05	±	3.98932e-06	4.234e-05	±	1.65306e-06
Massilia violaceinigra	0.0270703	2.0838e-05	±	4.70473e-06	5.666e-05	±	6.44287e-06
Herbaspirillum seropedicae	0.0270703	1.984e-05	±	2.82747e-06	5.89412e-05	±	2.10454e-05
Janthinobacterium sp. Marseille	0.0270703	2.0306e-05	±	4.18737e-06	5.326e-05	±	1.90016e-06
Methylibium petroleiphilum	0.0270703	2.59e-05	±	4.94752e-06	6.022e-05	±	5.7664e-06
Burkholderiales bacterium GJ-E10	0.0270703	1.2048e-05	±	2.4873e-06	3.018e-05	±	1.40975e-06
Neisseria zoodegmatis	0.0270703	2.53e-05	±	6.37166e-06	6.36e-05	±	3.61012e-06
Azoarcus sp. SY39	0.0270703	1.4506e-05	±	2.49895e-06	3.878e-05	±	6.69667e-06
Candidatus Methylopumilus planktonicus	0.0270703	6.54e-06	±	8.35099e-07	1.146e-05	±	9.32523e-07
Methylobacillus flagellatus	0.0270703	3.102e-05	±	7.69775e-06	8.4514e-05	±	5.6164e-06
Nitrosomonas eutropha	0.0270703	3.104e-05	±	6.91495e-06	7.576e-05	±	8.0235e-06
Nitrosospira multiformis	0.0270703	1.6238e-05	±	3.5356e-06	4.564e-05	±	1.67529e-06
Corallococcus coralloides	0.0270703	4.646e-05	±	8.24637e-06	0.000104286	±	9.75279e-06
Archangium gephyra	0.0270703	4.652e-05	±	8.74845e-06	0.000105778	±	1.16849e-05
Pajaroellobacter abortibovis	0.0270703	3.986e-06	±	9.99123e-07	1.099e-05	±	9.50389e-07
Lawsonia intracellularis	0.0270703	3.584e-05	±	1.75659e-06	7.97828e-05	±	8.94245e-06
Desulfomicrobium orale	0.0270703	4.778e-05	±	1.03476e-05	0.000102612	±	6.72256e-06
Geobacter lovleyi	0.0270703	5.888e-05	±	1.28141e-05	0.000133908	±	1.29755e-05
Geobacter uraniireducens	0.0270703	3.526e-05	±	5.71416e-06	7.80552e-05	±	9.21488e-06
Desulfococcus oleovorans	0.0270703	3.232e-05	±	5.89334e-06	9.85942e-05	±	1.04819e-05
Campylobacter iguaniorum	0.0270703	3.184e-05	±	5.28475e-06	8.532e-05	±	4.9265e-06
Helicobacter pylori	0.0270703	0.000177201	±	1.48461e-05	0.000259732	±	9.49658e-06
Sulfurimonas autotrophica	0.0270703	1.904e-05	±	3.93289e-06	4.448e-05	±	3.42395e-06
Nitratiruptor sp. SB155-2	0.0270703	1.0076e-05	±	2.10436e-06	2.918e-05	±	3.99817e-06
Bdellovibrio bacteriovorus	0.0270703	7.43118e-05	±	1.42793e-05	0.00016011	±	1.12985e-05
Verrucomicrobium spinosum	0.0270703	6.74532e-05	±	1.62875e-05	0.00014309	±	6.92574e-06
Phycisphaerae bacterium L21-RPul-D3	0.0270703	3.434e-05	±	8.49356e-06	7.576e-05	±	3.67105e-06
Chlamydia caviae	0.0270703	6.338e-06	±	1.26549e-06	1.498e-05	±	8.31505e-07
Candidatus Protochlamydia amoebophila	0.0270703	2.89e-05	±	8.18816e-06	7.72128e-05	±	9.66251e-06
Treponema succinifaciens	0.0270703	0.000156119	±	4.17239e-05	0.000584908	±	9.63259e-05
Treponema azotonutricium	0.0270703	7.7116e-05	±	1.83835e-05	0.000170994	±	1.34512e-05
Treponema putidum	0.0270703	3.982e-05	±	7.04545e-06	8.8143e-05	±	8.73388e-06
Treponema caldarium	0.0270703	4.192e-05	±	8.65751e-06	8.766e-05	±	3.31581e-06
Treponema sp. OMZ 838	0.0270703	2.974e-05	±	7.01602e-06	7.748e-05	±	6.0988e-06
Sphaerochaeta coccoides	0.0270703	4.988e-05	±	9.83348e-06	0.000108492	±	6.86423e-06
Sphaerochaeta pleomorpha	0.0270703	6.31132e-05	±	1.49843e-05	0.000134919	±	1.03869e-05
Ilyobacter polytropus	0.0270703	6.008e-05	±	1.03224e-05	0.00013812	±	8.51363e-06
Acidobacterium capsulatum	0.0270703	3.352e-05	±	5.22613e-06	7.456e-05	±	3.61381e-06
Thermotoga profunda	0.0270703	1.7032e-05	±	4.56894e-06	3.602e-05	±	3.89813e-06
Thermotoga sp. RQ7	0.0270703	1.836e-06	±	4.95536e-07	6.842e-06	±	1.024e-06
Cloacibacillus porcorum	0.0270703	0.000126088	±	2.59329e-05	0.000403662	±	5.67261e-05
Thermanaerovibrio acidaminovorans	0.0270703	2.308e-05	±	4.26397e-06	7.74462e-05	±	1.39271e-05
Thermovirga lienii	0.0270703	2.734e-05	±	5.16639e-06	7.398e-05	±	4.98913e-06
Leptospirillum ferriphilum	0.0270703	9.75e-06	±	2.64267e-06	4.356e-05	±	2.64303e-06
Thermodesulfatator indicus	0.0270703	2.0632e-05	±	6.06221e-06	4.836e-05	±	3.87977e-06
Trichoderma asperellum	0.0270703	3.372e-05	±	2.34423e-06	4.74e-05	±	1.45671e-06
Trichoderma reesei	0.0270703	4.54e-05	±	4.98187e-06	6.5e-05	±	1.41421e-06
Trichoderma atroviride	0.0270703	3.014e-05	±	8.41784e-07	3.81e-05	±	1.07424e-06
Podospora anserina	0.0270703	3.506e-05	±	3.22593e-06	5.162e-05	±	3.39476e-06
Gaeumannomyces tritici	0.0270703	4.716e-05	±	5.49077e-06	8.106e-05	±	4.35621e-06
Grosmannia clavigera	0.0270703	4.344e-05	±	5.87551e-06	8.60046e-05	±	5.72002e-06
Aspergillus piperis	0.0270703	3.304e-05	±	3.15778e-06	8.198e-05	±	5.28672e-06
Aspergillus campestris	0.0270703	2.626e-05	±	2.28114e-06	3.802e-05	±	1.93608e-06
Aspergillus nomius	0.0270703	1.938e-05	±	1.03508e-06	3.754e-05	±	1.91588e-06
Aspergillus novofumigatus	0.0270703	2.266e-05	±	1.18979e-06	4.564e-05	±	5.53359e-06
Aspergillus glaucus	0.0270703	3.498e-05	±	3.29354e-06	0.000274672	±	8.16834e-05
Exophiala xenobiotica	0.0270703	1.8e-05	±	1.38996e-06	3.608e-05	±	3.39962e-06
Exophiala mesophila	0.0270703	2.152e-05	±	1.31545e-06	5.112e-05	±	5.3839e-06
Exophiala aquamarina	0.0270703	4.024e-05	±	4.84537e-06	8.51496e-05	±	6.40855e-06
Cladophialophora carrionii	0.0270703	2.078e-05	±	1.6895e-06	3.464e-05	±	1.99339e-06
Fonsecaea erecta	0.0270703	3.99e-05	±	3.8651e-06	7.146e-05	±	4.27617e-06
Cyphellophora europaea	0.0270703	2.722e-05	±	2.95777e-06	6.178e-05	±	3.06176e-06
Bipolaris oryzae	0.0270703	3.07e-05	±	1.63982e-06	5.71e-05	±	3.2668e-06
Bipolaris victoriae	0.0270703	2.272e-05	±	1.26744e-06	5.494e-05	±	4.83731e-06
Bipolaris sorokiniana	0.0270703	2.584e-05	±	9.87218e-07	3.77e-05	±	2.29674e-06
Sphaerulina musiva	0.0270703	3.728e-05	±	2.89955e-06	5.512e-05	±	2.65996e-06
Coniosporium apollinis	0.0270703	2.464e-05	±	2.63659e-06	4.75e-05	±	2.64443e-06
Tuber melanosporum	0.0270703	0.000105951	±	1.00102e-05	0.00015914	±	7.11004e-06
Kazachstania naganishii	0.0270703	1.2068e-05	±	1.74382e-06	2.03e-05	±	8.91628e-07
Debaryomyces hansenii	0.0270703	2.848e-05	±	1.21548e-06	4.168e-05	±	2.75416e-06
Ogataea polymorpha	0.0270703	8.154e-06	±	7.3196e-07	1.608e-05	±	2.41628e-06
Stereum hirsutum	0.0270703	4.084e-05	±	3.2884e-06	5.824e-05	±	1.70722e-06
Laccaria bicolor	0.0270703	4.796e-05	±	4.29285e-06	8.70034e-05	±	5.23715e-06
Kwoniella bestiolae	0.0270703	3.05e-05	±	3.83445e-06	6.1e-05	±	4.74626e-06
Tremella mesenterica	0.0270703	2.642e-05	±	2.27671e-06	4.584e-05	±	8.54751e-07
Trichosporon asahii	0.0270703	3.198e-05	±	5.90097e-06	7.174e-05	±	1.74201e-06
Encephalitozoon hellem	0.0270703	1.2986e-06	±	1.36374e-07	6.436e-06	±	1.31883e-06
Vavraia culicis	0.0270703	7.094e-06	±	4.86586e-07	1.64e-05	±	2.46962e-06
Plasmodium inui	0.0270703	2.694e-05	±	4.04475e-07	3.626e-05	±	1.54e-06
Phaeodactylum tricornutum	0.0270703	2.824e-05	±	3.29251e-06	6.364e-05	±	3.55607e-06
Leishmania donovani	0.0270703	2.878e-05	±	2.73832e-06	4.308e-05	±	3.00889e-06
Methanobacterium lacus	0.0270703	2.222e-05	±	3.74719e-06	4.316e-05	±	2.36402e-06
Cuniculiplasma divulgatum	0.0270703	5.318e-06	±	7.46615e-07	1.0542e-05	±	1.85495e-06
methanogenic archaeon ISO4-H5	0.0270703	1.49e-05	±	2.90188e-06	3.63e-05	±	2.45764e-06
Methanosarcina barkeri	0.0270703	6.6019e-05	±	1.02417e-05	0.00012745	±	4.72329e-06
Methanomethylovorans hollandica	0.0270703	9.964e-06	±	1.56428e-06	2.148e-05	±	1.38687e-06
Methanolobus psychrophilus	0.0270703	1.1888e-05	±	2.10988e-06	2.476e-05	±	2.62442e-06
Methanosaeta harundinacea	0.0270703	1.2324e-05	±	1.4324e-06	2.514e-05	±	3.98868e-06
Methanofollis liminatans	0.0270703	1.9892e-05	±	5.79455e-06	4.426e-05	±	2.93779e-06
Methanoculleus marisnigri	0.0270703	5.646e-06	±	1.17342e-06	1.528e-05	±	1.53538e-06
Methanolacinia petrolearia	0.0270703	1.3556e-05	±	3.09493e-06	3.236e-05	±	1.01814e-06
Methanocella arvoryzae	0.0270703	1.2268e-05	±	3.09077e-06	2.712e-05	±	2.2182e-06
Methanocella conradii	0.0270703	6.538e-06	±	8.44674e-07	1.916e-05	±	1.21021e-06
Thermococcus sp. 4557	0.0270703	7.19e-07	±	9.28973e-08	4.576e-06	±	1.20326e-06
Pyrococcus sp. NA2	0.0270703	1.94e-06	±	3.02688e-07	5.412e-06	±	7.75128e-07
Pyrolobus fumarii	0.0270703	1.842e-06	±	2.2502e-07	3.234e-06	±	2.77752e-07
Paramecium bursaria Chlorella virus AR158	0.0270703	5.244e-07	±	1.29631e-07	1.498e-06	±	2.26747e-07
Lachnoclostridium phocaeense	0.0270703	0.00309503	±	0.000973439	0.0119984	±	0.00164095
Mordavella sp. Marseille-P3756	0.0270703	0.00235102	±	0.000790101	0.0100733	±	0.00141957
Faecalibacterium prausnitzii	0.0270703	0.00131821	±	0.000354418	0.00551138	±	0.000701114
Acutalibacter muris	0.0270703	0.00344356	±	0.000804054	0.0187816	±	0.00300894
Desulfitobacterium dichloroeliminans	0.0270703	8.55972e-05	±	2.16837e-05	0.000227641	±	2.29053e-05
Dehalobacter restrictus	0.0270703	2.782e-05	±	8.85203e-06	8.81176e-05	±	1.08674e-05
Dehalobacterium formicoaceticum	0.0270703	0.000110131	±	2.90617e-05	0.000296946	±	2.72766e-05
Thermosediminibacter oceani	0.0270703	3.44e-05	±	8.80381e-06	8.92922e-05	±	7.65604e-06
Geobacillus kaustophilus	0.0270703	1.649e-06	±	5.5377e-07	1.6594e-05	±	3.19137e-06
Paenibacillus graminis	0.0270703	5.32e-05	±	1.28275e-05	0.000131208	±	1.41422e-05
Paenibacillus sabinae	0.0270703	4.756e-05	±	9.70287e-06	0.000151669	±	1.16961e-05
Paenibacillus terrae	0.0270703	3.116e-05	±	7.04263e-06	7.28278e-05	±	1.02919e-05
Paenibacillus bovis	0.0270703	5.11e-05	±	8.65968e-06	0.000123052	±	2.05272e-05
Megasphaera elsdenii	0.0270703	0.000134799	±	3.0995e-05	0.000383602	±	4.83383e-05
Streptomyces violaceusniger	0.0270703	7.842e-06	±	1.50702e-06	2.324e-05	±	2.34874e-06
Streptomyces sp. Mg1	0.0270703	1.7e-05	±	3.12858e-06	4.93e-05	±	3.63015e-06
Corynebacterium falsenii	0.0270703	1.7356e-05	±	3.43746e-06	5.042e-05	±	4.53623e-06
Corynebacterium lactis	0.0270703	1.0102e-05	±	1.48112e-06	2.03e-05	±	1.81907e-06
Corynebacterium sp. 2184	0.0270703	7.222e-06	±	1.00672e-06	2.046e-05	±	2.65605e-06
Mycobacteroides saopaulense	0.0270703	8.31e-06	±	1.06052e-06	2.298e-05	±	2.68931e-06
Microbacterium foliorum	0.0270703	1.488e-05	±	2.57243e-06	4.016e-05	±	2.30143e-06
Pseudarthrobacter phenanthrenivorans	0.0270703	1.2444e-05	±	2.7723e-06	3.558e-05	±	4.13732e-06
Brevibacterium linens	0.0270703	3.25e-05	±	6.7852e-06	7.754e-05	±	7.39423e-06
Dermatophilus congolensis	0.0270703	1.1374e-05	±	2.40025e-06	3.22e-05	±	3.50043e-06
Prauserella marina	0.0270703	1.3304e-05	±	2.98374e-06	3.076e-05	±	2.71083e-06
Acidipropionibacterium acidipropionici	0.0270703	6.28838e-05	±	1.38846e-05	0.000145624	±	1.37386e-05
Actinoplanes missouriensis	0.0270703	2.78e-05	±	3.48784e-06	5.836e-05	±	8.58362e-06
Bifidobacterium breve	0.0270703	0.000139502	±	3.29083e-05	0.000415106	±	4.15231e-05
Cyanothece sp. PCC 7822	0.0270703	2.21e-05	±	4.78424e-06	4.556e-05	±	4.80776e-06
Synechococcus sp. CC9902	0.0270703	4.016e-06	±	6.42741e-07	1.0044e-05	±	2.26305e-06
Synechococcus lividus	0.0270703	1.106e-05	±	1.46308e-06	3.374e-05	±	2.81933e-06
Synechococcus sp. PCC 7002	0.0270703	5.012e-06	±	8.88293e-07	1.9198e-05	±	4.15843e-06
Thermosynechococcus sp. NK55a	0.0270703	5.56e-06	±	1.48912e-06	1.772e-05	±	2.40757e-06
Mycoplasma canadense	0.0270703	3.088e-05	±	6.72506e-06	7.102e-05	±	7.97655e-06
Deinococcus proteolyticus	0.0270703	2.936e-05	±	6.39661e-06	7.79826e-05	±	1.22804e-05
Dehalogenimonas lykanthroporepellens	0.0270703	2.3812e-05	±	6.41718e-06	7.626e-05	±	5.11768e-06
Chryseobacterium glaciei	0.0270703	4.992e-05	±	7.72628e-06	9.67542e-05	±	4.61685e-06
Maribacter sp. T28	0.0270703	2.502e-05	±	4.40482e-06	5.888e-05	±	2.7518e-06
Niabella ginsenosidivorans	0.0270703	6.88158e-05	±	1.3898e-05	0.00015913	±	7.80946e-06
Kosakonia radicincitans	0.0270703	3.5666e-05	±	1.08432e-05	0.000114584	±	7.43467e-06
Erwinia tasmaniensis	0.0270703	1.0134e-05	±	1.00117e-06	3.124e-05	±	2.70899e-06
Edwardsiella tarda	0.0270703	2.184e-05	±	2.47863e-06	7.04e-05	±	3.23991e-06
Pseudomonas chlororaphis	0.0270703	6.056e-05	±	1.32385e-05	0.000138876	±	1.03482e-05
Shewanella amazonensis	0.0270703	2.354e-05	±	4.96695e-06	5.904e-05	±	3.08911e-06
Pseudoalteromonas translucida	0.0270703	2.2146e-06	±	3.48648e-07	6.23e-06	±	5.49072e-07
Alkalilimnicola ehrlichii	0.0270703	2.5228e-05	±	5.54633e-06	7.974e-05	±	6.25097e-06
Spiribacter curvatus	0.0270703	1.183e-05	±	2.5585e-06	2.794e-05	±	2.0034e-06
Aeromonas salmonicida	0.0270703	4.71e-05	±	8.87727e-06	0.00011482	±	1.41636e-05
Methylomonas sp. DH-1	0.0270703	2.076e-05	±	4.17332e-06	4.73e-05	±	4.02654e-06
Methylococcus capsulatus	0.0270703	2.214e-05	±	4.97419e-06	6.074e-05	±	5.95085e-06
Agrobacterium rhizogenes	0.0270703	2.4768e-05	±	6.3034e-06	5.53e-05	±	3.50899e-06
Methylobacterium sp. AMS5	0.0270703	4.786e-06	±	9.35749e-07	1.331e-05	±	1.82445e-06
Microvirga sp. 17 mud 1-3	0.0270703	1.3926e-05	±	2.57752e-06	4.056e-05	±	3.62513e-06
Novosphingobium sp. PP1Y	0.0270703	1.7772e-05	±	3.65231e-06	5.328e-05	±	3.30627e-06
Paracoccus aminovorans	0.0270703	1.6866e-05	±	3.34856e-06	4.624e-05	±	3.79573e-06
Roseibacterium elongatum	0.0270703	1.2404e-05	±	2.17796e-06	2.866e-05	±	2.07812e-06
Magnetospirillum magneticum	0.0270703	2.674e-05	±	5.70251e-06	5.994e-05	±	5.07155e-06
Niveispirillum cyanobacteriorum	0.0270703	3.118e-05	±	5.94049e-06	6.09e-05	±	4.73466e-06
Ralstonia solanacearum	0.0270703	7.16244e-05	±	9.14463e-06	0.000132942	±	8.63207e-06
Comamonas testosteroni	0.0270703	8.12204e-05	±	1.59098e-05	0.000169466	±	7.4108e-06
Polaromonas sp. JS666	0.0270703	1.922e-05	±	2.58368e-06	3.626e-05	±	3.50166e-06
Diaphorobacter polyhydroxybutyrativorans	0.0270703	1.5066e-05	±	2.94174e-06	4.808e-05	±	5.21598e-06
Bordetella avium	0.0270703	1.4892e-05	±	3.1464e-06	3.32e-05	±	2.37508e-06
Bordetella genomosp. 6	0.0270703	6.502e-06	±	9.48923e-07	2.874e-05	±	8.87387e-06
Thiomonas arsenitoxydans	0.0270703	1.1768e-05	±	2.66015e-06	2.78e-05	±	1.73234e-06
Zoogloeaceae bacteirum Par-f-2	0.0270703	2.1304e-05	±	3.84031e-06	5.076e-05	±	7.72176e-06
Desulfovibrio salexigens	0.0270703	4.738e-05	±	8.14791e-06	0.000113366	±	6.10546e-06
Desulfomicrobium baculatum	0.0270703	3.65e-05	±	6.62759e-06	9.37688e-05	±	7.18748e-06
Desulfurivibrio alkaliphilus	0.0270703	3.044e-05	±	5.0603e-06	8.40188e-05	±	1.04887e-05
Syntrophobacter fumaroxidans	0.0270703	3.478e-05	±	6.65555e-06	7.2e-05	±	4.91253e-06
Rubinisphaera brasiliensis	0.0270703	1.7298e-05	±	3.30342e-06	3.554e-05	±	2.86594e-06
Treponema primitia	0.0270703	5.186e-05	±	1.11366e-05	0.00016673	±	1.75259e-05
Desulfurispirillum indicum	0.0270703	3.998e-05	±	8.60857e-06	9.61138e-05	±	9.68562e-06
Aureobasidium subglaciale	0.0270703	2.042e-05	±	1.63169e-06	3.716e-05	±	2.82924e-06
Lachancea thermotolerans	0.0270703	1.4856e-05	±	1.59867e-06	3.374e-05	±	2.0044e-06
Wallemia ichthyophaga	0.0270703	2.02e-05	±	1.09864e-06	4.156e-05	±	3.16711e-06
Lobosporangium transversale	0.0270703	7.764e-05	±	4.39028e-06	0.000143985	±	5.91282e-06
Haloarcula sp. CBA1115	0.0270703	3.408e-06	±	5.37721e-07	1.023e-05	±	1.94518e-06
Thermoplasmatales archaeon BRNA1	0.0270703	5.44e-06	±	1.12022e-06	1.4878e-05	±	2.49966e-06
Methanosarcina mazei	0.0270703	3.66e-05	±	2.73404e-06	7.9325e-05	±	7.53826e-06
Methanothrix soehngenii	0.0270703	1.1488e-05	±	2.4874e-06	2.894e-05	±	2.8579e-06
Sulfolobus acidocaldarius	0.0270703	3.166e-06	±	4.21706e-07	1.2978e-05	±	3.27805e-06
Thermosphaera aggregans	0.0270703	3.2002e-06	±	1.13973e-06	1.194e-05	±	1.36184e-06
Staphylococcus virus IPLAC1C	0.0270703	3.1478e-06	±	1.09802e-06	1.366e-05	±	2.35109e-06
Pseudomonas phage PhiPA3	0.0270703	1.5782e-06	±	6.55154e-07	7.802e-06	±	9.37365e-07
Lachnoclostridium sp. YL32	0.0270703	0.00875944	±	0.00247704	0.0328133	±	0.00440786
Thermoanaerobacter italicus	0.0270703	2.602e-05	±	6.20616e-06	6.276e-05	±	7.49464e-06
Paenibacillus odorifer	0.0270703	6.78286e-05	±	1.79749e-05	0.000158427	±	1.46942e-05
Paenibacillus sp. FSL R7-0331	0.0270703	7.2309e-05	±	1.60748e-05	0.000225781	±	2.6074e-05
Paenibacillus sp. JDR-2	0.0270703	5.27e-05	±	1.25367e-05	0.000148189	±	1.73774e-05
Brevibacillus formosus	0.0270703	1.537e-05	±	2.21041e-06	3.644e-05	±	3.66614e-06
Jeotgalicoccus saudimassiliensis	0.0270703	2.414e-05	±	5.76642e-06	5.278e-05	±	4.82819e-06
Kyrpidia tusciae	0.0270703	2.84e-05	±	5.83652e-06	9.26638e-05	±	1.07207e-05
Ndongobacter massiliensis	0.0270703	0.000114041	±	2.80203e-05	0.000281626	±	3.03217e-05
Streptomyces sp. Tu6071	0.0270703	9.628e-06	±	2.01971e-06	2.998e-05	±	3.89453e-06
Corynebacterium provencense	0.0270703	1.1622e-05	±	2.48809e-06	3.526e-05	±	2.54059e-06
Corynebacterium cystitidis	0.0270703	1.8476e-05	±	5.37354e-06	5.146e-05	±	1.97904e-06
Leifsonia xyli	0.0270703	3.692e-05	±	6.76723e-06	8.272e-05	±	7.46086e-06
Arthrobacter sp. YN	0.0270703	1.2164e-05	±	2.30192e-06	2.784e-05	±	3.59744e-06
Arthrobacter sp. PAMC 25486	0.0270703	1.4986e-05	±	2.4174e-06	4.358e-05	±	4.10212e-06
Jonesia denitrificans	0.0270703	9.692e-06	±	1.05962e-06	2.53e-05	±	2.93615e-06
Saccharothrix espanaensis	0.0270703	2.224e-05	±	3.61395e-06	5.422e-05	±	7.89553e-06
Microlunatus soli	0.0270703	2.334e-05	±	2.55472e-06	5.28e-05	±	3.97203e-06
Bifidobacterium bifidum	0.0270703	0.000108198	±	3.55705e-05	0.000357143	±	4.37921e-05
Bifidobacterium scardovii	0.0270703	3.128e-05	±	7.26336e-06	8.35962e-05	±	1.09961e-05
Bifidobacterium angulatum	0.0270703	3.236e-05	±	6.22652e-06	8.36e-05	±	5.27096e-06
Parascardovia denticolens	0.0270703	2.124e-05	±	3.66819e-06	5.742e-05	±	7.87575e-06
Actinomyces pacaensis	0.0270703	8.49e-06	±	1.48888e-06	1.868e-05	±	2.61082e-06
Oscillatoriales cyanobacterium JSC-12	0.0270703	1.842e-05	±	3.41956e-06	4.226e-05	±	3.19603e-06
Synechococcus sp. CC9605	0.0270703	1.2212e-05	±	2.16412e-06	2.39e-05	±	1.39893e-06
Deinococcus geothermalis	0.0270703	1.656e-05	±	2.92807e-06	3.5e-05	±	3.14929e-06
Candidatus Cloacimonas acidaminovorans	0.0270703	1.7106e-05	±	3.14667e-06	3.62e-05	±	2.7388e-06
Enterobacter sp. FY-07	0.0270703	2.006e-05	±	2.91146e-06	4.634e-05	±	4.53989e-06
Klebsiella sp. LTGPAF-6F	0.0270703	1.2776e-05	±	1.17761e-06	5.324e-05	±	1.30241e-05
Gibbsiella quercinecans	0.0270703	1.794e-05	±	2.19764e-06	4.26e-05	±	5.24576e-06
Xenorhabdus bovienii	0.0270703	2.222e-05	±	2.94506e-06	4.402e-05	±	2.94676e-06
Pseudomonas oryzihabitans	0.0270703	9.478e-06	±	1.87563e-06	2.478e-05	±	2.9335e-06
Pseudomonas sp. JY-Q	0.0270703	5.466e-06	±	1.57687e-06	2.062e-05	±	2.39946e-06
Oblitimonas alkaliphila	0.0270703	1.0014e-05	±	1.472e-06	2.8e-05	±	1.94319e-06
Colwellia sp. PAMC 21821	0.0270703	1.0392e-05	±	1.04488e-06	1.986e-05	±	1.17499e-06
Vibrio mimicus	0.0270703	1.7224e-05	±	2.49751e-06	3.708e-05	±	4.34539e-06
Aeromonas aquatica	0.0270703	7.25e-06	±	4.15548e-07	2.1042e-05	±	4.16328e-06
Teredinibacter turnerae	0.0270703	1.5976e-05	±	3.02545e-06	3.622e-05	±	4.7522e-06
Phyllobacterium zundukense	0.0270703	1.71e-05	±	2.95381e-06	3.892e-05	±	4.57705e-06
Martelella sp. AD-3	0.0270703	3.408e-05	±	6.42568e-06	8.61276e-05	±	1.33639e-05
Sphingomonas sp. LK11	0.0270703	1.2526e-05	±	2.93267e-06	2.944e-05	±	2.78273e-06
Sphingobium indicum	0.0270703	7.098e-06	±	2.9427e-06	3.368e-05	±	6.63426e-06
Paracoccus zhejiangensis	0.0270703	1.892e-05	±	3.10426e-06	4.058e-05	±	6.10765e-06
Phaeobacter piscinae	0.0270703	1.774e-05	±	2.99727e-06	4.172e-05	±	3.65437e-06
Salipiger profundus	0.0270703	3.68e-05	±	7.70539e-06	7.32e-05	±	4.687e-06
Azospirillum brasilense	0.0270703	8.80782e-05	±	2.05576e-05	0.000196081	±	1.29887e-05
Caulobacter sp. K31	0.0270703	1.836e-05	±	3.16237e-06	4.942e-05	±	6.38196e-06
Candidatus Puniceispirillum marinum	0.0270703	1.0728e-05	±	2.47801e-06	2.956e-05	±	2.64208e-06
Massilia timonae	0.0270703	3.03e-05	±	5.7868e-06	6.764e-05	±	5.23761e-06
Sulfuritalea hydrogenivorans	0.0270703	1.4716e-05	±	2.50425e-06	4.512e-05	±	1.12305e-05
Geobacter sp. M21	0.0270703	3.018e-05	±	4.8016e-06	5.802e-05	±	6.72409e-06
Fonsecaea multimorphosa	0.0270703	2.494e-05	±	2.4359e-06	4.93e-05	±	6.06234e-06
Coniophora puteana	0.0270703	5.098e-05	±	5.09268e-06	9.51746e-05	±	8.94735e-06
Blastocystis hominis	0.0270703	3.892e-05	±	1.9353e-06	6.276e-05	±	7.1828e-06
Thermoplasma acidophilum	0.0270703	2.782e-06	±	1.086e-07	9.388e-06	±	1.06665e-06
Proteus phage vB_PmiM_Pm5461	0.0270703	3e-07	±	5.40139e-08	1.3182e-06	±	2.65112e-07
Synechococcus phage S-CRM01	0.0270703	1.4942e-07	±	3.12387e-08	8.19e-07	±	3.01578e-07
Tokyovirus A1	0.0270703	2.99e-07	±	7.02496e-08	1.9686e-06	±	8.72202e-07
Herbinix luporum	0.0270703	0.000340991	±	0.000105904	0.000923956	±	0.000108113
Paenibacillus sp. FSL R5-0912	0.0270703	5.254e-05	±	8.77842e-06	0.000102314	±	8.37205e-06
Paenibacillus polymyxa	0.0270703	0.000320006	±	7.40109e-05	0.000656769	±	6.17281e-05
Selenomonas sp. oral taxon 478	0.0270703	5.33476e-05	±	1.35206e-05	0.000141745	±	1.28202e-05
Streptomyces lincolnensis	0.0270703	1.9598e-05	±	3.57304e-06	3.474e-05	±	4.48638e-06
Mycobacterium ulcerans	0.0270703	1.0442e-06	±	1.08303e-07	2.42e-06	±	2.38181e-07
Clavibacter michiganensis	0.0270703	1.831e-05	±	4.29972e-06	5.122e-05	±	1.73332e-06
Bifidobacterium dentium	0.0270703	2.746e-05	±	5.33616e-06	7.03e-05	±	3.50243e-06
Streptosporangium roseum	0.0270703	3.384e-05	±	6.37578e-06	8.23352e-05	±	1.08438e-05
Cyanothece sp. PCC 8802	0.0270703	7.926e-06	±	6.32247e-07	1.886e-05	±	2.26287e-06
Arthrospira sp. PCC 8005	0.0270703	7.088e-06	±	1.31655e-06	3.188e-05	±	7.36488e-06
Synechococcus sp. WH 8109	0.0270703	6.862e-06	±	1.25411e-06	1.758e-05	±	1.62555e-06
Thermus brockianus	0.0270703	1.3754e-05	±	2.28692e-06	4.922e-05	±	5.05068e-06
Gramella forsetii	0.0270703	3.47e-05	±	6.82129e-06	6.83e-05	±	3.13161e-06
Pantoea gaviniae	0.0270703	1.778e-05	±	1.84754e-06	3.85e-05	±	4.97494e-06
Serratia proteamaculans	0.0270703	1.492e-05	±	1.45513e-06	2.948e-05	±	2.03725e-06
Sodalis praecaptivus	0.0270703	1.7358e-05	±	3.75926e-06	7.03574e-05	±	1.27187e-05
Pseudomonas furukawaii	0.0270703	1.5302e-05	±	3.29533e-06	4.24e-05	±	4.9967e-06
Pseudomonas antarctica	0.0270703	1.0194e-05	±	1.19545e-06	2.44e-05	±	2.9433e-06
Pseudomonas sp. 31-12	0.0270703	3.348e-06	±	3.11872e-07	9.252e-06	±	1.47161e-06
Salinimonas sp. HMF8227	0.0270703	1.4678e-05	±	2.74142e-06	3.116e-05	±	4.03455e-06
Halomonas subglaciescola	0.0270703	4.592e-05	±	8.46135e-06	0.000137472	±	9.15933e-06
Vibrio tubiashii	0.0270703	1.1578e-05	±	1.56633e-06	2.248e-05	±	3.00323e-06
Thiohalobacter thiocyanaticus	0.0270703	2.368e-05	±	4.49916e-06	6.996e-05	±	6.48788e-06
Sphingobium japonicum	0.0270703	2.908e-06	±	3.09021e-07	1.4376e-05	±	2.73481e-06
Celeribacter marinus	0.0270703	1.0112e-05	±	1.67054e-06	2.314e-05	±	1.30369e-06
Komagataeibacter xylinus	0.0270703	3.524e-05	±	5.94925e-06	0.000110454	±	1.0918e-05
Acetobacter persici	0.0270703	1.048e-05	±	1.43227e-06	2.628e-05	±	3.59881e-06
Acidiphilium cryptum	0.0270703	1.0142e-05	±	1.97109e-06	3.46e-05	±	3.8682e-06
Acidovorax sp. JS42	0.0270703	2.71e-05	±	3.61192e-06	6.324e-05	±	1.06164e-05
Ottowia sp. KADR8-3	0.0270703	2.3786e-05	±	4.42818e-06	6.5e-05	±	2.21269e-06
Bordetella bronchiseptica	0.0270703	3.732e-05	±	6.11289e-06	0.000108594	±	1.91108e-05
Desulfatibacillum alkenivorans	0.0270703	4.946e-05	±	1.06419e-05	0.000106647	±	1.01886e-05
Desulfocapsa sulfexigens	0.0270703	2.948e-05	±	6.00228e-06	7.698e-05	±	7.89059e-06
Sulfurovum sp. NBC37-1	0.0270703	2.548e-05	±	5.17392e-06	6.08e-05	±	4.28065e-06
Sediminispirochaeta smaragdinae	0.0270703	5.296e-05	±	9.70673e-06	0.000137267	±	8.48126e-06
Leptospira alstonii	0.0270703	1.4964e-05	±	2.57804e-06	4.608e-05	±	5.61083e-06
Fusarium oxysporum	0.0270703	4.604e-05	±	4.09104e-06	6.89e-05	±	3.0445e-06
Colletotrichum higginsianum	0.0270703	6.064e-05	±	1.5616e-06	0.000100208	±	6.94316e-06
Paracoccidioides brasiliensis	0.0270703	4.106e-05	±	1.44416e-06	6.58e-05	±	7.55745e-06
Phanerochaete carnosa	0.0270703	3.008e-05	±	3.95404e-06	5.852e-05	±	5.22469e-06
Rhizopus microsporus	0.0270703	4.958e-05	±	5.38362e-06	9.7035e-05	±	1.5465e-05
Thermococcus barophilus	0.0270703	4.072e-06	±	4.80764e-07	8.504e-06	±	7.13145e-07
Paenibacillus borealis	0.0270703	7.57486e-05	±	1.44664e-05	0.000156439	±	1.56901e-05
Planococcus maritimus	0.0270703	6.17572e-05	±	1.35065e-05	0.000134709	±	9.89951e-06
Streptomyces xiamenensis	0.0270703	1.7294e-05	±	3.2314e-06	4.756e-05	±	6.34441e-06
Corynebacterium sphenisci	0.0270703	1.8508e-05	±	3.2677e-06	5.734e-05	±	6.25305e-06
Corynebacterium glutamicum	0.0270703	0.000111317	±	2.10661e-05	0.000256387	±	1.44141e-05
Agromyces flavus	0.0270703	1.415e-05	±	2.56944e-06	4.026e-05	±	6.26567e-06
Amycolatopsis mediterranei	0.0270703	3.66e-05	±	7.78177e-06	7.536e-05	±	3.29448e-06
Kutzneria albida	0.0270703	2.446e-05	±	5.26608e-06	6.408e-05	±	6.82044e-06
Actinoplanes friuliensis	0.0270703	6.55082e-05	±	1.42525e-05	0.000135541	±	6.97704e-06
Calothrix parasitica	0.0270703	4.068e-05	±	5.32122e-06	6.632e-05	±	4.41219e-06
Cyanobacterium aponinum	0.0270703	3.106e-05	±	2.66169e-06	6.688e-05	±	9.83023e-06
Flavobacterium psychrophilum	0.0270703	8.73136e-05	±	1.01842e-05	0.000185775	±	2.00905e-05
Gramella flava	0.0270703	6.25638e-05	±	1.43023e-05	0.000127774	±	6.78657e-06
Riemerella anatipestifer	0.0270703	9.43686e-05	±	1.41485e-05	0.000204083	±	1.36184e-05
Aequorivita sublithincola	0.0270703	3.328e-05	±	5.76614e-06	7.24e-05	±	7.36539e-06
Belliella baltica	0.0270703	4.992e-05	±	7.28851e-06	9.83378e-05	±	7.16056e-06
Pseudomonas corrugata	0.0270703	8.65e-06	±	1.77883e-06	1.694e-05	±	1.16944e-06
Pseudomonas koreensis	0.0270703	3.096e-05	±	5.12666e-06	5.904e-05	±	2.3237e-06
Xanthomonas campestris	0.0270703	2.92e-05	±	3.78682e-06	5.11e-05	±	5.71638e-06
Xanthomonas euvesicatoria	0.0270703	5.488e-05	±	1.18793e-05	0.000117648	±	1.12424e-05
Pseudoalteromonas nigrifaciens	0.0270703	3.868e-06	±	1.00826e-06	1.5094e-05	±	2.7444e-06
Aeromonas sp. ASNIH4	0.0270703	5.446e-06	±	1.06824e-06	1.736e-05	±	1.27851e-06
Aeromonas sp. ASNIH7	0.0270703	1.2166e-05	±	2.1372e-06	3e-05	±	2.70684e-06
Bradyrhizobium sp. G22	0.0270703	3.888e-06	±	7.49022e-07	1.658e-05	±	2.25575e-06
Nitrobacter winogradskyi	0.0270703	5.052e-06	±	1.3147e-06	1.804e-05	±	1.55711e-06
Paracoccus sp. BM15	0.0270703	2.3422e-05	±	4.96442e-06	6.186e-05	±	3.64179e-06
Roseobacter litoralis	0.0270703	1.4636e-05	±	2.36747e-06	3.152e-05	±	2.24308e-06
Sulfitobacter pseudonitzschiae	0.0270703	1.7508e-05	±	2.91484e-06	6.446e-05	±	3.54945e-06
Granulibacter bethesdensis	0.0270703	4.036e-05	±	6.97027e-06	8.33e-05	±	5.09902e-06
Rickettsia endosymbiont of Ixodes scapularis	0.0270703	2.542e-06	±	5.29834e-07	8.328e-06	±	1.25145e-06
Pandoraea pnomenusa	0.0270703	3.416e-05	±	6.90873e-06	7.584e-05	±	5.82045e-06
Pandoraea thiooxydans	0.0270703	1.212e-05	±	2.03817e-06	3.696e-05	±	4.96856e-06
Bordetella petrii	0.0270703	7.67622e-05	±	1.85593e-05	0.000183429	±	1.14556e-05
Neisseria lactamica	0.0270703	1.6604e-05	±	3.49435e-06	3.076e-05	±	2.50731e-06
Geoalkalibacter subterraneus	0.0270703	5.604e-05	±	1.25445e-05	0.000141577	±	9.54583e-06
Sulfurospirillum cavolei	0.0270703	2.1066e-05	±	4.26864e-06	5.398e-05	±	4.4384e-06
Chlamydia pecorum	0.0270703	7.416e-06	±	1.02087e-06	2.264e-05	±	2.43959e-06
Leptospira biflexa	0.0270703	1.6822e-05	±	3.50511e-06	4.134e-05	±	3.55733e-06
Defluviitoga tunisiensis	0.0270703	0.000112219	±	3.47501e-05	0.000335869	±	4.7751e-05
Phaeoacremonium minimum	0.0270703	4.902e-05	±	4.69366e-06	0.000100997	±	1.01609e-05
Suhomyces tanzawaensis	0.0270703	1.916e-05	±	1.46649e-06	2.552e-05	±	5.49909e-07
Babjeviella inositovora	0.0270703	1.614e-05	±	1.73626e-06	3.356e-05	±	1.97955e-06
Metschnikowia bicuspidata	0.0270703	1.3306e-05	±	1.21505e-06	2.07e-05	±	1.3259e-06
Acaromyces ingoldii	0.0270703	2.584e-05	±	1.04288e-06	3.64e-05	±	2.59422e-06
Haloquadratum walsbyi	0.0270703	4.738e-06	±	3.81856e-07	1.0858e-05	±	1.96595e-06
Thermococcus sp. AM4	0.0270703	2.942e-06	±	4.73681e-07	1.0892e-05	±	2.20281e-06
Mycobacterium phage Myrna	0.0270703	2.212e-07	±	4.15974e-08	3.1612e-06	±	1.43854e-06
Acidianus tailed spindle virus	0.0270703	1.2154e-07	±	1.68227e-08	8.142e-07	±	2.81084e-07
Ammonifex degensii	0.0270703	2.69e-05	±	5.13245e-06	8.60992e-05	±	1.10336e-05
Veillonella rodentium	0.0270703	4.034e-05	±	9.0489e-06	8.82586e-05	±	6.97733e-06
Arthrobacter sp. IHBB 11108	0.0270703	1.165e-05	±	3.1144e-06	3.164e-05	±	3.68709e-06
Nocardiopsis gilva	0.0270703	2.366e-05	±	4.35598e-06	5.792e-05	±	4.95685e-06
Maribacter sp. HTCC2170	0.0270703	3.246e-05	±	4.65238e-06	6.062e-05	±	3.41576e-06
Ignavibacterium album	0.0270703	5.112e-05	±	9.94718e-06	8.58438e-05	±	5.78835e-06
Raoultella ornithinolytica	0.0270703	5.936e-05	±	9.86259e-06	0.000132545	±	1.83489e-05
Pluralibacter gergoviae	0.0270703	3.852e-05	±	7.31638e-06	8.538e-05	±	5.02498e-06
Pantoea ananatis	0.0270703	9.37706e-05	±	7.90289e-06	0.000145926	±	7.00699e-06
Pseudomonas fragi	0.0270703	2.592e-05	±	3.56081e-06	4.306e-05	±	1.44693e-06
Shewanella loihica	0.0270703	1.3672e-05	±	2.71385e-06	3.8e-05	±	3.2039e-06
Nitrosococcus watsonii	0.0270703	9.862e-06	±	9.67442e-07	2.858e-05	±	2.72018e-06
Ketobacter alkanivorans	0.0270703	0.000484752	±	0.000103804	0.00113948	±	9.49995e-05
Kangiella sediminilitoris	0.0270703	6.612e-06	±	1.52103e-06	3.496e-05	±	1.14067e-05
Zhongshania aliphaticivorans	0.0270703	2.1892e-05	±	5.01576e-06	5.156e-05	±	2.23754e-06
Methylobacterium extorquens	0.0270703	9.34622e-05	±	1.84979e-05	0.00021718	±	7.73221e-06
Ochrobactrum anthropi	0.0270703	5.508e-05	±	1.12298e-05	0.000115604	±	9.57136e-06
Sphingobium sp. SYK-6	0.0270703	2.072e-05	±	3.39108e-06	4.254e-05	±	4.55912e-06
Phaeobacter gallaeciensis	0.0270703	2.906e-05	±	5.99922e-06	8.39872e-05	±	7.60506e-06
Gemmobacter sp. HYN0069	0.0270703	1.85e-05	±	3.42053e-06	3.726e-05	±	2.5461e-06
Hyphomonas sp. Mor2	0.0270703	6.686e-06	±	9.36198e-07	1.596e-05	±	2.44737e-06
Roseomonas sp. FDAARGOS_362	0.0270703	3.136e-05	±	6.14659e-06	6.062e-05	±	5.79684e-06
Acetobacter pasteurianus	0.0270703	3.746e-05	±	6.11716e-06	9.39678e-05	±	1.29371e-05
Brevundimonas sp. DS20	0.0270703	1.8856e-05	±	3.25173e-06	4.962e-05	±	7.00438e-06
Desulfobacter postgatei	0.0270703	3.244e-05	±	6.00771e-06	7.55e-05	±	6.82136e-06
Desulfotalea psychrophila	0.0270703	2.104e-05	±	3.16569e-06	4.37e-05	±	1.79025e-06
Thermosulfidibacter takaii	0.0270703	6.254e-06	±	1.09115e-06	2.286e-05	±	3.05967e-06
Chaetomium thermophilum	0.0270703	2.624e-05	±	2.19741e-06	5.858e-05	±	4.85236e-06
Sclerotinia sclerotiorum	0.0270703	6.742e-05	±	2.49568e-06	0.000113263	±	1.00742e-05
Aspergillus homomorphus	0.0270703	3.924e-05	±	1.83046e-06	6.52e-05	±	8.41202e-06
Thermococcus gammatolerans	0.0270703	2.62e-06	±	3.63799e-07	6.558e-06	±	9.04071e-07
Synechococcus phage S-SSM5	0.0270703	6.294e-07	±	1.26716e-07	2.708e-06	±	6.68965e-07
Bacillus infantis	0.0270703	4.842e-05	±	1.2031e-05	0.000142806	±	1.99207e-05
Salinicoccus halodurans	0.0270703	4.838e-05	±	9.28889e-06	8.26528e-05	±	5.10614e-06
Streptomyces sp. 3211	0.0270703	4.2e-05	±	9.58045e-06	0.000116334	±	4.39946e-06
Kitasatospora albolonga	0.0270703	2.978e-05	±	5.06758e-06	6.346e-05	±	4.52246e-06
Corynebacterium stationis	0.0270703	1.2008e-05	±	1.80482e-06	3.338e-05	±	5.91806e-06
Mycolicibacter sinensis	0.0270703	1.2434e-05	±	2.1682e-06	2.752e-05	±	3.56839e-06
Rothia dentocariosa	0.0270703	8.96e-06	±	1.68132e-06	2.23e-05	±	1.91885e-06
Brevibacterium siliguriense	0.0270703	1.1104e-05	±	1.99811e-06	3.142e-05	±	1.43715e-06
Propionimicrobium sp. Marseille-P3275	0.0270703	1.3198e-05	±	2.74508e-06	3.766e-05	±	4.27944e-06
Synechococcus sp. WH 8103	0.0270703	1.1824e-05	±	3.64881e-06	3.902e-05	±	4.96079e-06
Deinococcus swuensis	0.0270703	2.694e-05	±	5.22605e-06	6.87e-05	±	5.66436e-06
Anaerolinea thermophila	0.0270703	2.422e-05	±	5.13521e-06	6.2e-05	±	6.00458e-06
Arenibacter algicola	0.0270703	5.64e-05	±	8.86628e-06	0.000127874	±	8.20123e-06
Enterobacteriaceae bacterium ENNIH1	0.0270703	7.45562e-05	±	1.82643e-05	0.000212568	±	1.19921e-05
Kosakonia oryzae	0.0270703	3.282e-05	±	6.73724e-06	8.73136e-05	±	8.05075e-06
Pseudomonas aeruginosa	0.0270703	0.000212454	±	4.47167e-05	0.00057609	±	8.72456e-05
Pseudomonas sp. NC02	0.0270703	1.3372e-05	±	3.01731e-06	3.352e-05	±	2.8262e-06
Pseudomonas lurida	0.0270703	6.324e-06	±	1.35755e-06	2.34e-05	±	5.61177e-06
Aeromonas hydrophila	0.0270703	0.00012256	±	2.47897e-05	0.000358097	±	4.16237e-05
Cycloclasticus zancles	0.0270703	8.828e-06	±	1.73748e-06	2.168e-05	±	1.1556e-06
Bibersteinia trehalosi	0.0270703	3.85e-05	±	6.88222e-06	6.736e-05	±	5.72858e-06
Legionella longbeachae	0.0270703	1.3576e-05	±	3.23461e-06	4.358e-05	±	1.03248e-05
Coxiella-like endosymbiont	0.0270703	7.948e-06	±	1.85352e-06	2.748e-05	±	5.92338e-06
Methylomonas methanica	0.0270703	2.584e-05	±	4.80215e-06	7.03056e-05	±	1.03496e-05
Agrobacterium sp. H13-3	0.0270703	1.2606e-05	±	2.64904e-06	4.394e-05	±	3.88196e-06
Beijerinckia indica	0.0270703	1.2284e-05	±	2.25039e-06	2.724e-05	±	2.83507e-06
Sphingomonas taxi	0.0270703	1.49e-05	±	1.8523e-06	5.182e-05	±	1.03035e-05
Sphingorhabdus sp. YGSMI21	0.0270703	1.814e-05	±	3.04952e-06	4.02e-05	±	4.91925e-06
Achromobacter denitrificans	0.0270703	3.876e-05	±	5.65257e-06	0.000104533	±	1.32562e-05
Neisseria cinerea	0.0270703	1.046e-05	±	1.61388e-06	1.848e-05	±	1.03267e-06
Geobacter daltonii	0.0270703	4.934e-05	±	9.60576e-06	0.000105184	±	5.11274e-06
Campylobacter subantarcticus	0.0270703	1.736e-05	±	9.84683e-07	3.298e-05	±	5.26464e-06
Mariprofundus ferrinatatus	0.0270703	2.037e-05	±	4.41264e-06	4.146e-05	±	4.20673e-06
Spirochaeta africana	0.0270703	3.74e-05	±	8.23523e-06	7.53e-05	±	6.26315e-06
Salinispira pacifica	0.0270703	4.404e-05	±	9.14164e-06	9.28594e-05	±	9.65905e-06
Babesia microti	0.0270703	1.644e-05	±	2.08964e-06	3.258e-05	±	1.97621e-06
Neospora caninum	0.0270703	6.6e-05	±	5.51616e-06	0.000115852	±	2.30328e-06
Nannochloropsis gaditana	0.0270703	4.054e-05	±	1.81483e-06	6.974e-05	±	1.85084e-06
Methanothermobacter thermautotrophicus	0.0270703	4.2612e-06	±	1.40285e-06	1.322e-05	±	1.43611e-06
Methanosarcina acetivorans	0.0270703	1.752e-05	±	1.37419e-06	4.132e-05	±	7.06126e-06
Tupaiid betaherpesvirus 1	0.0270703	8.722e-07	±	1.02318e-07	2.87e-06	±	1.10109e-06
Sporosarcina sp. P37	0.0270703	1.9272e-05	±	4.8971e-06	4.322e-05	±	3.65902e-06
Corynebacterium ammoniagenes	0.0270703	1.4498e-05	±	2.95474e-06	3.672e-05	±	2.23839e-06
Corynebacterium variabile	0.0270703	4.518e-05	±	8.81336e-06	9.40704e-05	±	5.38432e-06
Corynebacterium casei	0.0270703	1.874e-05	±	3.0849e-06	3.648e-05	±	2.14555e-06
Rhodococcus sp. S2-17	0.0270703	1.7192e-05	±	3.66749e-06	6.548e-05	±	4.96844e-06
Actinobacteria bacterium IMCC26256	0.0270703	4.764e-06	±	5.97818e-07	1.656e-05	±	2.25801e-06
Oscillatoria acuminata	0.0270703	2.816e-05	±	4.89189e-06	5.466e-05	±	3.7258e-06
Gloeocapsa sp. PCC 7428	0.0270703	1.4964e-05	±	2.53719e-06	3.484e-05	±	5.06089e-06
Dactylococcopsis salina	0.0270703	2.8272e-05	±	7.64674e-06	6.27e-05	±	5.56085e-06
Algoriphagus sp. M8-2	0.0270703	6.468e-05	±	1.31639e-05	0.000135597	±	9.42135e-06
Prosthecochloris sp. HL-130-GSB	0.0270703	4.136e-05	±	7.75523e-06	7.616e-05	±	4.17847e-06
Enterobacter cancerogenus	0.0270703	1.86e-05	±	2.93581e-06	4.2e-05	±	4.01348e-06
Citrobacter sp. CRE-46	0.0270703	3.6414e-05	±	1.03632e-05	0.000137675	±	1.67571e-05
Lelliottia jeotgali	0.0270703	1.936e-05	±	2.23307e-06	4.996e-05	±	5.54812e-06
Pantoea agglomerans	0.0270703	7.21684e-05	±	1.51692e-05	0.000148362	±	5.82861e-06
Providencia rettgeri	0.0270703	5.762e-05	±	1.09619e-05	0.000119423	±	1.77985e-05
Pseudomonas alkylphenolica	0.0270703	9.97e-06	±	2.02717e-06	2.87e-05	±	2.68961e-06
Stenotrophomonas rhizophila	0.0270703	3.01e-05	±	4.75773e-06	5.636e-05	±	4.54825e-06
Vibrio azureus	0.0270703	9.372e-06	±	1.68438e-06	2.27e-05	±	2.17578e-06
Sinorhizobium sp. RAC02	0.0270703	2.336e-05	±	6.42111e-06	5.362e-05	±	2.72863e-06
Ochrobactrum sp. A44	0.0270703	1.8786e-05	±	3.65512e-06	4.534e-05	±	4.77049e-06
Erythrobacter atlanticus	0.0270703	1.5092e-05	±	3.27601e-06	4.152e-05	±	3.43007e-06
Altererythrobacter ishigakiensis	0.0270703	9.324e-06	±	1.64472e-06	2.25e-05	±	1.73839e-06
Phaeobacter porticola	0.0270703	9.278e-06	±	1.58528e-06	2.888e-05	±	6.22056e-06
Maricaulis maris	0.0270703	1.4516e-05	±	3.10619e-06	4.046e-05	±	6.57302e-06
Magnetospirillum sp. ME-1	0.0270703	2.0654e-05	±	4.53718e-06	5.734e-05	±	5.54983e-06
Cupriavidus basilensis	0.0270703	2.73e-05	±	5.33919e-06	6.634e-05	±	4.56077e-06
Variovorax sp. PAMC 28711	0.0270703	1.7376e-05	±	3.64778e-06	3.464e-05	±	4.8834e-06
Polaromonas naphthalenivorans	0.0270703	0.000102547	±	2.73799e-05	0.000345999	±	3.11026e-05
Orrella dioscoreae	0.0270703	1.6248e-05	±	3.26278e-06	3.782e-05	±	2.41193e-06
Neisseria mucosa	0.0270703	1.728e-05	±	3.01718e-06	4.83e-05	±	2.52448e-06
Campylobacter cuniculorum	0.0270703	4.158e-05	±	6.05354e-06	7.45678e-05	±	9.29193e-06
Granulicella mallensis	0.0270703	2.812e-05	±	4.06957e-06	5.258e-05	±	3.57315e-06
Denitrovibrio acetiphilus	0.0270703	2.51e-05	±	4.19369e-06	5.31e-05	±	6.27702e-06
Colletotrichum orchidophilum	0.0270703	5.756e-05	±	3.24093e-06	7.75e-05	±	2.86949e-06
Aspergillus sclerotioniger	0.0270703	5.408e-05	±	7.8299e-06	0.000108291	±	1.63615e-05
Paraphaeosphaeria sporulosa	0.0270703	4.394e-05	±	7.38665e-06	8.298e-05	±	3.52922e-06
Pseudomicrostroma glucosiphilum	0.0270703	2.54e-05	±	2.87263e-06	5.002e-05	±	3.09425e-06
Theileria annulata	0.0270703	2.344e-05	±	3.60882e-06	6.36324e-05	±	1.27012e-05
Eimeria mitis	0.0270703	7.712e-05	±	4.1679e-06	0.000129747	±	9.29097e-06
Entamoeba nuttalli	0.0270703	9.98994e-05	±	2.2778e-05	0.000210741	±	1.92134e-05
Methanosarcina vacuolata	0.0270703	1.0262e-05	±	1.23778e-06	3.196e-05	±	8.00422e-06
Synechococcus phage S-SSM7	0.0270703	2.8354e-07	±	9.34321e-08	1.1088e-06	±	2.41783e-07
Spirosoma sp. HA7	0.0270703	7.797e-05	±	1.57632e-05	0.000203757	±	1.25419e-05
Geobacillus genomosp. 3	0.0270703	3.05e-05	±	5.63897e-06	6.982e-05	±	5.51628e-06
Parageobacillus thermoglucosidasius	0.0270703	7.06358e-05	±	1.493e-05	0.000157077	±	9.30188e-06
Paenibacillus xylanexedens	0.0270703	5.63e-05	±	1.12512e-05	0.00012505	±	1.34392e-05
Paenibacillus riograndensis	0.0270703	8.2921e-05	±	1.74743e-05	0.000157709	±	1.39583e-05
Streptococcus sp. I-G2	0.0270703	3.632e-06	±	4.72836e-07	7.014e-06	±	2.73543e-07
Streptomyces sp. 4F	0.0270703	3.812e-05	±	9.26566e-06	8.8015e-05	±	4.55112e-06
Streptomyces sp. WAC00288	0.0270703	2.09e-05	±	3.77293e-06	4.292e-05	±	3.2446e-06
Streptomyces sp. PVA 94-07	0.0270703	2.364e-06	±	4.40245e-07	1.3894e-05	±	3.67695e-06
Corynebacterium aurimucosum	0.0270703	1.3012e-05	±	2.82852e-06	2.994e-05	±	2.72426e-06
Corynebacterium urealyticum	0.0270703	2.79e-05	±	5.56201e-06	7.4e-05	±	9.47169e-06
Corynebacterium ulcerans	0.0270703	2.316e-05	±	5.06741e-06	5.434e-05	±	3.85092e-06
Corynebacterium genitalium	0.0270703	9.488e-06	±	1.93072e-06	3.156e-05	±	2.93063e-06
Corynebacterium glaucum	0.0270703	1.0636e-05	±	1.79865e-06	2.236e-05	±	1.80544e-06
Mycobacterium colombiense	0.0270703	8.62e-06	±	1.83757e-06	2.076e-05	±	1.79293e-06
Mycobacterium sp. JS623	0.0270703	3.2544e-05	±	8.20731e-06	8.14896e-05	±	5.70725e-06
Mycobacterium sp. djl-10	0.0270703	2.426e-05	±	5.35552e-06	5.976e-05	±	3.40655e-06
Mycobacterium shigaense	0.0270703	1.4754e-05	±	3.16593e-06	3.37e-05	±	1.95576e-06
Mycobacterium haemophilum	0.0270703	1.0526e-05	±	2.09075e-06	3.266e-05	±	2.93557e-06
Mycobacterium sp. QIA-37	0.0270703	1.4164e-05	±	2.87457e-06	4.662e-05	±	3.02265e-06
Mycobacterium leprae	0.0270703	1.5906e-05	±	3.79306e-06	4.268e-05	±	3.23981e-06
Rhodococcus coprophilus	0.0270703	1.628e-05	±	3.73235e-06	4.938e-05	±	5.42194e-06
Nocardia cyriacigeorgica	0.0270703	4.13e-05	±	8.90607e-06	9.99462e-05	±	6.67635e-06
Dietzia timorensis	0.0270703	3.1e-05	±	7.3795e-06	6.642e-05	±	2.90059e-06
Microbacterium pygmaeum	0.0270703	2.6262e-05	±	6.16875e-06	6.664e-05	±	3.43826e-06
Microbacterium testaceum	0.0270703	1.2994e-05	±	3.02273e-06	3.94e-05	±	3.78642e-06
Arthrobacter alpinus	0.0270703	5.464e-05	±	1.02113e-05	0.00011727	±	5.52222e-06
Arthrobacter sp. ZXY-2	0.0270703	5.456e-06	±	1.42544e-06	2.126e-05	±	1.38982e-06
Kocuria turfanensis	0.0270703	1.8832e-05	±	3.38657e-06	4.956e-05	±	3.72567e-06
Brachybacterium sp. VR2415	0.0270703	2.1782e-05	±	5.99292e-06	5.684e-05	±	4.20994e-06
Tessaracoccus sp. Marseille-P5995	0.0270703	4.94e-05	±	1.20277e-05	0.000101593	±	8.33871e-06
Cutibacterium granulosum	0.0270703	2.2388e-05	±	5.73375e-06	4.666e-05	±	2.0583e-06
Micromonospora echinospora	0.0270703	2.208e-05	±	5.50104e-06	5.566e-05	±	5.52636e-06
Arcanobacterium haemolyticum	0.0270703	2.6e-05	±	5.497e-06	6.092e-05	±	7.72317e-06
Nocardiopsis alba	0.0270703	3.982e-05	±	9.85867e-06	8.184e-05	±	4.58722e-06
Frankia symbiont of Datisca glomerata	0.0270703	2.112e-05	±	3.10393e-06	5.12e-05	±	4.48386e-06
Geminocystis herdmanii	0.0270703	4.292e-05	±	8.04844e-06	8.76018e-05	±	8.61348e-06
Microcystis sp. MC19	0.0270703	7.924e-06	±	1.17943e-06	3.6e-05	±	6.20089e-06
Halomicronema hongdechloris	0.0270703	2.4328e-05	±	5.7985e-06	6.314e-05	±	5.06662e-06
Pleurocapsa minor	0.0270703	1.928e-05	±	4.03762e-06	4.55e-05	±	3.70054e-06
Muribaculum intestinale	0.0270703	0.0380793	±	0.00940501	0.102875	±	0.0100921
Chryseobacterium sp. StRB126	0.0270703	7.196e-05	±	1.06918e-05	0.000159247	±	2.56977e-05
Flavobacterium johnsoniae	0.0270703	0.000112203	±	1.62337e-05	0.000199605	±	1.10613e-05
Flavobacterium sp. HYN0049	0.0270703	8.98466e-05	±	1.87075e-05	0.000201541	±	1.24643e-05
Flavobacterium commune	0.0270703	4.22e-05	±	4.90755e-06	8.06744e-05	±	1.54072e-05
Flavobacterium faecale	0.0270703	7.254e-05	±	5.62962e-06	0.000118217	±	1.36877e-05
Capnocytophaga gingivalis	0.0270703	0.000115006	±	2.34893e-05	0.000225659	±	1.77105e-05
Winogradskyella sp. RHA_55	0.0270703	2.754e-05	±	4.09287e-06	5.126e-05	±	3.3066e-06
Cellulophaga algicola	0.0270703	3.734e-05	±	6.09554e-06	9.45404e-05	±	1.42698e-05
Dokdonia sp. PRO95	0.0270703	1.382e-05	±	1.45066e-06	2.502e-05	±	1.9226e-06
Croceibacter atlanticus	0.0270703	2.8688e-05	±	6.15995e-06	0.000107709	±	9.20341e-06
Candidatus Walczuchella monophlebidarum	0.0270703	1.3006e-05	±	2.05279e-06	2.42e-05	±	1.60343e-06
Owenweeksia hongkongensis	0.0270703	7.5744e-05	±	1.50052e-05	0.000173427	±	1.30036e-05
Cytophaga hutchinsonii	0.0270703	6.72e-05	±	9.81606e-06	0.000111973	±	5.19637e-06
Pseudarcicella sp. HME7025	0.0270703	3.16e-05	±	5.28602e-06	6.666e-05	±	7.63404e-06
Mucilaginibacter gotjawali	0.0270703	0.00011877	±	2.20163e-05	0.000216771	±	1.23456e-05
Sphingobacterium sp. 21	0.0270703	0.000107856	±	2.13124e-05	0.000225769	±	2.05976e-05
Pseudopedobacter saltans	0.0270703	0.000126817	±	2.905e-05	0.000271654	±	2.28024e-05
Flavisolibacter tropicus	0.0270703	4.324e-05	±	7.78817e-06	7.532e-05	±	3.8107e-06
Chlorobium phaeobacteroides	0.0270703	6.84242e-05	±	1.50362e-05	0.000151731	±	1.0972e-05
Chlorobium limicola	0.0270703	3.944e-05	±	6.90453e-06	9.88756e-05	±	8.28566e-06
Pelodictyon phaeoclathratiforme	0.0270703	4.704e-05	±	8.03048e-06	0.000108149	±	1.04249e-05
Chlorobaculum tepidum	0.0270703	5.618e-05	±	1.07953e-05	0.000114356	±	6.45592e-06
Prosthecochloris sp. GSB1	0.0270703	4.964e-05	±	1.27833e-05	0.000102951	±	7.54757e-06
Enterobacter sp. SA187	0.0270703	2.662e-05	±	2.96284e-06	5.314e-05	±	4.58526e-06
Escherichia albertii	0.0270703	7.25e-05	±	3.99487e-06	0.000137674	±	6.57456e-06
Cronobacter muytjensii	0.0270703	1.4616e-05	±	2.90084e-06	4.632e-05	±	3.10731e-06
Cronobacter turicensis	0.0270703	1.816e-05	±	1.44069e-06	3.494e-05	±	2.4047e-06
Raoultella planticola	0.0270703	2.898e-05	±	4.77026e-06	7.87734e-05	±	8.42821e-06
Leclercia sp. LSNIH1	0.0270703	4.26e-05	±	7.84391e-06	0.000134068	±	1.18965e-05
Candidatus Erwinia sp. ErCipseudotaxifoliae	0.0270703	8.882e-06	±	2.04801e-06	2.88e-05	±	3.46944e-06
Serratia marcescens	0.0270703	0.000134654	±	2.233e-05	0.000333912	±	1.83584e-05
Yersinia enterocolitica	0.0270703	5.852e-05	±	8.6672e-06	0.000182826	±	3.25198e-05
Yersinia frederiksenii	0.0270703	8.006e-05	±	5.88868e-06	0.000111388	±	4.02195e-06
Xenorhabdus nematophila	0.0270703	1.343e-05	±	2.89093e-06	4.482e-05	±	5.20936e-06
Photorhabdus thracensis	0.0270703	4.444e-05	±	8.25794e-06	0.000105426	±	8.37076e-06
Pectobacterium parmentieri	0.0270703	2.486e-05	±	3.52116e-06	4.482e-05	±	3.15284e-06
Plesiomonas shigelloides	0.0270703	2.896e-05	±	2.4488e-06	4.438e-05	±	2.27319e-06
Pseudomonas pseudoalcaligenes	0.0270703	2.3716e-05	±	6.51112e-06	0.000100827	±	1.22066e-05
Pseudomonas putida	0.0270703	0.000292957	±	5.5342e-05	0.000534004	±	3.22214e-05
Pseudomonas extremaustralis	0.0270703	8.3e-06	±	2.13016e-06	2.562e-05	±	2.50428e-06
Pseudomonas moraviensis	0.0270703	1.5278e-05	±	2.30341e-06	4.938e-05	±	8.39145e-06
Pseudomonas frederiksbergensis	0.0270703	4.066e-05	±	8.14577e-06	7.668e-05	±	3.94251e-06
Pseudomonas vancouverensis	0.0270703	1.2954e-05	±	2.46372e-06	3.194e-05	±	4.49629e-06
Pseudomonas saudiphocaensis	0.0270703	1.7472e-05	±	2.99586e-06	4.024e-05	±	3.49422e-06
Pseudomonas pohangensis	0.0270703	1.203e-05	±	2.30485e-06	2.744e-05	±	2.64813e-06
Pseudomonas arsenicoxydans	0.0270703	1.0154e-05	±	1.92034e-06	2.13e-05	±	1.84391e-06
Pseudomonas agarici	0.0270703	1.3964e-05	±	2.3817e-06	3.75e-05	±	2.78657e-06
Lysobacter capsici	0.0270703	2.226e-05	±	1.88696e-06	5.252e-05	±	4.86399e-06
Marinobacter salarius	0.0270703	2.504e-05	±	4.34138e-06	6.858e-05	±	4.73555e-06
Marinobacter salinus	0.0270703	1.6802e-05	±	3.04861e-06	4.192e-05	±	2.41255e-06
Marinobacter sp. BSs20148	0.0270703	1.733e-05	±	2.31309e-06	4.09e-05	±	4.59685e-06
Alteromonas addita	0.0270703	1.716e-05	±	2.29948e-06	6.27824e-05	±	1.35146e-05
Shewanella putrefaciens	0.0270703	1.0088e-05	±	1.60134e-06	3.234e-05	±	3.89726e-06
Idiomarina sp. OT37-5b	0.0270703	1.3404e-05	±	3.06273e-06	3.646e-05	±	5.8483e-06
Thioalkalivibrio sp. K90mix	0.0270703	1.648e-05	±	3.45158e-06	4.71e-05	±	2.32487e-06
Granulosicoccus antarcticus	0.0270703	2.814e-05	±	5.18918e-06	5.986e-05	±	6.08257e-06
Halomonas chromatireducens	0.0270703	1.4708e-05	±	2.9682e-06	4.372e-05	±	3.25183e-06
Halomonas sp. GFAJ-1	0.0270703	2.456e-05	±	4.95808e-06	5.484e-05	±	6.32563e-06
Halomonas campaniensis	0.0270703	9.216e-06	±	2.19517e-06	3.03e-05	±	3.03513e-06
Kushneria marisflavi	0.0270703	1.9292e-05	±	4.09642e-06	5.684e-05	±	6.6684e-06
Alcanivorax xenomutans	0.0270703	7.98648e-05	±	2.00648e-05	0.000201683	±	1.69208e-05
Thalassolituus oleivorans	0.0270703	1.9446e-05	±	3.94084e-06	4.708e-05	±	5.27469e-06
Vibrio harveyi	0.0270703	1.3938e-05	±	2.11555e-06	2.928e-05	±	2.49287e-06
Aeromonas rivipollensis	0.0270703	1.97e-05	±	4.12844e-06	4.632e-05	±	3.4604e-06
Oceanisphaera profunda	0.0270703	1.2262e-05	±	2.66185e-06	3.332e-05	±	1.99585e-06
Halioglobus japonicus	0.0270703	1.788e-05	±	3.56292e-06	5.078e-05	±	3.77007e-06
Legionella waltersii	0.0270703	1.1714e-05	±	1.79488e-06	2.38e-05	±	3.29287e-06
Rhizobium leguminosarum	0.0270703	0.000148096	±	3.26749e-05	0.000275404	±	1.69531e-05
Rhizobium sp. Y9	0.0270703	1.4088e-05	±	2.12583e-06	2.688e-05	±	2.59623e-06
Rhizobium sp. IE4771	0.0270703	9.962e-06	±	3.23213e-06	3.572e-05	±	3.88644e-06
Bradyrhizobium sp.	0.0270703	1.388e-05	±	2.76865e-06	3.578e-05	±	4.05381e-06
Oligotropha carboxidovorans	0.0270703	1.3026e-05	±	3.38961e-06	3.794e-05	±	2.65002e-06
Nitratireductor basaltis	0.0270703	2.373e-05	±	5.56933e-06	5.756e-05	±	4.65119e-06
Martelella mediterranea	0.0270703	3.006e-05	±	6.60989e-06	7.05e-05	±	4.76938e-06
Starkeya novella	0.0270703	2.7494e-05	±	5.84814e-06	7.518e-05	±	6.37349e-06
Anderseniella sp. Alg231-50	0.0270703	2.236e-05	±	3.20914e-06	5.606e-05	±	5.67456e-06
Sphingomonas sp. DC-6	0.0270703	3.792e-05	±	9.00319e-06	0.000124008	±	2.86683e-05
Sphingobium yanoikuyae	0.0270703	3.774e-05	±	6.61087e-06	8.764e-05	±	6.80401e-06
Sphingobium sp. SCG-1	0.0270703	1.6764e-05	±	2.76964e-06	4.132e-05	±	3.86218e-06
Sphingopyxis sp. MG	0.0270703	6.768e-06	±	1.19808e-06	1.854e-05	±	1.81841e-06
Erythrobacter litoralis	0.0270703	1.966e-05	±	3.69941e-06	4.874e-05	±	3.36045e-06
Erythrobacter seohaensis	0.0270703	2.2142e-05	±	6.29209e-06	5.36e-05	±	2.46901e-06
Rhodobacter sp. LPB0142	0.0270703	1.6652e-05	±	3.62815e-06	4.374e-05	±	3.25309e-06
Rhodovulum sp. MB263	0.0270703	1.8078e-05	±	3.84199e-06	4.32e-05	±	6.67248e-06
Sagittula sp. P11	0.0270703	4.138e-05	±	7.59996e-06	9.06362e-05	±	5.28571e-06
Xuhuaishuia manganoxidans	0.0270703	1.699e-05	±	3.15116e-06	3.764e-05	±	2.21757e-06
Confluentimicrobium sp. EMB200-NS6	0.0270703	1.6972e-05	±	3.52003e-06	4.61e-05	±	3.9032e-06
Halocynthiibacter arcticus	0.0270703	8.886e-06	±	1.36077e-06	3.018e-05	±	3.51275e-06
Thalassospira xiamenensis	0.0270703	2.392e-05	±	4.81034e-06	4.722e-05	±	1.96606e-06
Komagataeibacter hansenii	0.0270703	3.282e-05	±	5.88272e-06	6.55e-05	±	6.38663e-06
Asaia bogorensis	0.0270703	1.5028e-05	±	2.70298e-06	3.084e-05	±	6.18547e-07
Caulobacteraceae bacterium OTSz_A_272	0.0270703	1.1964e-05	±	1.84616e-06	2.868e-05	±	2.66953e-06
Anaplasma marginale	0.0270703	4.554e-06	±	6.39567e-07	1.04e-05	±	1.2005e-06
Candidatus Fokinia solitaria	0.0270703	7.498e-06	±	1.11144e-06	1.526e-05	±	1.5468e-06
Polymorphum gilvum	0.0270703	2.902e-05	±	5.89215e-06	5.918e-05	±	1.73534e-06
Burkholderia seminalis	0.0270703	6.918e-06	±	1.63228e-06	2.27e-05	±	1.76522e-06
Burkholderia sp. PAMC 28687	0.0270703	1.1844e-05	±	3.24722e-06	4.624e-05	±	6.13609e-06
Cupriavidus metallidurans	0.0270703	7.0147e-05	±	1.27208e-05	0.000139946	±	1.16637e-05
Polynucleobacter wuianus	0.0270703	7.632e-06	±	1.82125e-06	2.036e-05	±	2.47843e-06
Polynucleobacter necessarius	0.0270703	8.626e-06	±	2.88713e-06	2.416e-05	±	2.15838e-06
Delftia acidovorans	0.0270703	1.794e-05	±	2.83753e-06	4.626e-05	±	4.85187e-06
Curvibacter sp. AEP1-3	0.0270703	3.258e-05	±	7.78713e-06	7.144e-05	±	4.07365e-06
Taylorella asinigenitalis	0.0270703	2.358e-05	±	2.7728e-06	4.324e-05	±	3.39464e-06
Herbaspirillum rubrisubalbicans	0.0270703	1.3446e-05	±	2.05918e-06	3.992e-05	±	3.17937e-06
Collimonas fungivorans	0.0270703	3.742e-05	±	7.05517e-06	8.93516e-05	±	4.5504e-06
Neisseria sp. KEM232	0.0270703	1.2758e-05	±	2.53473e-06	2.888e-05	±	3.87303e-06
Chromobacterium sp. ATCC 53434	0.0270703	2.68e-05	±	5.83609e-06	9.19832e-05	±	9.36066e-06
Desulfovibrio alaskensis	0.0270703	0.000113003	±	2.52409e-05	0.000301643	±	2.47256e-05
Desulfobacterium autotrophicum	0.0270703	5.91e-05	±	1.17634e-05	0.000113188	±	6.28571e-06
Campylobacter concisus	0.0270703	3.79e-05	±	6.28466e-06	7.85756e-05	±	7.60353e-06
Sulfurospirillum deleyianum	0.0270703	1.706e-05	±	3.66109e-06	5.626e-05	±	1.03586e-05
Helicobacter bizzozeronii	0.0270703	1.6146e-05	±	2.04815e-06	3.026e-05	±	2.37268e-06
Nitratifractor salsuginis	0.0270703	3.33e-05	±	7.38153e-06	8.408e-05	±	3.88734e-06
Phycisphaerae bacterium ST-PulAB-D4	0.0270703	3.174e-05	±	6.98503e-06	7.98526e-05	±	1.17096e-05
Petrotoga mobilis	0.0270703	6.388e-05	±	1.56335e-05	0.000151829	±	1.43238e-05
Acetomicrobium mobile	0.0270703	2.846e-05	±	6.83027e-06	5.762e-05	±	3.25951e-06
Elusimicrobium minutum	0.0270703	3.302e-05	±	6.31565e-06	6.61e-05	±	4.51664e-06
Cordyceps militaris	0.0270703	3.384e-05	±	4.88596e-06	6.37e-05	±	2.5229e-06
Aspergillus bombycis	0.0270703	2.788e-05	±	8.89044e-07	5.408e-05	±	2.87113e-06
Penicillium rubens	0.0270703	6.52334e-05	±	1.23808e-05	0.000145976	±	1.1493e-05
Alternaria alternata	0.0270703	3.688e-05	±	3.75678e-06	6.116e-05	±	3.29175e-06
Ramularia collo-cygni	0.0270703	2.6e-05	±	2.77975e-06	4.656e-05	±	2.16993e-06
Cercospora beticola	0.0270703	2.494e-05	±	3.26644e-06	5.5e-05	±	4.71964e-06
Baudoinia panamericana	0.0270703	2.238e-05	±	3.16503e-06	4.28e-05	±	2.19477e-06
Diplodia corticola	0.0270703	5.02e-05	±	4.19082e-06	9.93474e-05	±	3.81332e-06
Tetrapisispora phaffii	0.0270703	9.06604e-05	±	1.48255e-05	0.000190293	±	3.49888e-05
Kuraishia capsulata	0.0270703	1.6186e-05	±	2.45697e-06	3.578e-05	±	2.96806e-06
Eimeria acervulina	0.0270703	8.85906e-05	±	7.87846e-06	0.00016819	±	1.61913e-05
Perkinsus marinus	0.0270703	6.89e-05	±	5.05084e-06	0.000124472	±	4.71774e-06
Methanobacterium formicicum	0.0270703	1.802e-05	±	2.85209e-06	4.096e-05	±	4.67189e-06
Natronomonas pharaonis	0.0270703	1.9648e-05	±	3.70987e-06	4.446e-05	±	3.47125e-06
Halorhabdus utahensis	0.0270703	4.09e-06	±	5.7483e-07	1.27e-05	±	1.0144e-06
Halobacterium hubeiense	0.0270703	1.8402e-05	±	3.51622e-06	3.198e-05	±	1.77691e-06
Candidatus Methanomethylophilus alvus	0.0270703	1.4104e-05	±	4.30957e-06	4.336e-05	±	3.09008e-06
Candidatus Methanoplasma termitum	0.0270703	3.806e-06	±	7.18927e-07	2.224e-05	±	4.24613e-06
Methanohalophilus halophilus	0.0270703	6.382e-06	±	1.21208e-06	3.642e-05	±	9.65461e-06
Methanoregula formicica	0.0270703	9.768e-06	±	1.77581e-06	3.078e-05	±	2.21572e-06
Thermococcus sp. EXT12c	0.0270703	3.368e-06	±	7.38142e-07	1.6622e-05	±	4.2771e-06
Archaeoglobus fulgidus	0.0270703	5.042e-06	±	7.93085e-07	1.1444e-05	±	1.19505e-06
Thermoproteus tenax	0.0270703	2.882e-06	±	6.90857e-07	1.3414e-05	±	3.11244e-06
Murid betaherpesvirus 2	0.0270703	6.626e-06	±	6.79857e-07	1.562e-05	±	1.92546e-06
Bluetongue virus	0.0270703	6.02e-06	±	3.47894e-07	9.658e-06	±	8.05248e-07
Mycobacterium virus Adawi	0.0450558	1.838e-07	±	1.5908e-07	1.1724e-06	±	2.06591e-07
Saint Louis encephalitis virus	0.0450558	9.482e-08	±	8.0859e-08	8.302e-07	±	2.16974e-07
Mamestra configurata nucleopolyhedrovirus A	0.0479121	9.534e-08	±	5.42523e-08	5.356e-07	±	1.13836e-07
Butyrivibrio fibrisolvens	0.0488808	0.000450038	±	0.000157914	0.0011903	±	0.000189176
Butyrivibrio proteoclasticus	0.0488808	0.000326799	±	0.000115023	0.000925083	±	0.000144262
Clostridium autoethanogenum	0.0488808	0.000113928	±	2.82194e-05	0.000315764	±	9.74041e-05
Desulfosporosinus youngiae	0.0488808	5.7558e-05	±	1.48165e-05	0.000117713	±	7.21968e-06
Mahella australiensis	0.0488808	5.43864e-05	±	1.76569e-05	0.000133554	±	1.37536e-05
Paenibacillus sp. FSL P4-0081	0.0488808	4.706e-05	±	1.28992e-05	0.000114967	±	1.04871e-05
Paenibacillus sp. FSL R5-0345	0.0488808	4.83e-05	±	9.93293e-06	8.62374e-05	±	5.2255e-06
Limnochorda pilosa	0.0488808	4.394e-05	±	9.32141e-06	0.000108849	±	1.74148e-05
Streptomyces globisporus	0.0488808	1.0214e-05	±	2.35999e-06	2.502e-05	±	4.13647e-06
Streptomyces sp. SirexAA-E	0.0488808	1.3732e-05	±	2.26297e-06	3.114e-05	±	4.59669e-06
Corynebacterium ureicelerivorans	0.0488808	2.8442e-05	±	8.12988e-06	5.722e-05	±	4.37543e-06
Nocardia seriolae	0.0488808	1.587e-05	±	3.18973e-06	3.828e-05	±	4.519e-06
Candidatus Aquiluna sp. UB-MaderosW2red	0.0488808	6.104e-06	±	1.30852e-06	1.0976e-05	±	5.23427e-07
Pseudarthrobacter sulfonivorans	0.0488808	9.062e-06	±	2.36297e-06	2.5e-05	±	3.97001e-06
Propionibacterium freudenreichii	0.0488808	6.51e-05	±	1.25118e-05	0.00011638	±	7.86547e-06
Auraticoccus monumenti	0.0488808	1.4066e-05	±	2.80584e-06	4.786e-05	±	8.15326e-06
Bifidobacterium longum	0.0488808	0.000144831	±	3.73123e-05	0.000305625	±	2.64696e-05
Bifidobacterium adolescentis	0.0488808	2.796e-05	±	5.55145e-06	5.624e-05	±	5.92154e-06
Bifidobacterium catenulatum	0.0488808	1.1034e-05	±	3.50509e-06	3.644e-05	±	5.49187e-06
Actinomyces meyeri	0.0488808	1.5936e-05	±	3.59149e-06	3.274e-05	±	3.92703e-06
Calothrix sp. NIES-4101	0.0488808	2.368e-05	±	5.54134e-06	5.43e-05	±	5.55203e-06
Arthrospira platensis	0.0488808	1.6042e-05	±	3.48698e-06	3.96e-05	±	4.6902e-06
Gloeobacter kilaueensis	0.0488808	1.8812e-05	±	3.8975e-06	3.46e-05	±	2.87941e-06
Mycoplasma agalactiae	0.0488808	1.417e-05	±	3.92458e-06	3.32e-05	±	4.67354e-06
Onion yellows phytoplasma	0.0488808	1.2812e-05	±	1.8619e-06	2.4e-05	±	2.89534e-06
Meiothermus ruber	0.0488808	1.714e-05	±	3.11731e-06	4.382e-05	±	7.27711e-06
Leadbetterella byssophila	0.0488808	4.152e-05	±	8.65473e-06	7.342e-05	±	1.78589e-06
Citrobacter amalonaticus	0.0488808	7.53136e-05	±	1.44274e-05	0.000146684	±	8.96508e-06
Lelliottia sp. WB101	0.0488808	1.638e-05	±	2.99122e-06	3.452e-05	±	2.27187e-06
Serratia sp. FGI94	0.0488808	8.216e-06	±	2.79862e-06	2.398e-05	±	3.2902e-06
Serratia rubidaea	0.0488808	1.862e-05	±	4.37051e-06	5.018e-05	±	7.43299e-06
Pseudomonas resinovorans	0.0488808	9.786e-06	±	1.95128e-06	2.096e-05	±	2.45451e-06
Pseudomonas guangdongensis	0.0488808	7.1e-06	±	1.15519e-06	1.4962e-05	±	1.80805e-06
Pseudomonas sp. GR 6-02	0.0488808	5.14e-06	±	6.96513e-07	1.104e-05	±	2.06212e-06
Xanthomonas citri	0.0488808	4.228e-05	±	3.63062e-06	6.624e-05	±	6.99204e-06
Pseudoxanthomonas suwonensis	0.0488808	4.398e-05	±	8.51442e-06	7.97702e-05	±	7.59902e-06
Dyella thiooxydans	0.0488808	1.696e-05	±	2.72187e-06	3.796e-05	±	5.38782e-06
Alteromonas mediterranea	0.0488808	4.508e-05	±	8.63698e-06	8.436e-05	±	5.79859e-06
Shewanella bicestrii	0.0488808	8.902e-06	±	2.34761e-06	1.61e-05	±	7.82304e-07
Candidatus Nitrosoglobus terrae	0.0488808	8.21e-06	±	2.0219e-06	2.17e-05	±	3.26879e-06
Gynuella sunshinyii	0.0488808	6.418e-05	±	1.17044e-05	0.000113486	±	7.55057e-06
Kangiella profundi	0.0488808	7.002e-06	±	1.50683e-06	1.368e-05	±	8.77154e-07
Vibrio gazogenes	0.0488808	1.641e-05	±	4.48019e-06	4.468e-05	±	5.74651e-06
Tolumonas auensis	0.0488808	1.5076e-05	±	4.30093e-06	4.054e-05	±	4.99326e-06
Gammaproteobacteria bacterium DM2	0.0488808	2.072e-05	±	5.25732e-06	5.04e-05	±	5.28015e-06
Bathymodiolus septemdierum thioautotrophic gill symbiont	0.0488808	7.88e-06	±	2.15654e-06	2.28e-05	±	3.15246e-06
Rhizobium sp. CIAT894	0.0488808	1.1174e-05	±	2.04686e-06	2.15e-05	±	2.46475e-06
Devosia sp. I507	0.0488808	1.998e-05	±	4.23195e-06	3.952e-05	±	2.76467e-06
Rhodomicrobium vannielii	0.0488808	1.3346e-05	±	2.66782e-06	3.042e-05	±	4.24869e-06
Martelella endophytica	0.0488808	3.138e-05	±	6.34653e-06	5.6e-05	±	2.76369e-06
Azorhizobium caulinodans	0.0488808	2.0038e-05	±	4.44849e-06	4.576e-05	±	4.89608e-06
Brucella sp. 141012304	0.0488808	1.5192e-06	±	5.82133e-07	5.136e-06	±	1.26589e-06
Roseobacter denitrificans	0.0488808	2.0294e-05	±	5.60875e-06	4.116e-05	±	2.19011e-06
Planktomarina temperata	0.0488808	1.0342e-05	±	3.09032e-06	2.638e-05	±	2.62191e-06
Thalassospira sp. CSC3H3	0.0488808	2.63e-05	±	7.23139e-06	5.738e-05	±	3.20053e-06
Pararhodospirillum photometricum	0.0488808	1.0706e-05	±	1.9886e-06	2.414e-05	±	3.64837e-06
Parasaccharibacter apium	0.0488808	1.6558e-05	±	4.05448e-06	3.93e-05	±	4.28124e-06
Burkholderia sp. MSMB0856	0.0488808	6.058e-06	±	1.1557e-06	1.4636e-05	±	2.07791e-06
Hydrogenophaga crassostreae	0.0488808	1.3902e-05	±	2.56583e-06	2.692e-05	±	2.15926e-06
Limnohabitans sp. 103DPR2	0.0488808	5.796e-06	±	1.29874e-06	1.2436e-05	±	8.56677e-07
Herbaspirillum sp. meg3	0.0488808	2.3296e-05	±	4.63183e-06	4.678e-05	±	4.52066e-06
Azospira oryzae	0.0488808	3.672e-05	±	7.77852e-06	8.27728e-05	±	1.0052e-05
Nitrosomonas sp. AL212	0.0488808	6.29e-06	±	9.71952e-07	1.8566e-05	±	3.16014e-06
Pseudodesulfovibrio indicus	0.0488808	5.048e-05	±	1.12575e-05	0.000105208	±	9.61181e-06
Treponema denticola	0.0488808	8.60062e-05	±	2.2618e-05	0.000182743	±	1.45135e-05
Aminomonas paucivorans	0.0488808	3.608e-05	±	7.55337e-06	0.000118196	±	2.65196e-05
Thermanaerovibrio velox	0.0488808	1.939e-05	±	5.07968e-06	4.19e-05	±	3.02804e-06
Endomicrobium proavitum	0.0488808	3.154e-05	±	5.91816e-06	6.56e-05	±	5.614e-06
Nitrospira moscoviensis	0.0488808	1.3286e-05	±	2.95694e-06	3.026e-05	±	3.04394e-06
Candidatus Nitrospira inopinata	0.0488808	1.8212e-05	±	3.59755e-06	3.426e-05	±	4.0322e-06
Pochonia chlamydosporia	0.0488808	4.004e-05	±	1.79572e-06	4.956e-05	±	2.43384e-06
Aspergillus ibericus	0.0488808	4.096e-05	±	1.55003e-06	5.954e-05	±	5.03722e-06
Aspergillus japonicus	0.0488808	2.408e-05	±	2.08216e-06	3.344e-05	±	2.23061e-06
Microsporum canis	0.0488808	2.366e-05	±	2.0203e-06	3.738e-05	±	3.30823e-06
Spathaspora passalidarum	0.0488808	2.286e-05	±	1.91275e-06	3.464e-05	±	2.09633e-06
Fibroporia radiculosa	0.0488808	1.63e-05	±	1.48762e-06	2.242e-05	±	1.48439e-06
Fomitiporia mediterranea	0.0488808	4.288e-05	±	3.15506e-06	6.592e-05	±	5.67198e-06
Agaricus bisporus	0.0488808	3.238e-05	±	2.71835e-06	5.196e-05	±	4.51416e-06
Nosema ceranae	0.0488808	1.822e-05	±	2.26393e-06	3.368e-05	±	3.67742e-06
Eimeria tenella	0.0488808	6.282e-05	±	5.76111e-06	0.000100714	±	1.01956e-05
Gregarina niphandrodes	0.0488808	2.106e-05	±	4.21243e-06	4.314e-05	±	4.59822e-06
Ferroplasma acidiphilum	0.0488808	2.998e-06	±	8.35436e-07	8.558e-06	±	1.69577e-06
Thermococcus guaymasensis	0.0488808	1.055e-06	±	2.67266e-07	2.336e-06	±	2.02302e-07
Mycobacterium phage Sheen	0.0488808	1.1474e-06	±	8.0578e-07	5.464e-06	±	6.27603e-07
Thermotoga naphthophila	0.0488808	1.302e-06	±	4.53146e-07	1.1922e-05	±	4.01714e-06
Mageeibacillus indolicus	0.0488808	5.79692e-05	±	1.42337e-05	0.000145879	±	1.84676e-05
Paenibacillus sp. FSL H7-0737	0.0488808	3.264e-05	±	8.5838e-06	7.79554e-05	±	1.23309e-05
Macrococcus canis	0.0488808	1.609e-05	±	3.13657e-06	3.228e-05	±	3.8362e-06
Streptomyces sp. FR-008	0.0488808	9.72e-06	±	1.2084e-06	2.21e-05	±	3.79051e-06
Chthonomonas calidirosea	0.0488808	1.1926e-05	±	1.90609e-06	2.462e-05	±	2.91331e-06
Erwinia pyrifoliae	0.0488808	2.882e-06	±	1.10144e-06	7.884e-06	±	7.79324e-07
Pseudomonas sp. St29	0.0488808	6.828e-06	±	1.34123e-06	1.1924e-05	±	7.4604e-07
Xanthomonas arboricola	0.0488808	3.642e-06	±	5.99812e-07	9.014e-06	±	1.43508e-06
Marinobacter hydrocarbonoclasticus	0.0488808	1.5738e-05	±	3.05052e-06	3.526e-05	±	4.49907e-06
Allochromatium vinosum	0.0488808	2.75e-05	±	6.7911e-06	4.95e-05	±	2.97624e-06
Halomonas sp. GT	0.0488808	4.434e-06	±	1.30934e-06	1.6126e-05	±	2.85958e-06
Rhizobium sp. IRBG74	0.0488808	3.818e-06	±	1.24583e-06	1.6154e-05	±	3.81245e-06
Bradyrhizobium sp. 2 39S1MB	0.0488808	7.596e-06	±	1.46938e-06	1.604e-05	±	2.25313e-06
Bartonella apis	0.0488808	4.11e-05	±	8.42888e-06	6.922e-05	±	2.69729e-06
Nitrospirillum amazonense	0.0488808	4.376e-05	±	8.72202e-06	8.79432e-05	±	9.20007e-06
Desulfovibrio sp. FW1012B	0.0488808	5.272e-05	±	1.14978e-05	0.000116165	±	1.20073e-05
Pseudodesulfovibrio profundus	0.0488808	4.436e-05	±	1.03694e-05	8.278e-05	±	5.42784e-06
Acidithiobacillus ferrivorans	0.0488808	2.848e-05	±	6.04817e-06	6.304e-05	±	5.1436e-06
Treponema brennaborense	0.0488808	9.9083e-05	±	2.45288e-05	0.00021949	±	1.97113e-05
Candidatus Solibacter usitatus	0.0488808	5.162e-05	±	1.09676e-05	9.14544e-05	±	3.88097e-06
Thermotoga neapolitana	0.0488808	3.828e-06	±	7.16564e-07	1.6346e-05	±	4.78628e-06
Leptospirillum ferrooxidans	0.0488808	1.0072e-05	±	2.16987e-06	1.892e-05	±	2.0284e-06
Exophiala oligosperma	0.0488808	3.06e-05	±	1.29962e-06	4.31e-05	±	3.19766e-06
Xylona heveae	0.0488808	4.15e-05	±	5.09068e-06	6.42e-05	±	4.04215e-06
Cryptococcus amylolentus	0.0488808	2.086e-05	±	2.35172e-06	3.108e-05	±	1.69482e-06
Guillardia theta	0.0488808	0.000122787	±	8.11788e-06	0.000182484	±	1.36215e-05
Acidilobus saccharovorans	0.0488808	8.028e-07	±	2.10776e-07	4.258e-06	±	9.77852e-07
Thermincola potens	0.0488808	6.33004e-05	±	1.62977e-05	0.000129865	±	8.1279e-06
Paenibacillus sp. 32O-W	0.0488808	6.98656e-05	±	1.54489e-05	0.000141198	±	1.47441e-05
Streptomyces albus	0.0488808	7.00126e-05	±	1.36819e-05	0.000123905	±	1.16065e-05
Rhodococcus sp. B7740	0.0488808	9.776e-06	±	2.10464e-06	1.904e-05	±	1.18811e-06
Dietzia sp. JS16-p6b	0.0488808	9.74e-06	±	1.40099e-06	1.78e-05	±	2.43783e-06
Arthrobacter crystallopoietes	0.0488808	1.73e-05	±	3.06105e-06	4.09e-05	±	4.19655e-06
Thermus parvatiensis	0.0488808	9.242e-06	±	2.19692e-06	3.392e-05	±	6.56303e-06
Klebsiella quasivariicola	0.0488808	1.1682e-05	±	2.16532e-06	2.792e-05	±	3.60477e-06
Yersinia massiliensis	0.0488808	3.626e-06	±	6.76333e-07	8.908e-06	±	1.13155e-06
Hahella chejuensis	0.0488808	4.312e-05	±	9.01085e-06	8.41938e-05	±	8.20899e-06
Aeromonas caviae	0.0488808	1.698e-05	±	2.15532e-06	3.826e-05	±	8.35354e-06
Comamonas kerstersii	0.0488808	1.7718e-05	±	4.92261e-06	4.184e-05	±	3.82892e-06
Desulfohalobium retbaense	0.0488808	2.318e-05	±	5.83424e-06	4.632e-05	±	4.06736e-06
Glarea lozoyensis	0.0488808	3.316e-05	±	2.7917e-06	5.092e-05	±	3.38311e-06
Exophiala spinifera	0.0488808	3.084e-05	±	2.27961e-06	4.668e-05	±	3.43604e-06
Wickerhamomyces anomalus	0.0488808	3.422e-05	±	3.24429e-06	5.424e-05	±	5.58879e-06
Heterobasidion irregulare	0.0488808	2.382e-05	±	2.09175e-06	3.894e-05	±	3.98806e-06
Thalassiosira pseudonana	0.0488808	4.936e-05	±	6.77706e-06	8.26e-05	±	5.20336e-06
Pyrococcus kukulkanii	0.0488808	1.78e-06	±	3.11657e-07	3.74e-06	±	5.18276e-07
Listeria virus P100	0.0488808	1.6976e-06	±	6.68892e-07	7.112e-06	±	1.66129e-06
Bacillus virus Grass	0.0488808	4.0422e-07	±	3.08725e-07	6.4016e-06	±	2.28729e-06
Achromobacter phage phiAxp-3	0.0488808	2.564e-07	±	5.3995e-08	1.1456e-06	±	2.40922e-07
Syntrophomonas wolfei	0.0488808	3.386e-05	±	9.23269e-06	7.148e-05	±	4.56568e-06
Bacillus licheniformis	0.0488808	3.738e-05	±	9.95442e-06	8.74898e-05	±	1.16247e-05
Anoxybacillus flavithermus	0.0488808	5.406e-05	±	1.44597e-05	0.000120758	±	1.62063e-05
Corynebacterium striatum	0.0488808	2.452e-05	±	4.35539e-06	4.974e-05	±	7.03716e-06
Mycobacteroides immunogenum	0.0488808	9.156e-06	±	1.24443e-06	2.422e-05	±	4.09749e-06
Rhodococcus sp. 2G	0.0488808	3.39e-06	±	5.84739e-07	9.274e-06	±	1.87173e-06
Gordonia sp. 1D	0.0488808	1.1818e-05	±	2.09626e-06	2.4e-05	±	3.54246e-06
Arthrobacter sp. LS16	0.0488808	9.52e-06	±	1.3335e-06	1.9302e-05	±	3.64666e-06
Saccharomonospora glauca	0.0488808	1.5494e-05	±	4.10475e-06	3.384e-05	±	3.94228e-06
Roseiflexus sp. RS-1	0.0488808	2.396e-05	±	4.70177e-06	4.16e-05	±	3.79658e-06
Roseiflexus castenholzii	0.0488808	2.298e-05	±	3.38015e-06	4.026e-05	±	3.78108e-06
Chloroflexus aurantiacus	0.0488808	1.3024e-05	±	2.43065e-06	3.112e-05	±	3.47367e-06
Sediminicola sp. YIK13	0.0488808	2.466e-05	±	3.17751e-06	4.178e-05	±	2.34955e-06
Tamlana sp. UJ94	0.0488808	4.146e-05	±	8.62732e-06	7.228e-05	±	4.8571e-06
Spirosoma aerolatum	0.0488808	7.52606e-05	±	1.76599e-05	0.000149708	±	7.39435e-06
Kosakonia cowanii	0.0488808	2.976e-05	±	4.03889e-06	6.498e-05	±	6.72275e-06
Serratia sp. ATCC 39006	0.0488808	3.99e-05	±	1.02751e-05	8.82096e-05	±	4.83674e-06
Pseudomonas sp. S09G 359	0.0488808	1.1838e-05	±	1.89975e-06	2.542e-05	±	3.03536e-06
Marinobacter adhaerens	0.0488808	1.0586e-05	±	1.98904e-06	2.148e-05	±	3.41195e-06
Pseudoalteromonas agarivorans	0.0488808	4.312e-06	±	7.15006e-07	7.462e-06	±	7.38257e-07
Halomonas beimenensis	0.0488808	4.064e-05	±	8.38138e-06	7.93574e-05	±	7.54618e-06
Thioploca ingrica	0.0488808	1.3144e-05	±	2.24605e-06	2.378e-05	±	2.28591e-06
Oceanicoccus sagamiensis	0.0488808	1.082e-05	±	1.82021e-06	2.024e-05	±	2.2205e-06
Brucella melitensis	0.0488808	2.7154e-05	±	7.89559e-06	0.000109488	±	1.87839e-05
Sphingorhabdus sp. Alg231-15	0.0488808	1.2706e-05	±	1.33781e-06	2.258e-05	±	2.77388e-06
Leisingera methylohalidivorans	0.0488808	1.595e-05	±	3.59242e-06	3.486e-05	±	3.15002e-06
Cupriavidus sp. USMAA1020	0.0488808	6.194e-06	±	8.59515e-07	1.877e-05	±	4.02261e-06
Comamonas serinivorans	0.0488808	2.04e-05	±	4.57504e-06	4.174e-05	±	4.33608e-06
Simplicispira suum	0.0488808	2.228e-05	±	4.15685e-06	5.026e-05	±	4.36836e-06
Collimonas arenae	0.0488808	3.21e-05	±	6.91824e-06	6.278e-05	±	5.6151e-06
Nitrosomonas europaea	0.0488808	1.846e-05	±	4.43155e-06	4.018e-05	±	2.9999e-06
Candidatus Kinetoplastibacterium sorsogonicusi	0.0488808	1.884e-05	±	4.07365e-06	4.828e-05	±	8.29978e-06
Geobacter sulfurreducens	0.0488808	5.92324e-05	±	1.32746e-05	0.000143143	±	1.54319e-05
Campylobacter jejuni	0.0488808	0.000247254	±	6.13337e-05	0.00112869	±	0.000295444
Gemmata obscuriglobus	0.0488808	2.538e-05	±	4.94999e-06	5.036e-05	±	3.67023e-06
Cyanophage P-TIM40	0.0488808	1.958e-07	±	2.72734e-08	5.952e-07	±	1.57937e-07
Edwardsiella phage PEi20	0.0488808	3.8e-07	±	1.97457e-07	1.9732e-06	±	4.98881e-07
Cellulophaga phage phi13:2	0.0488808	1.554e-06	±	3.22127e-07	3.458e-06	±	4.1812e-07
Chicken associated cyclovirus 1	0.0488808	2.1296e-07	±	1.51631e-07	2.2776e-06	±	9.12249e-07
Bacillus atrophaeus	0.0488808	1.8382e-05	±	3.96407e-06	7.50848e-05	±	2.5032e-05
Paenibacillus sp. RUD330	0.0488808	5.87e-05	±	1.27903e-05	0.000135537	±	1.4788e-05
Streptomyces pluripotens	0.0488808	1.932e-05	±	2.65808e-06	3.396e-05	±	3.26842e-06
Nocardia terpenica	0.0488808	2.104e-05	±	4.51969e-06	4.52e-05	±	4.27282e-06
Agromyces sp. 30A	0.0488808	1.9506e-05	±	4.97468e-06	3.618e-05	±	1.4375e-06
Tenacibaculum todarodis	0.0488808	4.252e-05	±	8.33081e-06	8.10246e-05	±	9.13987e-06
Lelliottia nimipressuralis	0.0488808	6.69e-06	±	1.3423e-06	1.438e-05	±	1.05896e-06
Pantoea sp. At-9b	0.0488808	2.326e-05	±	4.83793e-06	5.806e-05	±	9.01857e-06
Dickeya paradisiaca	0.0488808	1.6764e-05	±	4.06582e-06	3.908e-05	±	3.52823e-06
Shinella sp. HZN7	0.0488808	3.562e-05	±	6.73909e-06	6.4e-05	±	6.63679e-06
Bordetella flabilis	0.0488808	2.866e-05	±	6.98431e-06	6.102e-05	±	5.45458e-06
Alcaligenes faecalis	0.0488808	5.598e-05	±	1.11148e-05	0.000112059	±	1.07181e-05
Desulfovibrio gigas	0.0488808	4.782e-05	±	1.10403e-05	9.7261e-05	±	8.05705e-06
Akkermansia muciniphila	0.0488808	0.000180511	±	4.34113e-05	0.000341734	±	1.89031e-05
Fuerstia marisgermanicae	0.0488808	4.164e-05	±	9.88578e-06	8.14e-05	±	3.86782e-06
Thermococcus siculi	0.0488808	4.4e-06	±	6.07034e-07	7.504e-06	±	5.51195e-07
Cyanothece sp. ATCC 51142	0.0488808	2.642e-05	±	6.50534e-06	5.476e-05	±	7.86687e-06
Pseudomonas reinekei	0.0488808	4.342e-06	±	6.49611e-07	9.134e-06	±	1.37207e-06
Luteimonas sp. JM171	0.0488808	1.1872e-05	±	1.48987e-06	2.192e-05	±	2.05339e-06
Vibrio natriegens	0.0488808	2.3038e-05	±	7.73569e-06	6.378e-05	±	8.81104e-06
Actinobacillus succinogenes	0.0488808	1.6738e-05	±	3.36496e-06	4.08e-05	±	7.38234e-06
Mannheimia varigena	0.0488808	1.1984e-05	±	3.22301e-06	2.862e-05	±	2.94065e-06
Citromicrobium sp. JL477	0.0488808	1.272e-05	±	2.49231e-06	2.9e-05	±	2.32702e-06
Altererythrobacter marensis	0.0488808	1.1334e-05	±	2.8333e-06	3.526e-05	±	7.10497e-06
Caulobacter henricii	0.0488808	1.7352e-05	±	4.05481e-06	3.352e-05	±	2.10889e-06
Saccharomyces eubayanus	0.0488808	2.332e-05	±	2.50028e-06	3.574e-05	±	1.9856e-06
Saprolegnia parasitica	0.0488808	4.742e-05	±	7.19912e-06	7.75e-05	±	4.62947e-06
Ferroglobus placidus	0.0488808	5.57e-06	±	9.33986e-07	1.0528e-05	±	1.23095e-06
Gordonia polyisoprenivorans	0.0488808	1.1826e-05	±	2.78837e-06	2.41e-05	±	2.82949e-06
Flavobacterium sp. HYN0059	0.0488808	0.000125431	±	2.37755e-05	0.000247887	±	2.05798e-05
Candidatus Sulcia muelleri	0.0488808	0.000106435	±	1.44286e-05	0.000186925	±	1.85112e-05
Rhizobium sp. NXC24	0.0488808	2.416e-05	±	5.24362e-06	4.848e-05	±	6.37639e-06
Desulfobacula toluolica	0.0488808	4.028e-05	±	9.80991e-06	8.78168e-05	±	7.31609e-06
Desulfobulbus sp. ORNL	0.0488808	5.426e-05	±	1.30864e-05	0.00011055	±	1.1453e-05
Penicillium arizonense	0.0488808	3.218e-05	±	4.62076e-06	5.804e-05	±	3.78729e-06
Torulaspora delbrueckii	0.0488808	1.2002e-05	±	1.32914e-06	2.248e-05	±	2.6854e-06
Pseudozyma hubeiensis	0.0488808	3.184e-05	±	5.81864e-06	5.924e-05	±	5.37351e-06
Thermococcus sp. P6	0.0488808	1.7e-06	±	3.60278e-07	5.674e-06	±	1.15314e-06
Nocardia soli	0.0488808	1.8054e-05	±	4.22554e-06	4.632e-05	±	5.66925e-06
Aeromicrobium erythreum	0.0488808	2.1216e-05	±	5.67581e-06	3.824e-05	±	1.34373e-06
Cylindrospermum stagnale	0.0488808	1.6e-05	±	2.0347e-06	3.15e-05	±	3.65486e-06
Halomonas hydrothermalis	0.0488808	2.61e-05	±	4.98327e-06	4.914e-05	±	2.38172e-06
Vibrio scophthalmi	0.0488808	1.354e-05	±	2.6166e-06	2.572e-05	±	1.00717e-06
Cycloclasticus sp. P1	0.0488808	3.822e-06	±	1.28779e-06	1.203e-05	±	1.7167e-06
Cellvibrio sp. PSBB006	0.0488808	2.636e-05	±	4.90547e-06	4.894e-05	±	5.87823e-06
Steroidobacter denitrificans	0.0488808	2.432e-05	±	4.95302e-06	4.66e-05	±	3.53469e-06
Blastomonas sp. RAC04	0.0488808	2.29e-05	±	4.65994e-06	4.732e-05	±	3.26671e-06
Komagataella phaffii	0.0488808	8e-06	±	9.70242e-07	1.64e-05	±	2.23964e-06
Thermococcus celer	0.0488808	1.896e-06	±	5.33479e-07	5.95e-06	±	9.24424e-07
Thermococcus onnurineus	0.0488808	2.392e-06	±	5.7419e-07	4.752e-06	±	2.50428e-07
Paenibacillus sp. FSL R7-0273	0.0488808	7.0401e-05	±	1.61975e-05	0.000150164	±	1.59808e-05
Laceyella sp. FBKL4.010	0.0488808	3.704e-05	±	7.93477e-06	7.164e-05	±	6.8691e-06
Streptococcus agalactiae	0.0488808	0.000243714	±	4.91973e-05	0.00052352	±	4.89781e-05
Streptomyces cyaneogriseus	0.0488808	9.052e-06	±	3.46824e-06	3.83e-05	±	6.55812e-06
Gordonia bronchialis	0.0488808	2.398e-05	±	5.62249e-06	4.734e-05	±	2.40886e-06
Gordonia iterans	0.0488808	1.795e-05	±	4.37876e-06	3.418e-05	±	1.99208e-06
Microbacterium sp. TPU 3598	0.0488808	2.1e-05	±	5.1413e-06	4.126e-05	±	2.92892e-06
Arthrobacter sp. ERGS1:01	0.0488808	2.784e-05	±	6.93423e-06	5.636e-05	±	4.90445e-06
Actinomyces sp. oral taxon 414	0.0488808	5.3876e-05	±	1.47388e-05	0.000111452	±	8.76809e-06
Actinomyces radingae	0.0488808	1.7658e-05	±	3.93034e-06	3.818e-05	±	4.18502e-06
Arcanobacterium phocae	0.0488808	7.784e-06	±	1.7374e-06	1.734e-05	±	1.53056e-06
Actinobacteria bacterium IMCC26103	0.0488808	1.3406e-05	±	3.60514e-06	3.15e-05	±	2.78029e-06
Nostoc punctiforme	0.0488808	2.388e-05	±	3.54407e-06	3.988e-05	±	3.30657e-06
Acaryochloris marina	0.0488808	1.362e-05	±	2.41502e-06	2.232e-05	±	1.65602e-06
Sphaerobacter thermophilus	0.0488808	4.086e-05	±	8.31929e-06	8.032e-05	±	5.34382e-06
Chryseobacterium camelliae	0.0488808	0.000134557	±	3.37241e-05	0.000272563	±	2.29431e-05
Gilvibacter sp. SZ-19	0.0488808	5.38e-05	±	1.23484e-05	0.000106538	±	8.72944e-06
Cyclobacterium amurskyense	0.0488808	2.852e-05	±	4.06071e-06	4.838e-05	±	4.5637e-06
Gemmatimonas aurantiaca	0.0488808	3.698e-05	±	9.93284e-06	7.898e-05	±	6.31248e-06
Enterobacter hormaechei	0.0488808	0.000383129	±	5.59805e-05	0.000746703	±	5.72157e-05
Limnobaculum parvum	0.0488808	1.4778e-05	±	2.45477e-06	2.716e-05	±	2.19354e-06
Azotobacter vinelandii	0.0488808	2.31e-05	±	4.81861e-06	4.804e-05	±	3.95457e-06
Pseudoalteromonas arctica	0.0488808	1.2152e-05	±	2.38237e-06	2.418e-05	±	2.24486e-06
Salinicola tamaricis	0.0488808	2.976e-05	±	5.94345e-06	5.85e-05	±	5.17716e-06
Cobetia marina	0.0488808	2.782e-05	±	5.65689e-06	8.23206e-05	±	1.60938e-05
Kangiella geojedonensis	0.0488808	8.516e-06	±	2.07441e-06	2.21e-05	±	2.75735e-06
Kangiella koreensis	0.0488808	7.506e-06	±	1.79453e-06	1.812e-05	±	2.56484e-06
Candidatus Symbiobacter mobilis	0.0488808	1.4794e-05	±	2.95306e-06	3.134e-05	±	2.92175e-06
Herbaspirillum frisingense	0.0488808	3.296e-05	±	5.72404e-06	6.106e-05	±	4.38652e-06
Desulfuromonas sp. DDH964	0.0488808	5.394e-05	±	9.62697e-06	0.000102216	±	8.19188e-06
Methanothermus fervidus	0.0488808	2.892e-05	±	2.74507e-06	4.954e-05	±	3.99294e-06
Methanosphaerula palustris	0.0488808	1.0332e-05	±	1.84809e-06	2.168e-05	±	2.48202e-06
Desulfurococcus amylolyticus	0.0488808	2.9092e-06	±	8.47558e-07	7.064e-06	±	1.05632e-06
Xestia c-nigrum granulovirus	0.0488808	3.274e-06	±	4.59854e-07	5.35e-06	±	5.87393e-07
Streptococcus phage SMP	0.016037	6.124e-07	±	3.23927e-07	0	±	0
Eel River basin pequenovirus	0.016037	1.948e-07	±	5.26454e-08	0	±	0
Pectobacterium bacteriophage PM2	0.0246232	6.544e-07	±	2.29194e-07	4.96e-08	±	3.04148e-08
Thermofilum uzonense	0.0270703	8.85e-06	±	2.88233e-06	4.048e-06	±	1.3124e-07
Streptococcus infantarius	0.0270703	0.000543928	±	0.000210391	0.000161412	±	1.23993e-05
Staphylococcus aureus	0.0270703	0.0127561	±	0.0013063	0.00484568	±	0.000498725
Bathycoccus sp. RCC1105 virus BpV	0.0270703	1.3014e-06	±	2.01886e-07	3.434e-07	±	1.21897e-07
Pantoea virus Limelight	0.0270703	7.902e-06	±	4.83194e-06	1.0444e-06	±	3.68207e-07
Acinetobacter phage phiAB6	0.0395749	1.716e-07	±	2.61163e-08	2.44e-08	±	2.44e-08
Halovirus HGTV-1	0.0395749	1.9694e-07	±	5.41683e-08	2.08e-08	±	2.08e-08
Lymphocystis disease virus Sa	0.0479121	6.668e-07	±	1.25428e-07	1.688e-07	±	1.13647e-07
Jingmen tick virus	0.0479121	4.246e-07	±	8.40831e-08	1.126e-07	±	5.15961e-08
Lactobacillus sp. D1501	0.0488808	0.000186764	±	5.16892e-05	4.1888e-05	±	1.01266e-05
Streptococcus sp. FDAARGOS_192	0.0488808	5.45714e-05	±	1.52422e-05	2.014e-05	±	2.03828e-06
Lactococcus garvieae	0.0488808	0.00183291	±	0.000872821	0.000370437	±	7.50798e-05
Weissella koreensis	0.0488808	0.00013798	±	5.62725e-05	5.538e-05	±	2.8345e-06
Macacine alphaherpesvirus 1	0.0488808	4.662e-07	±	9.07289e-08	1.39e-07	±	4.51287e-08
Bovine alphaherpesvirus 1	0.0488808	1.254e-06	±	2.92317e-07	2.616e-07	±	9.59399e-08

## Sheet: c. SPFL(21) versus SPF(21)
Table S6. Comparison of species between groups based on shotgun sequencing. P values are based on Kruskal-Wails test with Mann-Whitney U post-hoc test (bonferroni correction). All species with P values less than 0.05 are listed.
(c) SPFL(21) vs SPF(21)
ID	P value	Relative abundance of species in each group of mice (mean ± SEM)
		SPFL(21)			SPF(21)
Caulobacter virus Rogue	0.021175	1.182e-08	±	1.182e-08	5.304e-07	±	3.49646e-07
Bacillus phage Stitch	0.0270703	2.562e-06	±	4.71215e-07	1.0104e-05	±	2.11767e-06
Enterococcus virus FL3	0.0270703	3.2774e-05	±	6.63338e-06	0.000130503	±	3.70608e-05
Helicobacter sp. MIT 01-6242	0.0270703	2.616e-05	±	4.78984e-06	5.236e-05	±	5.21398e-06
Sphingobium japonicum	0.0270703	2.908e-06	±	3.09021e-07	7.666e-06	±	1.10768e-06
Mycobacterium phage Myrna	0.0270703	2.212e-07	±	4.15974e-08	8.874e-07	±	1.60635e-07
Kosakonia oryzae	0.0270703	3.282e-05	±	6.73724e-06	0.000129318	±	2.63948e-05
Pseudomonas lurida	0.0270703	6.324e-06	±	1.35755e-06	5.02622e-05	±	1.55226e-05
Cycloclasticus zancles	0.0270703	8.828e-06	±	1.73748e-06	2.85e-05	±	4.33324e-06
Lelliottia jeotgali	0.0270703	1.936e-05	±	2.23307e-06	4.292e-05	±	5.1716e-06
Erythrobacter atlanticus	0.0270703	1.5092e-05	±	3.27601e-06	5.058e-05	±	7.82499e-06
Neisseria mucosa	0.0270703	1.728e-05	±	3.01718e-06	5.898e-05	±	1.0379e-05
Campylobacter cuniculorum	0.0270703	4.158e-05	±	6.05354e-06	8.63176e-05	±	5.696e-06
Methanosarcina vacuolata	0.0270703	1.0262e-05	±	1.23778e-06	2.512e-05	±	6.10921e-06
Streptomyces sp. PVA 94-07	0.0270703	2.364e-06	±	4.40245e-07	9.22e-06	±	1.47098e-06
Corynebacterium genitalium	0.0270703	9.488e-06	±	1.93072e-06	3.474e-05	±	6.34189e-06
Frankia symbiont of Datisca glomerata	0.0270703	2.112e-05	±	3.10393e-06	5.264e-05	±	7.93981e-06
Microcystis sp. MC19	0.0270703	7.924e-06	±	1.17943e-06	2.79e-05	±	5.48124e-06
Escherichia albertii	0.0270703	7.25e-05	±	3.99487e-06	0.000138929	±	1.95516e-05
Candidatus Erwinia sp. ErCipseudotaxifoliae	0.0270703	8.882e-06	±	2.04801e-06	3.304e-05	±	5.47911e-06
Pseudomonas agarici	0.0270703	1.3964e-05	±	2.3817e-06	4.356e-05	±	8.11398e-06
Marinobacter sp. BSs20148	0.0270703	1.733e-05	±	2.31309e-06	4.594e-05	±	7.62664e-06
Anderseniella sp. Alg231-50	0.0270703	2.236e-05	±	3.20914e-06	5.896e-05	±	9.42197e-06
Sulfurospirillum deleyianum	0.0270703	1.706e-05	±	3.66109e-06	4.702e-05	±	5.63431e-06
Aspergillus bombycis	0.0270703	2.788e-05	±	8.89044e-07	5.148e-05	±	5.50812e-06
Methanohalophilus halophilus	0.0270703	6.382e-06	±	1.21208e-06	2.63e-05	±	8.34272e-06
Methanoregula formicica	0.0270703	9.768e-06	±	1.77581e-06	3.386e-05	±	6.10824e-06
Bat coronavirus HKU10	0.0270703	2.626e-06	±	2.92875e-07	8.614e-06	±	2.44315e-06
Flavobacterium psychrophilum	0.0488808	8.73136e-05	±	1.01842e-05	0.00014808	±	1.51943e-05
Sulfurospirillum cavolei	0.0488808	2.1066e-05	±	4.26864e-06	4.082e-05	±	5.23941e-06
Chaetomium thermophilum	0.0488808	2.624e-05	±	2.19741e-06	4.694e-05	±	7.28386e-06
Methanothermobacter thermautotrophicus	0.0488808	4.2612e-06	±	1.40285e-06	1.1002e-05	±	1.19896e-06
Citrobacter sp. CRE-46	0.0488808	3.6414e-05	±	1.03632e-05	0.000167801	±	3.4582e-05
Polaromonas naphthalenivorans	0.0488808	0.000102547	±	2.73799e-05	0.000444738	±	9.17251e-05
Mycobacterium haemophilum	0.0488808	1.0526e-05	±	2.09075e-06	3.338e-05	±	6.05445e-06
Mycobacterium sp. QIA-37	0.0488808	1.4164e-05	±	2.87457e-06	4.608e-05	±	9.57776e-06
Microbacterium testaceum	0.0488808	1.2994e-05	±	3.02273e-06	3.812e-05	±	6.87498e-06
Arthrobacter sp. ZXY-2	0.0488808	5.456e-06	±	1.42544e-06	1.6506e-05	±	3.14735e-06
Kocuria turfanensis	0.0488808	1.8832e-05	±	3.38657e-06	4.244e-05	±	5.84359e-06
Pleurocapsa minor	0.0488808	1.928e-05	±	4.03762e-06	4.458e-05	±	7.1537e-06
Pelodictyon phaeoclathratiforme	0.0488808	4.704e-05	±	8.03048e-06	0.000117193	±	2.0357e-05
Cronobacter muytjensii	0.0488808	1.4616e-05	±	2.90084e-06	4.838e-05	±	8.94681e-06
Pseudomonas pseudoalcaligenes	0.0488808	2.3716e-05	±	6.51112e-06	0.000105286	±	2.03335e-05
Lysobacter capsici	0.0488808	2.226e-05	±	1.88696e-06	4.68e-05	±	7.71447e-06
Alteromonas addita	0.0488808	1.716e-05	±	2.29948e-06	5.372e-05	±	1.13336e-05
Shewanella putrefaciens	0.0488808	1.0088e-05	±	1.60134e-06	2.966e-05	±	6.41651e-06
Alcanivorax xenomutans	0.0488808	7.98648e-05	±	2.00648e-05	0.000222949	±	4.32901e-05
Rhizobium sp. IE4771	0.0488808	9.962e-06	±	3.23213e-06	4.532e-05	±	9.42695e-06
Oligotropha carboxidovorans	0.0488808	1.3026e-05	±	3.38961e-06	4.324e-05	±	9.91376e-06
Sphingobium sp. SCG-1	0.0488808	1.6764e-05	±	2.76964e-06	4.456e-05	±	1.17303e-05
Sphingopyxis sp. MG	0.0488808	6.768e-06	±	1.19808e-06	2.0428e-05	±	4.29234e-06
Taylorella asinigenitalis	0.0488808	2.358e-05	±	2.7728e-06	4.994e-05	±	6.51395e-06
Campylobacter concisus	0.0488808	3.79e-05	±	6.28466e-06	7.256e-05	±	7.09659e-06
Helicobacter bizzozeronii	0.0488808	1.6146e-05	±	2.04815e-06	3.28e-05	±	3.61829e-06
Ramularia collo-cygni	0.0488808	2.6e-05	±	2.77975e-06	4.29e-05	±	5.2074e-06
Kuraishia capsulata	0.0488808	1.6186e-05	±	2.45697e-06	4.1e-05	±	6.47897e-06
Candidatus Methanomethylophilus alvus	0.0488808	1.4104e-05	±	4.30957e-06	3.692e-05	±	6.23036e-06
Murid betaherpesvirus 2	0.0488808	6.626e-06	±	6.79857e-07	2.4546e-05	±	6.39e-06
Enterobacter hormaechei	0.0488808	0.000383129	±	5.59805e-05	0.00106597	±	0.000318633
Kangiella geojedonensis	0.0488808	8.516e-06	±	2.07441e-06	1.9548e-05	±	3.80406e-06
Paraburkholderia terrae	0.0488808	0.000355309	±	0.000111058	0.00119119	±	0.000221493
Dietzia psychralcaliphila	0.0488808	2.5364e-05	±	9.21889e-06	7.64182e-05	±	1.70591e-05
Mycobacterium phage Whirlwind	0.016037	3.354e-07	±	8.9794e-08	0	±	0
Rosellinia necatrix partitivirus 6	0.016037	1.6236e-07	±	4.76423e-08	0	±	0
Sulfolobus monocaudavirus SMV1	0.021175	7.754e-07	±	6.11821e-07	1.344e-08	±	1.344e-08
Begomovirus-associated DNA-III	0.021175	1.914e-07	±	4.52787e-08	1.344e-08	±	1.344e-08
Jingmen tick virus	0.0264476	4.246e-07	±	8.40831e-08	9.22e-08	±	3.9938e-08
Aspergillus novofumigatus	0.0270703	2.266e-05	±	1.18979e-06	1.678e-05	±	6.90217e-07
Pochonia chlamydosporia	0.0270703	4.004e-05	±	1.79572e-06	2.936e-05	±	1.17158e-06
Aspergillus saccharolyticus	0.0270703	3.35e-05	±	1.78522e-06	2.396e-05	±	5.78446e-07
Aspergillus clavatus	0.0270703	3.712e-05	±	3.53559e-06	2.638e-05	±	1.15905e-06
Coccidioides immitis	0.0270703	2.304e-05	±	4.46515e-06	1.192e-05	±	4.72652e-07
Cyclospora cayetanensis	0.0270703	5.448e-05	±	3.17418e-06	3.7e-05	±	2.4615e-06
Entamoeba histolytica	0.0270703	4.958e-05	±	5.80184e-06	3.186e-05	±	2.43302e-06
Mycoplasma leachii	0.0270703	2.132e-05	±	4.93866e-06	9.89e-06	±	4.61042e-07
Metarhizium acridum	0.0270703	4.138e-05	±	2.37411e-06	3.024e-05	±	6.68281e-07
Pseudogymnoascus destructans	0.0270703	3.316e-05	±	1.93018e-06	2.052e-05	±	1.30438e-06
Capronia coronata	0.0270703	2.706e-05	±	1.72122e-06	1.822e-05	±	1.07907e-06
Kluyveromyces marxianus	0.0270703	3.17e-05	±	1.85311e-06	2.004e-05	±	1.6058e-06
Plasmodium cynomolgi	0.0270703	5.354e-05	±	5.39533e-06	3.28e-05	±	3.04352e-06
Leptomonas pyrrhocoris	0.0270703	5.574e-05	±	2.53645e-06	3.768e-05	±	2.53957e-06
Bathycoccus sp. RCC1105 virus BpV	0.0270703	1.3014e-06	±	2.01886e-07	5.768e-07	±	7.43219e-08
Catopsilia pomona nucleopolyhedrovirus	0.0270703	1.486e-06	±	3.09348e-07	2.878e-07	±	4.69919e-08
Candida tropicalis	0.0270703	5.528e-05	±	4.79347e-06	3.278e-05	±	2.78126e-06
Plantactinospora sp. BB1	0.0270703	4.76e-05	±	4.55335e-06	2.84e-05	±	2.09308e-06
Acinetobacter phage YMC13/03/R2096	0.0395749	2.276e-07	±	3.29038e-08	4.04e-08	±	4.04e-08
Edwardsiella virus PEi21	0.0395749	2.0682e-07	±	4.86011e-08	2.7e-08	±	2.7e-08
Synechococcus phage S-CAM9	0.0479121	3.544e-07	±	6.36149e-08	9.244e-08	±	5.03026e-08
Fomitiporia mediterranea	0.0488808	4.288e-05	±	3.15506e-06	3.24e-05	±	1.39104e-06
Legionella anisa	0.0488808	2.29e-05	±	4.87904e-06	1.384e-05	±	7.87782e-07
Nannizzia gypsea	0.0488808	3.534e-05	±	5.41189e-06	2.306e-05	±	1.16215e-06
Tipula oleracea nudivirus	0.0488808	4.088e-06	±	7.69769e-07	2.0202e-06	±	3.79763e-07
Trichophyton rubrum	0.0488808	2.234e-05	±	6.70601e-06	1.1064e-05	±	1.10576e-06
Yaba monkey tumor virus	0.0488808	9.512e-07	±	1.36341e-07	3.632e-07	±	1.35272e-07
Amsacta moorei entomopoxvirus	0.0488808	7.544e-06	±	7.172e-07	3.726e-06	±	8.18661e-07
Pseudomonas sp. MRSN12121	0.0488808	3.494e-06	±	5.10006e-07	2.026e-06	±	2.87152e-07
Buzura suppressaria nucleopolyhedrovirus	0.0488808	8.44e-07	±	2.69937e-07	2.536e-07	±	6.34638e-08
