# Supplementary material for: Effects of post-adulthood environmental hygiene improvement on gut microbiota and immune tolerance in mice
Source: Appl Environ Microbiol. 2025 Mar 6;91(4):e02477-24. doi: 10.1128/aem.02477-24 (PMC12016539; doi:10.1128/aem.02477-24)
Supplement: Table S7 — Species identified by random forest analysis of shotgun sequencing results that exhibit significant differences between groups. [file aem.02477-24-s0008.xlsx]

## Sheet: a. SPF(21) versus Con(21)
Table S7. Species identified by random forest analysis of shotgun sequencing results that exhibit significant differences between groups. In our analysis, we considered a species to be highly predictive if its importance score was at least 0.001. The mean ± s.d. of the OOB error = 0 ± 0.
(a) SPF (21) vs Con (21)
ID	Important score	Relative abundance of species in each group of mice (mean ± SEM)
		SPF(21)			Con(21)
Batrachochytrium dendrobatidis	0.00133333	2.09439e-05	±	1.71438e-06	3.90233e-05	±	2.81688e-06
Terriglobus saanensis	0.001	3.14632e-05	±	5.54238e-06	6.2054e-05	±	2.44116e-06
Actinomyces sp. Z16	0.001	3.0256e-05	±	4.11793e-06	8.4869e-05	±	6.43489e-06
Oceanimonas sp. GK1	0.00133333	2.22914e-05	±	2.18618e-06	4.69963e-05	±	5.57957e-06
Marinobacter sp. LQ44	0.001	2.42212e-05	±	3.06062e-06	4.38472e-05	±	3.9365e-06
Ferrimonas balearica	0.002	1.33417e-05	±	1.158e-06	3.02858e-05	±	4.6519e-06
Alicyclobacillus acidocaldarius	0.00133333	4.15919e-05	±	8.51034e-06	0.000116074	±	8.37026e-06
Thermobacillus composti	0.00133333	5.62781e-05	±	7.6323e-06	0.000142593	±	1.67928e-05
Staphylococcus condimenti	0.001	1.22891e-05	±	1.92009e-06	2.85841e-05	±	3.08082e-06
Paenibacillus sp. lzh-N1	0.001	1.72194e-05	±	3.81633e-06	5.50379e-05	±	5.96833e-06
Paenibacillus naphthalenovorans	0.00133333	5.58851e-05	±	8.46875e-06	0.00011218	±	9.40974e-06
Paenibacillus mucilaginosus	0.00133333	0.000112795	±	1.52135e-05	0.000260152	±	3.05595e-05
Geobacillus thermoleovorans	0.001	2.88906e-05	±	7.13568e-06	8.35398e-05	±	1.35596e-05
Brachyspira hyodysenteriae	0.001	9.56526e-05	±	1.33729e-05	0.000226062	±	4.17822e-05
Burkholderia gladioli	0.001	3.00828e-05	±	2.76998e-06	5.71953e-05	±	5.35237e-06
Janthinobacterium sp. Marseille	0.002	2.25077e-05	±	4.38105e-06	5.32525e-05	±	1.90529e-06
Delftia sp. HK171	0.002	4.61052e-06	±	7.09846e-07	1.53292e-05	±	2.2621e-06
Caldisericum exile	0.00133333	1.12277e-05	±	1.80364e-06	2.31242e-05	±	2.18013e-06
Arcobacter sp. L	0.001	4.1497e-05	±	5.98137e-06	8.40671e-05	±	1.53517e-05
Campylobacter sputorum	0.00133333	4.1907e-05	±	7.47184e-06	6.46782e-05	±	6.39535e-06
Halothiobacillus neapolitanus	0.001	2.06381e-05	±	3.39336e-06	5.17846e-05	±	2.78748e-06
Nitrosococcus oceani	0.001	7.12289e-06	±	5.93286e-07	1.69821e-05	±	2.23599e-06
Acidihalobacter ferrooxidans	0.00133333	2.11788e-05	±	2.35827e-06	3.97505e-05	±	5.74317e-06
Thiocystis violascens	0.00133333	3.14356e-05	±	4.65388e-06	5.09116e-05	±	6.13818e-06
Clostridium argentinense	0.00133333	9.17234e-05	±	9.47763e-06	0.000214925	±	3.17204e-05
Clostridioides difficile	0.002	0.00525857	±	0.000849004	0.0117499	±	0.00141382
Clostridium sp. DL-VIII	0.00133333	0.000106027	±	8.19537e-06	0.000247636	±	3.16935e-05
Ruminococcus champanellensis	0.001	0.000265104	±	6.52791e-05	0.000899971	±	9.4978e-05
Dehalobacter restrictus	0.001	3.22602e-05	±	8.9077e-06	8.81171e-05	±	1.08685e-05
Thermaerobacter marianensis	0.001	3.83991e-05	±	3.39641e-06	0.000106001	±	2.07033e-05
Clostridium saccharoperbutylacetonicum	0.00133333	0.000179189	±	1.45152e-05	0.000396143	±	4.91695e-05
Dehalobacter sp. CF	0.001	3.00842e-05	±	8.23703e-06	0.000159694	±	1.9979e-05
Mogibacterium diversum	0.00133333	4.45054e-05	±	6.44988e-06	9.5785e-05	±	1.10515e-05
Desulfitobacterium dehalogenans	0.001	7.55469e-05	±	1.24233e-05	0.000158712	±	1.84168e-05
Herbinix luporum	0.001	0.000427152	±	0.000105206	0.000923956	±	0.000108113
Coriobacterium glomerans	0.00133333	5.55913e-05	±	8.55068e-06	0.000112951	±	4.51756e-06
Mycobacterium kansasii	0.001	2.59124e-05	±	2.23317e-06	3.83468e-05	±	3.08485e-06
Rhodococcus fascians	0.001	2.18098e-06	±	2.42201e-07	4.47161e-06	±	4.8384e-07
Corynebacterium phocae	0.00133333	1.12635e-05	±	1.39009e-06	2.22803e-05	±	2.53272e-06
Rhodococcus opacus	0.002	2.76115e-05	±	2.45577e-06	4.80416e-05	±	5.50155e-06
Desulfococcus oleovorans	0.00133333	4.8888e-05	±	8.35393e-06	9.85906e-05	±	1.04834e-05
Lawsonia intracellularis	0.00133333	3.50721e-05	±	1.41011e-06	7.97956e-05	±	8.94152e-06
Geobacter lovleyi	0.001	7.17907e-05	±	1.05622e-05	0.000133908	±	1.29755e-05
Dictyoglomus turgidum	0.00133333	2.04687e-05	±	1.11534e-06	4.29463e-05	±	3.43688e-06
Klebsiella aerogenes	0.001	3.36116e-05	±	6.24264e-06	8.90697e-05	±	9.24588e-06
Serratia rubidaea	0.001	1.38925e-05	±	2.60405e-06	5.01654e-05	±	7.42869e-06
Providencia sneebia	0.001	1.06855e-05	±	1.17693e-06	2.34772e-05	±	3.81528e-06
Myroides odoratimimus	0.00133333	5.4542e-05	±	1.05764e-05	0.000123895	±	1.36382e-05
Winogradskyella sp. PC-19	0.00133333	2.96025e-05	±	5.65672e-06	5.76753e-05	±	3.4125e-06
Capnocytophaga stomatis	0.0016	8.85769e-05	±	1.01497e-05	0.000131608	±	4.61606e-06
Fusobacterium varium	0.00133333	0.000121429	±	1.37038e-05	0.000300519	±	3.15051e-05
Leptotrichia sp. oral taxon 498	0.001	5.56655e-05	±	4.61513e-06	0.000119143	±	1.40608e-05
Plasmodium coatneyi	0.00133333	3.37366e-05	±	3.02158e-06	5.45687e-05	±	3.41992e-06
Jiangella alkaliphila	0.001	1.88691e-05	±	6.05102e-07	3.25299e-05	±	4.06191e-06
Kosmotoga pacifica	0.001	1.15942e-05	±	1.23596e-06	2.36459e-05	±	2.61741e-06
Legionella endosymbiont of Polyplax serrata	0.00133333	1.09097e-05	±	1.36742e-06	2.56144e-05	±	3.87575e-06
Methylomonas denitrificans	0.00133333	2.0691e-05	±	4.04112e-06	4.5438e-05	±	2.29242e-06
Cellulosimicrobium cellulans	0.001	1.24657e-05	±	5.51665e-07	1.8866e-05	±	1.47958e-06
Intrasporangium calvum	0.001	1.13227e-05	±	1.30835e-06	2.45417e-05	±	1.96354e-06
Arthrobacter sp. FB24	0.00133333	2.39933e-05	±	3.3826e-06	4.64554e-05	±	2.91105e-06
Brachybacterium sp. P6-10-X1	0.00133333	1.35882e-05	±	1.29575e-06	2.7567e-05	±	2.77991e-06
Arthrobacter crystallopoietes	0.00213333	2.24555e-05	±	2.57592e-06	4.09072e-05	±	4.19957e-06
Micromonospora echinaurantiaca	0.00133333	2.23229e-05	±	1.58371e-06	4.55509e-05	±	6.01044e-06
Ureaplasma urealyticum	0.00133333	1.11469e-05	±	1.14554e-06	2.62503e-05	±	4.00189e-06
Mycoplasma pullorum	0.00133333	7.24105e-06	±	8.66306e-07	1.66978e-05	±	2.16778e-06
Pajaroellobacter abortibovis	0.00133333	4.62487e-06	±	1.13188e-06	1.09731e-05	±	9.43506e-07
Cystobacter fuscus	0.00266667	4.11238e-05	±	3.75321e-06	8.55671e-05	±	8.59391e-06
Corallococcus coralloides	0.001	5.39439e-05	±	6.33972e-06	0.000104297	±	9.74632e-06
Halobiforma lacisalsi	0.00133333	7.54206e-06	±	4.11802e-07	1.21628e-05	±	1.1978e-06
Neisseria sp. 10023	0.001	1.9374e-05	±	2.51752e-06	4.13655e-05	±	1.52305e-06
Neisseria zoodegmatis	0.00133333	3.38562e-05	±	5.67343e-06	6.36062e-05	±	3.62268e-06
Methylovorus glucosotrophus	0.00133333	8.52566e-06	±	1.14162e-06	1.75481e-05	±	2.03203e-06
Sulfuricella denitrificans	0.00133333	1.88406e-05	±	1.44283e-06	3.44239e-05	±	2.71999e-06
Methylotenera mobilis	0.002	7.74162e-06	±	1.29139e-06	1.90257e-05	±	9.26288e-07
Gallionella capsiferriformans	0.00133333	1.53468e-05	±	2.42422e-06	2.49528e-05	±	1.63669e-06
Alcanivorax pacificus	0.001	5.79095e-05	±	8.11681e-06	0.000106453	±	7.45409e-06
Frischella perrara	0.001	1.49448e-05	±	2.29241e-06	3.70166e-05	±	8.0931e-06
Propionibacterium freudenreichii	0.00133333	6.32744e-05	±	7.99419e-06	0.00011638	±	7.86591e-06
Pseudomonas knackmussii	0.00133333	5.05474e-05	±	9.93203e-06	0.000155051	±	9.26814e-06
Pseudomonas simiae	0.00133333	8.01355e-07	±	3.65044e-07	7.51208e-06	±	1.36635e-06
Acinetobacter indicus	0.003	8.19146e-06	±	9.51915e-07	1.52085e-05	±	2.06115e-06
Acinetobacter oleivorans	0.00133333	4.59412e-06	±	4.27675e-07	8.78965e-06	±	1.37788e-06
Actinoalloteichus hymeniacidonis	0.001	9.15684e-06	±	1.1893e-07	2.15159e-05	±	3.43912e-06
Pseudonocardia dioxanivorans	0.001	1.63395e-05	±	1.27708e-06	2.89877e-05	±	4.80616e-06
Bartonella bacilliformis	0.00133333	3.79039e-06	±	1.00495e-06	7.57675e-06	±	4.31222e-07
Rhizobium sp. CIAT894	0.00133333	9.82123e-06	±	1.09536e-06	2.15154e-05	±	2.46094e-06
Afipia sp. GAS231	0.00133333	3.61421e-05	±	5.17882e-06	5.64902e-05	±	1.48483e-06
Aminobacter sp. MSH1	0.001	2.26569e-05	±	2.81708e-06	4.84913e-05	±	6.46715e-06
Hoeflea sp. IMCC20628	0.00133333	2.803e-05	±	6.06926e-06	5.35304e-05	±	3.50565e-06
Bradyrhizobium sp. 2 39S1MB	0.001	7.84691e-06	±	1.35967e-06	1.60223e-05	±	2.24516e-06
Bosea sp. RAC05	0.002	1.54116e-05	±	1.89339e-06	2.72697e-05	±	4.20218e-06
Rhodobacter sphaeroides	0.001	6.33231e-05	±	6.63642e-06	0.000115096	±	8.55506e-06
Paracoccus sp. CBA4604	0.00133333	9.10657e-06	±	1.46486e-06	2.73875e-05	±	3.71646e-06
Defluviimonas alba	0.00133333	2.9966e-05	±	2.52651e-06	5.96997e-05	±	4.38442e-06
Azospira oryzae	0.00133333	3.82712e-05	±	4.7395e-06	8.2764e-05	±	1.00482e-05
Tistrella mobilis	0.001	6.19429e-05	±	7.67916e-06	0.000147605	±	1.1505e-05
Ehrlichia ruminantium	0.001	1.16023e-05	±	9.7628e-07	2.45778e-05	±	3.22704e-06
Rickettsia rhipicephali	0.001	2.32543e-06	±	1.1643e-06	1.74704e-05	±	4.24991e-06
Pelosinus fermentans	0.001	5.33994e-05	±	6.25409e-06	0.00012845	±	1.99166e-05
Pedobacter heparinus	0.00133333	8.45474e-05	±	1.22993e-05	0.000126528	±	5.34608e-06
Altererythrobacter mangrovi	0.00133333	1.00099e-05	±	1.33395e-06	2.07089e-05	±	9.94881e-07
Borrelia miyamotoi	0.0016	1.12299e-05	±	1.23459e-06	2.52581e-05	±	1.13225e-06
Sphaerochaeta coccoides	0.00133333	5.40796e-05	±	7.11244e-06	0.000108501	±	6.85898e-06
Streptomyces sviceus	0.002	1.34235e-05	±	2.11415e-06	4.53551e-05	±	6.85766e-06
Thermomonospora curvata	0.002	2.76855e-05	±	2.18801e-06	5.91752e-05	±	1.08277e-05
Sulfolobus acidocaldarius	0.001	3.50458e-06	±	4.14534e-07	1.29919e-05	±	3.2856e-06
Thalassiosira pseudonana	0.00133333	5.04142e-05	±	8.03698e-06	8.25982e-05	±	5.20551e-06
Thermus thermophilus	0.00133333	4.72833e-05	±	5.72233e-06	0.000111752	±	1.39759e-05
Vulcanisaeta moutnovskia	0.00133333	1.0252e-06	±	1.64505e-07	3.67335e-06	±	6.43247e-07
Thermotoga profunda	0.001	1.43039e-05	±	3.09079e-06	3.60352e-05	±	3.90279e-06
Gottschalkia acidurici	0.00133333	6.29668e-05	±	8.0185e-06	0.000163178	±	2.27516e-05
Lysobacter gummosus	0.00213333	3.13596e-05	±	4.86924e-06	5.4668e-05	±	2.69929e-06
Dyella thiooxydans	0.001	1.65314e-05	±	2.49818e-06	3.79779e-05	±	5.38994e-06
Cladophialophora carrionii	0.00133333	1.94537e-05	±	1.39863e-06	3.46256e-05	±	2.00114e-06
Pneumocystis murina	0.00133333	1.99835e-05	±	2.39211e-06	4.47353e-05	±	4.18566e-06
Aspergillus clavatus	0.001	2.63948e-05	±	1.16725e-06	5.09748e-05	±	4.26135e-06
Leptospira santarosai	0.00133333	2.91906e-05	±	3.6647e-06	4.82377e-05	±	2.96749e-06
Theileria equi	0.00133333	9.36687e-06	±	5.2268e-07	1.85182e-05	±	1.23785e-06
Aspergillus saccharolyticus	0.001	2.39426e-05	±	5.85837e-07	4.16773e-05	±	3.29368e-06
Tremella mesenterica	0.00133333	2.10719e-05	±	3.19205e-06	4.58414e-05	±	8.41584e-07
Leptosphaeria maculans	0.00133333	3.45775e-05	±	3.39359e-06	5.62232e-05	±	3.03626e-06
Tuber melanosporum	0.001	8.86362e-05	±	4.75569e-06	0.00015914	±	7.10995e-06
Bipolaris sorokiniana	0.001	2.62886e-05	±	1.2715e-06	3.769e-05	±	2.2941e-06
Kazachstania naganishii	0.001	9.64457e-06	±	1.06474e-06	2.02952e-05	±	8.8786e-07
Synechococcus sp. CC9311	0.00233333	7.1955e-06	±	7.48922e-07	1.34693e-05	±	4.60983e-07
Trichoderma harzianum	0.001	3.11133e-05	±	2.5496e-06	5.23154e-05	±	2.01261e-06
Marinitoga sp. 1137	0.001	2.99993e-05	±	3.40587e-06	7.39456e-05	±	7.67144e-06
Theileria orientalis	0.001	7.86414e-06	±	7.36999e-07	1.67212e-05	±	1.60139e-06
Aspergillus candidus	0.00133333	1.76834e-05	±	1.70955e-06	2.95053e-05	±	1.71525e-06
Mycobacterium phage Sheen	0.001	1.6225e-06	±	5.09008e-07	5.46242e-06	±	6.27582e-07
Methylibium petroleiphilum	0.00133333	2.70582e-05	±	4.55976e-06	6.02253e-05	±	5.75381e-06
Gammaproteobacteria bacterium DM2	0.002	2.29915e-05	±	3.26956e-06	5.03846e-05	±	5.29319e-06
Chinook salmon nidovirus 1	0.0016	9.42817e-08	±	6.58901e-08	1.17147e-06	±	2.40588e-07
Pseudomonas phage Lu11	0.001	1.05725e-07	±	4.84414e-08	5.71107e-07	±	9.72444e-08
Aspergillus ibericus	0.00133333	3.89085e-05	±	1.60681e-06	5.95329e-05	±	5.03923e-06
Burkholderiales bacterium GJ-E10	0.00133333	1.63506e-05	±	3.36246e-06	3.01497e-05	±	1.4101e-06
Chrysochromulina ericina virus	0.001	7.39558e-06	±	1.60133e-06	1.71841e-05	±	2.28407e-06
Achromobacter phage phiAxp-3	0.001	2.42358e-07	±	9.96872e-08	1.14656e-06	±	2.40893e-07
Rickettsiales bacterium Ac37b	0.00133333	1.03677e-05	±	1.41448e-06	3.82736e-05	±	8.86215e-06
Synechococcus sp. RCC307	0.002	1.23111e-05	±	4.25707e-07	2.37301e-05	±	3.93011e-06
Pseudoalteromonas espejiana	0.00133333	6.28054e-05	±	1.96144e-05	1.51106e-05	±	9.73317e-07
Lactobacillus ruminis	0.001	0.00330683	±	0.00111188	0.000460002	±	2.8376e-05
Leuconostoc garlicum	0.00133333	0.000483417	±	0.000175889	3.50955e-05	±	6.10143e-06
Lactobacillus casei	0.00213333	0.000727826	±	0.000202355	0.000161564	±	2.91888e-06
Streptococcus infantarius	0.00366667	0.00130874	±	0.000421969	0.000161412	±	1.23992e-05
Lactobacillus amylolyticus	0.00133333	0.000242302	±	7.27496e-05	4.89917e-05	±	6.5031e-06
Lactobacillus sakei	0.001	0.0013283	±	0.000449553	0.00017244	±	1.36842e-05
Carnobacterium inhibens	0.001	0.000339635	±	0.000107385	7.41594e-05	±	2.25966e-06
Lactobacillus koreensis	0.00133333	0.000235858	±	7.78332e-05	4.6315e-05	±	4.15019e-06
Mycobacterium virus Ff47	0.00133333	2.99319e-07	±	9.33569e-08	2.08462e-08	±	2.08462e-08

## Sheet: b. SPFL(21) versus Con(21)
Table S7. Species identified by random forest analysis of shotgun sequencing results that exhibit significant differences between groups. In our analysis, we considered a species to be highly predictive if its importance score was at least 0.001. The mean ± s.d. of the OOB error = 0 ± 0.
(b) SPFL(21) vs Con(21)
ID	Important score	Relative abundance of species in each group of mice (mean ± SEM)
		SPFL(21)			Con(21)
Trichosporon asahii	0.001	3.19673e-05	±	5.90868e-06	7.17475e-05	±	1.74295e-06
Cladophialophora carrionii	0.001	2.07882e-05	±	1.67928e-06	3.46256e-05	±	2.00114e-06
Babesia bovis	0.001	1.27537e-05	±	1.32977e-06	1.91588e-05	±	1.20305e-06
Schizophyllum commune	0.002	4.19817e-05	±	4.72801e-06	7.30606e-05	±	7.19543e-06
Vavraia culicis	0.001	7.09422e-06	±	4.87571e-07	1.63901e-05	±	2.46042e-06
Burkholderiales bacterium GJ-E10	0.001	1.20578e-05	±	2.48873e-06	3.01497e-05	±	1.4101e-06
Bipolaris sorokiniana	0.002	2.58284e-05	±	9.83239e-07	3.769e-05	±	2.2941e-06
Tremella mesenterica	0.001	2.64297e-05	±	2.26044e-06	4.58414e-05	±	8.41584e-07
Serratia phage Eta	0.001	0	±	0	4.84415e-07	±	2.07065e-07
Laccaria bicolor	0.001	4.79506e-05	±	4.29172e-06	8.69993e-05	±	5.23344e-06
Micavibrio aeruginosavorus	0.002	2.45924e-05	±	4.26394e-06	5.99676e-05	±	4.14268e-06
Tuber melanosporum	0.00133333	0.000105948	±	1.00127e-05	0.00015914	±	7.10995e-06
Nannochloropsis gaditana	0.002	4.05297e-05	±	1.80974e-06	6.97312e-05	±	1.84451e-06
methanogenic archaeon ISO4-H5	0.0036	1.48866e-05	±	2.89605e-06	3.62931e-05	±	2.44547e-06
Ramularia collo-cygni	0.0016	2.60027e-05	±	2.77931e-06	4.65401e-05	±	2.16312e-06
Exophiala mesophila	0.002	2.14962e-05	±	1.31796e-06	5.11197e-05	±	5.39418e-06
Candidatus Puniceispirillum marinum	0.00133333	1.07287e-05	±	2.47582e-06	2.95467e-05	±	2.64585e-06
Thiomonas arsenitoxydans	0.001	1.17582e-05	±	2.65391e-06	2.77926e-05	±	1.74301e-06
Halomicronema hongdechloris	0.002	2.43339e-05	±	5.80906e-06	6.31533e-05	±	5.06643e-06
Leptospira alstonii	0.001	1.4972e-05	±	2.57524e-06	4.60922e-05	±	5.61571e-06
alpha proteobacterium HIMB59	0.00133333	1.4407e-05	±	3.20628e-06	4.06936e-05	±	4.65629e-06
Phanerochaete carnosa	0.001	3.00613e-05	±	3.95708e-06	5.85085e-05	±	5.2236e-06
Nitratiruptor sp. SB155-2	0.001	1.00862e-05	±	2.10989e-06	2.9181e-05	±	3.99919e-06
Kazachstania naganishii	0.001	1.20664e-05	±	1.73766e-06	2.02952e-05	±	8.8786e-07
Caulobacter virus Rogue	0.001	1.18267e-08	±	1.18267e-08	4.30831e-07	±	1.15016e-07
Komagataella phaffii	0.001	7.99511e-06	±	9.66712e-07	1.64179e-05	±	2.23927e-06
Synechococcus phage S-SSM5	0.00133333	6.29362e-07	±	1.26744e-07	2.70848e-06	±	6.68876e-07
Pseudomonas sp. FDAARGOS_380	0.00133333	2.58187e-06	±	4.46876e-07	6.83773e-06	±	1.39105e-06
Pseudomonas virus PaMx74	0.001	4.64839e-08	±	2.84729e-08	6.78293e-07	±	2.5787e-07
Xylella fastidiosa	0.00133333	4.04883e-05	±	6.00249e-06	7.36162e-05	±	3.9142e-06
Megasphaera elsdenii	0.00133333	0.000134785	±	3.10027e-05	0.000383602	±	4.83384e-05
Thermoproteus tenax	0.00133333	2.88276e-06	±	6.91074e-07	1.34299e-05	±	3.11848e-06
Thermoplasma acidophilum	0.00133333	2.78058e-06	±	1.07865e-07	9.38205e-06	±	1.06333e-06
Thermococcus siculi	0.001	4.39917e-06	±	6.07104e-07	7.50287e-06	±	5.50719e-07
Thermococcus chitonophagus	0.001	1.40723e-06	±	3.58099e-07	3.04735e-06	±	4.12335e-07
Thermacetogenium phaeum	0.0016	3.54856e-05	±	8.19703e-06	0.000157032	±	1.96811e-05
Streptomyces avermitilis	0.001	1.82428e-05	±	2.96015e-06	3.81097e-05	±	2.83182e-06
Streptomyces sp. 3211	0.002	4.20195e-05	±	9.58634e-06	0.000116334	±	4.39944e-06
Treponema primitia	0.00133333	5.18573e-05	±	1.11391e-05	0.00016673	±	1.7526e-05
Treponema azotonutricium	0.002	7.71202e-05	±	1.83805e-05	0.000170994	±	1.34512e-05
Sphaerochaeta globosa	0.001	6.14533e-05	±	1.43572e-05	0.000106202	±	7.78143e-06
Sphingobium japonicum	0.0018	2.90909e-06	±	3.08914e-07	1.43621e-05	±	2.73286e-06
Rickettsia endosymbiont of Ixodes scapularis	0.00133333	2.54219e-06	±	5.29219e-07	8.33121e-06	±	1.25391e-06
Azospirillum thiophilum	0.001	5.45051e-05	±	1.06275e-05	0.000131144	±	1.17517e-05
Azospirillum sp. M2T2B2	0.002	1.16322e-05	±	2.00219e-06	3.26705e-05	±	3.80679e-06
Roseibacterium elongatum	0.001	1.24031e-05	±	2.17677e-06	2.86549e-05	±	2.07889e-06
Paracoccus aminophilus	0.00133333	2.23771e-05	±	5.11508e-06	6.02449e-05	±	1.72035e-06
Candidatus Liberibacter africanus	0.001	8.11546e-06	±	9.76456e-07	1.18286e-05	±	1.07144e-06
Rhizobium leguminosarum	0.00133333	0.000148093	±	3.26763e-05	0.000275404	±	1.69531e-05
Ochrobactrum sp. A44	0.00133333	1.87866e-05	±	3.66014e-06	4.53489e-05	±	4.76027e-06
Rhizobium sp. NT-26	0.002	1.58767e-05	±	1.12917e-06	2.6317e-05	±	2.21731e-06
Devosia sp. I507	0.00133333	1.99886e-05	±	4.2167e-06	3.95005e-05	±	2.76305e-06
Bradyrhizobium sp. WSM471	0.002	5.51723e-06	±	1.00492e-06	1.75645e-05	±	4.47614e-06
Prauserella marina	0.00133333	1.33165e-05	±	2.98968e-06	3.07796e-05	±	2.71082e-06
Actinoalloteichus sp. AHMU CJ021	0.00133333	1.77537e-05	±	3.5627e-06	3.67835e-05	±	4.49858e-06
Oblitimonas alkaliphila	0.00133333	1.00165e-05	±	1.47487e-06	2.80206e-05	±	1.94779e-06
Pseudomonas agarici	0.00133333	1.39857e-05	±	2.38473e-06	3.74945e-05	±	2.79855e-06
Pseudomonas knackmussii	0.001	5.95969e-05	±	1.51425e-05	0.000155051	±	9.26814e-06
Candidatus Protochlamydia amoebophila	0.001	2.88882e-05	±	8.18587e-06	7.72027e-05	±	9.66911e-06
Neisseria lactamica	0.002	1.66027e-05	±	3.49312e-06	3.07861e-05	±	2.5135e-06
Neisseria sp. KEM232	0.00133333	1.27708e-05	±	2.53978e-06	2.89013e-05	±	3.86843e-06
Brevibacterium siliguriense	0.0018	1.11127e-05	±	2.0019e-06	3.14183e-05	±	1.42669e-06
Leifsonia xyli	0.002	3.69277e-05	±	6.76573e-06	8.26994e-05	±	7.46537e-06
Microbacterium foliorum	0.00133333	1.48748e-05	±	2.57347e-06	4.0151e-05	±	2.30264e-06
Arthrobacter sp. PAMC 25486	0.001	1.4982e-05	±	2.41643e-06	4.35752e-05	±	4.10326e-06
Arthrobacter alpinus	0.00133333	5.46524e-05	±	1.01999e-05	0.000117273	±	5.5201e-06
Pseudarthrobacter phenanthrenivorans	0.00133333	1.24298e-05	±	2.76566e-06	3.55659e-05	±	4.13565e-06
Arthrobacter sp. QXT-31	0.002	8.11523e-06	±	1.66617e-06	2.2194e-05	±	3.1213e-06
Arthrobacter sp. YN	0.00233333	1.21741e-05	±	2.30127e-06	2.78531e-05	±	3.59442e-06
Methylomonas methanica	0.002	2.58541e-05	±	4.80458e-06	7.03164e-05	±	1.03456e-05
Methanocella conradii	0.00266667	6.54007e-06	±	8.44308e-07	1.91393e-05	±	1.20478e-06
Legionella clemsonensis	0.00133333	9.93675e-06	±	1.93421e-06	1.64572e-05	±	1.76814e-06
Streptococcus sp. I-G2	0.00133333	3.63211e-06	±	4.72845e-07	7.01377e-06	±	2.74279e-07
Jatrophihabitans sp. GAS493	0.001	1.05269e-05	±	1.77443e-06	2.03416e-05	±	2.03373e-06
Riemerella anatipestifer	0.001	9.43786e-05	±	1.41467e-05	0.000204083	±	1.36185e-05
Myroides odoratimimus	0.001	3.36738e-05	±	7.93053e-06	0.000123895	±	1.36382e-05
Flavobacterium faecale	0.002	7.25183e-05	±	5.62656e-06	0.000118227	±	1.36843e-05
Croceibacter atlanticus	0.00133333	2.86799e-05	±	6.15139e-06	0.000107715	±	9.19964e-06
Owenweeksia hongkongensis	0.00133333	7.57526e-05	±	1.50002e-05	0.000173427	±	1.30036e-05
Gramella flava	0.0018	6.25618e-05	±	1.43036e-05	0.000127774	±	6.78655e-06
Maribacter sp. T28	0.002	2.5003e-05	±	4.41115e-06	5.88723e-05	±	2.76242e-06
Chryseobacterium glaciei	0.00133333	4.99218e-05	±	7.71822e-06	9.67561e-05	±	4.61685e-06
Edwardsiella tarda	0.001	2.18333e-05	±	2.46711e-06	7.04108e-05	±	3.23417e-06
Raoultella planticola	0.002	2.89869e-05	±	4.77538e-06	7.87792e-05	±	8.42497e-06
Citrobacter freundii	0.00133333	8.31811e-05	±	1.23945e-05	0.000175557	±	1.29909e-05
Leclercia sp. LSNIH1	0.00133333	4.25835e-05	±	7.83818e-06	0.000134068	±	1.18964e-05
Kosakonia oryzae	0.001	3.28187e-05	±	6.7415e-06	8.73053e-05	±	8.05568e-06
Candidatus Erwinia sp. ErCipseudotaxifoliae	0.00133333	8.88686e-06	±	2.04928e-06	2.88198e-05	±	3.47096e-06
Gibbsiella quercinecans	0.00133333	1.79329e-05	±	2.19439e-06	4.25684e-05	±	5.2445e-06
Geoalkalibacter subterraneus	0.00133333	5.60563e-05	±	1.25402e-05	0.000141577	±	9.54586e-06
Deinococcus geothermalis	0.001	1.65735e-05	±	2.92068e-06	3.50011e-05	±	3.15908e-06
Deinococcus sp. NW-56	0.001	1.82767e-05	±	3.52571e-06	4.95949e-05	±	8.5483e-06
Rhodococcus erythropolis	0.001	2.53178e-05	±	5.46491e-06	6.5514e-05	±	9.50771e-06
Corynebacterium ulcerans	0.002	2.31772e-05	±	5.06069e-06	5.43432e-05	±	3.84153e-06
Mycobacterium sp. QIA-37	0.00266667	1.41694e-05	±	2.87518e-06	4.66306e-05	±	3.03063e-06
Corynebacterium sp. 2183	0.0036	5.78893e-06	±	5.01519e-07	1.28549e-05	±	1.21808e-06
Corynebacterium flavescens	0.00133333	5.53987e-06	±	1.07169e-06	1.72513e-05	±	2.54813e-06
Hoyosella subflava	0.001	1.35838e-05	±	2.67399e-06	3.68907e-05	±	5.41573e-06
Corynebacterium testudinoris	0.00233333	7.55692e-06	±	1.16936e-06	1.64441e-05	±	2.05728e-06
Lachnoclostridium phocaeense	0.00133333	0.00309503	±	0.000973439	0.0119984	±	0.00164095
Anaerotignum propionicum	0.001	0.000146945	±	3.77827e-05	0.000424533	±	5.66146e-05
Butyrivibrio hungatei	0.001	0.000258291	±	8.97384e-05	0.00072261	±	0.000120782
Prosthecochloris sp. HL-130-GSB	0.001	4.13499e-05	±	7.76528e-06	7.61679e-05	±	4.18538e-06
Chlamydia pecorum	0.001	7.40808e-06	±	1.01573e-06	2.26357e-05	±	2.44499e-06
Niastella koreensis	0.001	7.36661e-05	±	1.43826e-05	0.000128225	±	9.10037e-06
Halioglobus japonicus	0.001	1.78881e-05	±	3.56361e-06	5.07915e-05	±	3.77222e-06
Helicobacter pylori	0.001	0.000177201	±	1.48462e-05	0.000259731	±	9.4966e-06
Delftia acidovorans	0.001	1.79174e-05	±	2.83491e-06	4.62376e-05	±	4.85972e-06
Rhodoferax ferrireducens	0.001	2.23078e-05	±	4.1697e-06	5.79639e-05	±	2.07842e-06
Curvibacter sp. AEP1-3	0.00233333	3.2608e-05	±	7.78596e-06	7.14442e-05	±	4.07773e-06
Pandoraea thiooxydans	0.00233333	1.21267e-05	±	2.0397e-06	3.69369e-05	±	4.97567e-06
Acidovorax sp. KKS102	0.001	1.7144e-05	±	3.61607e-06	5.26547e-05	±	4.43203e-06
Achromobacter denitrificans	0.001	3.87796e-05	±	5.6509e-06	0.000104528	±	1.32603e-05
Burkholderia sp. CCGE1003	0.001	1.84818e-05	±	4.02711e-06	5.09946e-05	±	1.10178e-05
Comamonas aquatica	0.00133333	1.85443e-05	±	3.79465e-06	3.16628e-05	±	2.85287e-06
Salinicoccus halodurans	0.00133333	4.83776e-05	±	9.27965e-06	8.26428e-05	±	5.11026e-06
Paenibacillus sp. JDR-2	0.0016	5.26933e-05	±	1.25394e-05	0.000148189	±	1.73773e-05
Paenibacillus polymyxa	0.00133333	0.000320006	±	7.40109e-05	0.000656769	±	6.17281e-05
Bacillus sonorensis	0.001	3.67178e-05	±	8.8017e-06	9.86995e-05	±	6.58991e-06
Paenibacillus sabinae	0.00233333	4.75461e-05	±	9.71261e-06	0.000151669	±	1.16962e-05
Bacillus jeotgali	0.001	3.061e-05	±	5.78016e-06	6.04547e-05	±	2.42049e-06
Marinobacter sp. BSs20148	0.001	1.73388e-05	±	2.31776e-06	4.09112e-05	±	4.60261e-06
Salinimonas sp. HMF8227	0.00213333	1.46626e-05	±	2.73559e-06	3.11741e-05	±	4.04033e-06
Shewanella sp. WE21	0.001	8.81836e-06	±	1.54884e-06	2.97204e-05	±	7.80432e-06
Acidobacterium capsulatum	0.002	3.35146e-05	±	5.22518e-06	7.4552e-05	±	3.61852e-06
Sulfuricaulis limicola	0.001	1.93566e-05	±	4.07963e-06	3.35159e-05	±	2.36798e-06
Dickeya dadantii	0.0016	5.11503e-05	±	1.18102e-05	8.36353e-05	±	8.16658e-06
Candidatus Liberibacter americanus	0.002	1.42434e-05	±	2.49368e-06	5.04585e-05	±	1.61117e-05
Synechococcus phage S-CRM01	0.002	1.4936e-07	±	3.12024e-08	8.18161e-07	±	3.00664e-07
Cronobacter phage CR5	0.00133333	1.18267e-08	±	1.18267e-08	3.10271e-07	±	1.39403e-07
Rhizobium sp. N324	0.001	1.28079e-05	±	6.95544e-06	3.39486e-05	±	1.08001e-05
Staphylococcus virus S253	0.002	1.18267e-08	±	1.18267e-08	9.18989e-07	±	6.32189e-07
Anabaena sp. 90	0.001	2.37117e-05	±	7.5191e-06	3.36833e-05	±	2.77444e-06
Methanobacterium sp. MB1	0.00133333	1.65596e-05	±	6.38033e-06	2.50663e-05	±	3.00855e-06
Pectobacterium bacteriophage PM2	0.001	6.53472e-07	±	2.28695e-07	4.96723e-08	±	3.04547e-08
Halovirus HGTV-1	0.001	1.96953e-07	±	5.41801e-08	2.08462e-08	±	2.08462e-08
Turkey parvovirus 1078	0.00133333	6.19705e-07	±	3.39666e-07	0	±	0
Carnobacterium maltaromaticum	0.001	0.000250865	±	8.8762e-05	0.000107349	±	3.45283e-06
Prochlorococcus phage P-HM1	0.001	1.88689e-06	±	8.19305e-07	5.42435e-07	±	1.8005e-07
Lactobacillus backii	0.001	0.000146838	±	5.55599e-05	6.72424e-05	±	3.58972e-06

## Sheet: c. SPFL(21) versus SPF(21)
Table S7. Species identified by random forest analysis of shotgun sequencing results that exhibit significant differences betweengroups. In our analysis, we considered a species to be highly predictive if its importance score was at least 0.001. The mean ± s.d. of the OOB error = 0 ± 0.
(c) SPFL(21) vs SPF(21)
ID	Important score	Relative abundance of species in each group of mice (mean ± SEM)
		SPFL(21)			SPF(21)
Cercospora beticola	0.001	2.49341e-05	±	3.27083e-06	5.0478e-05	±	8.37794e-06
Diplodia corticola	0.001	5.02115e-05	±	4.19222e-06	9.85858e-05	±	1.59502e-05
Mycobacterium phage Myrna	0.00133333	2.20945e-07	±	4.15077e-08	8.87339e-07	±	1.6059e-07
Pleurocapsa minor	0.001	1.92912e-05	±	4.02778e-06	4.45746e-05	±	7.14895e-06
Enterococcus virus FL3	0.0016	3.2802e-05	±	6.64062e-06	0.000130513	±	3.70564e-05
Streptomyces sp. PVA 94-07	0.00233333	2.3658e-06	±	4.39746e-07	9.21117e-06	±	1.4645e-06
Erythrobacter atlanticus	0.00133333	1.50951e-05	±	3.27957e-06	5.05714e-05	±	7.83007e-06
Oligotropha carboxidovorans	0.0018	1.30419e-05	±	3.39686e-06	4.32444e-05	±	9.92027e-06
Anderseniella sp. Alg231-50	0.00133333	2.23509e-05	±	3.21467e-06	5.89729e-05	±	9.41674e-06
Pseudomonas agarici	0.00133333	1.39857e-05	±	2.38473e-06	4.35478e-05	±	8.10542e-06
Pseudomonas lurida	0.00266667	6.32447e-06	±	1.35858e-06	5.02639e-05	±	1.55262e-05
Pseudomonas frederiksbergensis	0.001	4.0634e-05	±	8.1407e-06	8.24212e-05	±	1.30293e-05
Methanosarcina vacuolata	0.002	1.026e-05	±	1.23647e-06	2.51051e-05	±	6.10165e-06
Methanothermus fervidus	0.001	2.89004e-05	±	2.73839e-06	4.5285e-05	±	5.74411e-06
Frankia symbiont of Datisca glomerata	0.00133333	2.11367e-05	±	3.10288e-06	5.26331e-05	±	7.93903e-06
Candidatus Erwinia sp. ErCipseudotaxifoliae	0.00133333	8.88686e-06	±	2.04928e-06	3.30168e-05	±	5.47329e-06
Campylobacter cuniculorum	0.002	4.15862e-05	±	6.05771e-06	8.63391e-05	±	5.69174e-06
Bifidobacterium dentium	0.001	2.74562e-05	±	5.32613e-06	5.20157e-05	±	8.67433e-06
Erythrobacter sp. HL-111	0.001	2.35744e-05	±	6.46645e-06	5.11112e-05	±	1.02068e-05
Xuhuaishuia manganoxidans	0.00133333	1.70113e-05	±	3.15995e-06	3.74607e-05	±	8.45538e-06
Thermococcus sp. P6	0.00133333	1.70149e-06	±	3.6071e-07	3.61099e-06	±	8.42011e-07
Helminthosporium victoriae 145S virus	0.00133333	5.78259e-08	±	4.45397e-08	1.72654e-07	±	4.20062e-08
Edwardsiella piscicida	0.001	5.9333e-05	±	1.34582e-05	0.000104303	±	2.06283e-05
Streptococcus virus O1205	0.001	1.18267e-08	±	1.18267e-08	3.46733e-07	±	1.8601e-07
Leuconostoc suionicum	0.001	1.86586e-05	±	6.3197e-06	3.62242e-05	±	8.43255e-06
Cellulophaga phage phiSM	0.00133333	5.9758e-08	±	2.52942e-08	1.0431e-07	±	2.61653e-08
Achromobacter virus JWX	0.001	1.10246e-07	±	7.78418e-08	1.99371e-07	±	4.42297e-08
Streptococcus pasteurianus	0.002	0.000104485	±	2.68823e-05	0.000145543	±	3.81315e-05
Metarhizium acridum	0.00133333	4.13849e-05	±	2.37203e-06	3.02278e-05	±	6.6818e-07
Candida tropicalis	0.00133333	5.52675e-05	±	4.79582e-06	3.27762e-05	±	2.7824e-06
Entamoeba histolytica	0.004	4.9582e-05	±	5.80874e-06	3.18574e-05	±	2.43427e-06
Kluyveromyces marxianus	0.002	3.16987e-05	±	1.84457e-06	2.00391e-05	±	1.60879e-06
Talaromyces stipitatus	0.001	3.55777e-05	±	3.35773e-06	2.43065e-05	±	1.89171e-06
Aspergillus saccharolyticus	0.001	3.35047e-05	±	1.7888e-06	2.39426e-05	±	5.85837e-07
Aspergillus novofumigatus	0.00133333	2.2665e-05	±	1.19381e-06	1.67988e-05	±	6.89707e-07
Bathycoccus sp. RCC1105 virus BpV	0.00366667	1.30311e-06	±	2.02453e-07	5.77051e-07	±	7.43835e-08
Aspergillus aculeatinus	0.00266667	2.66487e-05	±	1.93328e-06	2.09448e-05	±	1.16896e-06
Streptomyces katrae	0.001	2.78271e-05	±	1.38925e-06	2.10888e-05	±	1.73964e-06
Pseudomonas sp. Os17	0.001	8.93064e-06	±	1.58731e-06	3.92152e-06	±	8.26338e-07
Plasmodium cynomolgi	0.00133333	5.35459e-05	±	5.39551e-06	3.27968e-05	±	3.03508e-06
Mycoplasma leachii	0.00533333	2.13133e-05	±	4.938e-06	9.87351e-06	±	4.52106e-07
Cellulophaga phage phi10:1	0.00133333	2.62003e-07	±	1.111e-07	1.34444e-08	±	1.34444e-08
cyanobacterium endosymbiont of Epithemia turgida	0.00133333	1.52291e-05	±	1.91159e-06	1.10473e-05	±	7.6244e-07
Legionella anisa	0.002	2.28995e-05	±	4.86591e-06	1.38418e-05	±	7.92703e-07
Trichophyton rubrum	0.001	2.23546e-05	±	6.70408e-06	1.10774e-05	±	1.11005e-06
Lymphocystis disease virus - isolate China	0.001	1.38055e-06	±	7.85772e-07	2.76488e-07	±	4.53159e-08
Streptomyces phage SV1	0.001	4.87824e-07	±	1.15703e-07	2.98039e-07	±	1.70325e-07
