# Supplementary material for: Effects of post-adulthood environmental hygiene improvement on gut microbiota and immune tolerance in mice
Source: Appl Environ Microbiol. 2025 Mar 6;91(4):e02477-24. doi: 10.1128/aem.02477-24 (PMC12016539; doi:10.1128/aem.02477-24)
Supplement: Table S8 — Environmental hygiene improvement leads to the loss of a large number of functional genes in the gut microbiome. [file aem.02477-24-s0009.xlsx]

## Sheet: Sheet 1
Table S8. Environmental hygiene improvement leads to the loss of a large number of functional genes in the gut microbiome. P values are based on Kruskal-Wails test with Mann-Whitney U post-hoc test (bonferroni correction). Enzymes of biosynthesis of amino acids, vitamin metabolism, short-chain fatty acid metabolism, flagellar assembly, and bacterial chemotaxis with the P values of at least 0.05 a…
Entry	P values(bon)		Relative abundance of KOs in each group of mice (mean ± SEM)									Description	Pathway
	SPFL(21) versus Con(21)	SPF(21) versus Con(21)	SPFL(21)			SPF(21)			Con（21）
K00053	0.0270703	0.0270703	0.000895609	±	4.73771e-05	0.00079485	±	5.26152e-05	0.00118113	±	8.28139e-05	ilvC; ketol-acid reductoisomerase [EC:1.1.1.86]	Biosynthesis of amino acids
K01703	0.0270703	0.0270703	0.000916746	±	4.24282e-05	0.000742139	±	7.46864e-05	0.00121121	±	5.53897e-05	leuC; 3-isopropylmalate/(R)-2-methylmalate dehydratase large subunit [EC:4.2.1.33 4.2.1.35]
K01649	0.0270703	0.0270703	0.00100671	±	2.23898e-05	0.000817454	±	7.73678e-05	0.00130349	±	7.11086e-05	leuA; 2-isopropylmalate synthase [EC:2.3.3.13]
K01652	0.0488808	0.0270703	0.00167548	±	0.000133043	0.00148097	±	0.000116868	0.00241142	±	0.000186841	E2.2.1.6L, ilvB, ilvG, ilvI; acetolactate synthase I/II/III large subunit [EC:2.2.1.6]
K01653	0.0488808	0.0270703	0.00113691	±	6.90785e-05	0.000906918	±	7.38349e-05	0.00158197	±	6.51009e-05	E2.2.1.6S, ilvH, ilvN; acetolactate synthase I/III small subunit [EC:2.2.1.6]
K00050	0.0270703	0.0270703	0.000103666	±	1.43365e-05	5.17764e-05	±	1.04214e-05	0.000212214	±	1.66711e-05	ttuD; hydroxypyruvate reductase [EC:1.1.1.81]
K00060	0.0270703	0.0270703	3.09915e-05	±	8.41073e-06	2.42088e-05	±	5.7664e-06	0.000122299	±	1.87e-05	tdh; threonine 3-dehydrogenase [EC:1.1.1.103]
K06001	0.0270703	0.0270703	0.000832311	±	4.51322e-05	0.000857502	±	4.24909e-05	0.00122954	±	4.84456e-05	trpB; tryptophan synthase beta chain [EC:4.2.1.20]
K00014	0.0488808	0.0270703	0.000755665	±	7.64551e-05	0.000671238	±	5.9086e-05	0.00109717	±	9.16573e-05	aroE; shikimate dehydrogenase [EC:1.1.1.25]
K00817	0.0270703	0.0270703	0.000729399	±	2.66373e-05	0.000647581	±	9.43122e-05	0.000939927	±	2.97489e-05	hisC; histidinol-phosphate aminotransferase [EC:2.6.1.9]
K06209	0.0488808	0.0270703	0.000205323	±	3.29778e-05	0.000170453	±	3.69909e-05	0.000404873	±	5.41416e-05	pheB; chorismate mutase [EC:5.4.99.5]
K14170	0.0488808	0.0270703	0.00043178	±	5.13075e-05	0.000343115	±	5.72946e-05	0.000807882	±	8.63128e-05	pheA; chorismate mutase / prephenate dehydratase [EC:5.4.99.5 4.2.1.51]
K11358	0.0270703	0.0270703	0.00038964	±	7.93702e-05	0.000263924	±	5.03698e-05	0.000687502	±	4.65005e-05	yhdR; aspartate aminotransferase [EC:2.6.1.1]
K00611	0.0270703	0.0270703	0.000578479	±	5.62993e-05	0.000431821	±	6.97506e-05	0.000832848	±	3.9979e-05	OTC, argF, argI; ornithine carbamoyltransferase [EC:2.1.3.3]
K01915	0.0270703	0.0270703	0.00278581	±	3.3435e-05	0.0026047	±	0.000101739	0.00345549	±	0.000208441	glnA, GLUL; glutamine synthetase [EC:6.3.1.2]
K00620	0.0270703	0.0270703	0.000484852	±	4.52024e-05	0.000368636	±	5.91224e-05	0.000704137	±	3.49435e-05	argJ; glutamate N-acetyltransferase / amino-acid N-acetyltransferase [EC:2.3.1.35 2.3.1.1]
K00821	0.0270703	0.0270703	0.000292155	±	5.09332e-05	0.000237064	±	4.19075e-05	0.00066152	±	3.91995e-05	argD; acetylornithine/N-succinyldiaminopimelate aminotransferase [EC:2.6.1.11 2.6.1.17]
K00926	0.0488808	0.0270703	0.000462623	±	9.30502e-05	0.000331651	±	6.49051e-05	0.000763892	±	4.20918e-05	arcC; carbamate kinase [EC:2.7.2.2]
K00013	0.0270703	0.0270703	0.000732553	±	3.8723e-05	0.000620709	±	6.46636e-05	0.000965707	±	5.18305e-05	hisD; histidinol dehydrogenase [EC:1.1.1.23]
K00765	0.0270703	0.0270703	0.000689502	±	6.79567e-05	0.000634235	±	5.78844e-05	0.00097888	±	3.72718e-05	hisG; ATP phosphoribosyltransferase [EC:2.4.2.17]
K01693	0.0270703	0.0270703	0.000378816	±	3.0241e-05	0.000288312	±	5.32372e-05	0.000563447	±	4.0273e-05	hisB; imidazoleglycerol-phosphate dehydratase [EC:4.2.1.19]
K01814	0.0270703	0.0270703	0.000683469	±	4.6646e-05	0.00062888	±	7.77311e-05	0.000939887	±	9.52952e-06	hisA; phosphoribosylformimino-5-aminoimidazole carboxamide ribotide isomerase [EC:5.3.1.16]
K02500	0.0270703	0.0270703	0.000761595	±	2.8464e-05	0.000657849	±	6.60865e-05	0.00100318	±	1.7283e-05	hisF; cyclase [EC:4.1.3.-]
K02501	0.0270703	0.0488808	0.000711212	±	4.2722e-05	0.000639516	±	7.23847e-05	0.000964004	±	3.10585e-05	hisH; glutamine amidotransferase [EC:2.4.2.-]
K02502	0.0488808	0.0270703	0.000215651	±	4.68984e-05	0.000148548	±	3.19029e-05	0.000393529	±	1.95866e-05	hisZ; ATP phosphoribosyltransferase regulatory subunit
K11755	0.0488808	0.0488808	0.000702721	±	6.10365e-05	0.000622401	±	7.67158e-05	0.000922272	±	3.79591e-05	hisIE; phosphoribosyl-ATP pyrophosphohydrolase / phosphoribosyl-AMP cyclohydrolase [EC:3.6.1.31 3.5.4.19]
K00548	0.0270703	0.0270703	0.000942623	±	1.02974e-05	0.000891275	±	0.00011166	0.00140743	±	8.70783e-05	metH, MTR; 5-methyltetrahydrofolate--homocysteine methyltransferase [EC:2.1.1.13]
K00850	0.0270703	0.0270703	0.00269991	±	4.26541e-05	0.0025764	±	8.89212e-05	0.00336173	±	6.66443e-05	pfkA, PFK; 6-phosphofructokinase 1 [EC:2.7.1.11]
K01714	0.0488808	0.0270703	0.00140179	±	8.40428e-05	0.00141582	±	3.73659e-05	0.00176157	±	3.35806e-05	dapA; 4-hydroxy-tetrahydrodipicolinate synthase [EC:4.3.3.7]
K01914	0.0270703	0.0270703	0.000925821	±	3.36972e-05	0.000955891	±	4.161e-05	0.00116903	±	3.35701e-05	asnA; aspartate--ammonia ligase [EC:6.3.1.1]
K08094	0.0270703	0.0270703	1.89825e-05	±	3.22657e-06	1.54051e-05	±	3.78545e-06	8.59707e-05	±	3.2527e-05	hxlB; 6-phospho-3-hexuloisomerase [EC:5.3.1.27]
K01647	0.0270703	0.0270703	0.000649463	±	4.90857e-05	0.000434863	±	6.42708e-05	0.00094104	±	4.96654e-05	CS, gltA; citrate synthase [EC:2.3.3.1]
K01649	0.0270703	0.0270703	0.00100671	±	2.23898e-05	0.000817454	±	7.73678e-05	0.00130349	±	7.11086e-05	leuA; 2-isopropylmalate synthase [EC:2.3.3.13]	Short chain fatty acid metaboli
K01652	0.0488808	0.0270703	0.00167548	±	0.000133043	0.00148097	±	0.000116868	0.00241142	±	0.000186841	E2.2.1.6L, ilvB, ilvG, ilvI; acetolactate synthase I/II/III large subunit [EC:2.2.1.6]
K01653	0.0488808	0.0270703	0.00113691	±	6.90785e-05	0.000906918	±	7.38349e-05	0.00158197	±	6.51009e-05	E2.2.1.6S, ilvH, ilvN; acetolactate synthase I/III small subunit [EC:2.2.1.6]
K00050	0.0270703	0.0270703	0.000103666	±	1.43365e-05	5.17764e-05	±	1.04214e-05	0.000212214	±	1.66711e-05	ttuD; hydroxypyruvate reductase [EC:1.1.1.81]
K01915	0.0270703	0.0270703	0.00278581	±	3.3435e-05	0.0026047	±	0.000101739	0.00345549	±	0.000208441	glnA, GLUL; glutamine synthetase [EC:6.3.1.2]
K01647	0.0270703	0.0270703	0.000649463	±	4.90857e-05	0.000434863	±	6.42708e-05	0.00094104	±	4.96654e-05	CS, gltA; citrate synthase [EC:2.3.3.1]
K00284	0.0488808	0.0270703	0.000471168	±	8.14177e-05	0.000307586	±	6.26358e-05	0.000809828	±	6.77298e-05	E1.4.7.1; glutamate synthase (ferredoxin) [EC:1.4.7.1]
K01677	0.0270703	0.0270703	0.00040341	±	4.0786e-05	0.000302219	±	6.56963e-05	0.00063616	±	1.70929e-05	E4.2.1.2AA, fumA; fumarate hydratase subunit alpha [EC:4.2.1.2]
K03737	0.0270703	0.0270703	0.00212648	±	0.000183181	0.00186477	±	0.000107549	0.00291215	±	0.000173901	por, nifJ; pyruvate-ferredoxin/flavodoxin oxidoreductase [EC:1.2.7.1 1.2.7.-]
K14534	0.0270703	0.0270703	3.36747e-05	±	5.62527e-06	3.30777e-05	±	9.57814e-06	0.000104196	±	1.44747e-05	abfD; 4-hydroxybutyryl-CoA dehydratase / vinylacetyl-CoA-Delta-isomerase [EC:4.2.1.120 5.3.3.3]
K02388	0.0270703	0.0270703	0.000408227	±	3.40127e-05	0.000301915	±	5.91657e-05	0.000645183	±	6.11299e-05	flgC; flagellar basal-body rod protein FlgC	Fagellar assembly
K02400	0.0270703	0.0488808	0.000389176	±	3.09966e-05	0.000326702	±	7.99883e-05	0.000774498	±	9.62082e-05	flhA; flagellar biosynthesis protein FlhA
K02401	0.0270703	0.0270703	0.0002642	±	1.7544e-05	0.000182609	±	4.22109e-05	0.000450391	±	1.22561e-05	flhB; flagellar biosynthetic protein FlhB
K02405	0.0270703	0.0270703	0.000289304	±	2.5381e-05	0.000216564	±	4.69158e-05	0.000462287	±	3.43096e-05	fliA; RNA polymerase sigma factor for flagellar operon FliA
K02406	0.0270703	0.0270703	0.00139722	±	7.8707e-05	0.00110283	±	0.000240917	0.00223358	±	0.000127161	fliC; flagellin
K02412	0.0270703	0.0270703	0.000391546	±	3.62821e-05	0.000294777	±	7.39762e-05	0.000677142	±	7.80095e-05	fliI; flagellum-specific ATP synthase [EC:3.6.3.14]
K02419	0.0270703	0.0270703	0.000317288	±	1.06215e-05	0.000267186	±	5.77071e-05	0.000545949	±	2.20115e-05	fliP; flagellar biosynthetic protein FliP
K02410	0.0270703	0.0270703	0.000308118	±	2.7544e-05	0.000246968	±	5.10317e-05	0.000606752	±	5.35735e-05	fliG; flagellar motor switch protein FliG
K02556	0.0270703	0.0270703	0.000257754	±	1.8009e-05	0.000205654	±	5.3928e-05	0.000577001	±	2.23689e-05	motA; chemotaxis protein MotA
K02416	0.0270703	0.0270703	0.000309151	±	2.48036e-05	0.000204138	±	4.07142e-05	0.000531103	±	3.47344e-05	fliM; flagellar motor switch protein FliM
K02410	0.0270703	0.0270703	0.000308118	±	2.7544e-05	0.000246968	±	5.10317e-05	0.000606752	±	5.35735e-05	fliG; flagellar motor switch protein FliG	Bacterial chemotaxis
K02556	0.0270703	0.0270703	0.000257754	±	1.8009e-05	0.000205654	±	5.3928e-05	0.000577001	±	2.23689e-05	motA; chemotaxis protein MotA
K02416	0.0270703	0.0270703	0.000309151	±	2.48036e-05	0.000204138	±	4.07142e-05	0.000531103	±	3.47344e-05	fliM; flagellar motor switch protein FliM
K00575	0.0270703	0.0270703	0.000328042	±	3.14119e-05	0.000245249	±	5.8273e-05	0.000623395	±	2.25902e-05	cheR; chemotaxis protein methyltransferase CheR [EC:2.1.1.80]
K03407	0.0270703	0.0270703	0.000413449	±	3.20094e-05	0.000449784	±	6.97937e-05	0.00087445	±	8.67489e-05	cheA; two-component system, chemotaxis family, sensor kinase CheA [EC:2.7.13.3]
K03408	0.0270703	0.0270703	0.000430245	±	2.50148e-05	0.00033217	±	7.6768e-05	0.000689743	±	4.99457e-05	cheW; purine-binding chemotaxis protein CheW
K03410	0.0270703	0.0270703	0.000207115	±	2.86667e-05	0.000161698	±	4.41877e-05	0.000528438	±	2.48268e-05	cheC; chemotaxis protein CheC
K03411	0.0270703	0.0270703	0.000238756	±	4.69946e-05	0.000216915	±	4.91857e-05	0.000515716	±	2.30774e-05	cheD; chemotaxis protein CheD [EC:3.5.1.44]
K03412	0.0270703	0.0270703	0.000440981	±	3.69973e-05	0.00034404	±	7.04058e-05	0.000884594	±	3.89415e-05	cheB; two-component system, chemotaxis family, response regulator CheB [EC:3.1.1.61]
K10540	0.0270703	0.0270703	0.000249036	±	4.51925e-05	0.000190221	±	3.01697e-05	0.000504199	±	1.66513e-05	mglB; methyl-galactoside transport system substrate-binding protein
K00768	0.0270703	0.0270703	0.000352681	±	2.27232e-05	0.000410033	±	4.75748e-05	0.000585275	±	2.8667e-05	E2.4.2.21, cobU, cobT; nicotinate-nucleotide--dimethylbenzimidazole phosphoribosyltransferase [EC:2.4.2.21]	Vitamin metabolism
K03707	0.0270703	0.0270703	2.49808e-05	±	2.54458e-06	1.67229e-05	±	4.40746e-06	8.30292e-05	±	1.62715e-05	tenA; thiaminase (transcriptional activator TenA) [EC:3.5.99.2]
K00077	0.0270703	0.0270703	0.000232606	±	2.4068e-05	0.000164	±	2.04625e-05	0.00046299	±	2.54177e-05	panE, apbA; 2-dehydropantoate 2-reductase [EC:1.1.1.169]
K01012	0.0270703	0.0270703	0.000705531	±	3.76025e-05	0.000615977	±	5.51374e-05	0.00104356	±	5.14478e-05	bioB; biotin synthase [EC:2.8.1.6]
K01652	0.0488808	0.0270703	0.00167548	±	0.000133043	0.00148097	±	0.000116868	0.00241142	±	0.000186841	E2.2.1.6L, ilvB, ilvG, ilvI; acetolactate synthase I/II/III large subunit [EC:2.2.1.6]
K01653	0.0488808	0.0270703	0.00113691	±	6.90785e-05	0.000906918	±	7.38349e-05	0.00158197	±	6.51009e-05	E2.2.1.6S, ilvH, ilvN; acetolactate synthase I/III small subunit [EC:2.2.1.6]
K00053	0.0270703	0.0270703	0.000895609	±	4.73771e-05	0.00079485	±	5.26152e-05	0.00118113	±	8.28139e-05	ilvC; ketol-acid reductoisomerase [EC:1.1.1.86]
